# Supplementary material for: Tissue-specific transfer learning improves functional variant and therapeutic target discoveries in breast and prostate cancer
Source: PLoS Genet. 2026 May 6;22(5):e1012145. doi: 10.1371/journal.pgen.1012145 (PMC13175468; doi:10.1371/journal.pgen.1012145)
Supplement: S1 Table — (XLSX) [file pgen.1012145.s007.xlsx]

## Sheet: Sheet1
S1 Table. TF ChIP-seq tracks (n = 275) from breast cell lines obtained from Cistrome
Index	DCid	Species	GSMID	Factor	Cell_line	Cell_type	Tissue_type	FastQC	UniquelyMappedRatio	PBC	PeaksFoldChangeAbove10	FRiP	PeaksUnionDHSRatio	Pearson R between predicted and target (mean value across 1937 test sequences)
0	2294	Homo sapiens	GSM614611	ESR1	MCF-7	Epithelium	Breast	30	0.7393	0.964	7648	0.108922	0.9574	0.373305
1	2295	Homo sapiens	GSM614610	ESR1	MCF-7	Epithelium	Breast	30	0.8451	0.918	31169	0.546677	0.9378	0.397135
2	2303	Homo sapiens	GSM365928	ESR1	MCF-7	Epithelium	Breast	56	0.7454	0.89	2871	0.0492315	0.9012	0.202493
3	2304	Homo sapiens	GSM365927	ESR1	MCF-7	Epithelium	Breast	56	0.7333	0.878	5877	0.113508	0.949	0.354825
4	2305	Homo sapiens	GSM365926	ESR1	MCF-7	Epithelium	Breast	56	0.7404	0.855	7523	0.177599	0.8244	0.23824
5	6551	Homo sapiens	GSM631454	ESR1	MCF-7	Epithelium	Breast	31	0.7463	0.975	7303	0.110496	0.9238	0.302358
6	6552	Homo sapiens	GSM631455	ESR1	MCF-7	Epithelium	Breast	31	0.7661	0.974	8151	0.121229	0.9208	0.312305
7	6553	Homo sapiens	GSM631456	ESR1	MCF-7	Epithelium	Breast	31	0.8444	0.937	17815	0.283387	0.9348	0.342833
8	6556	Homo sapiens	GSM631459	ESR1	MCF-7	Epithelium	Breast	31	0.7266	0.98	4575	0.0622108	0.8988	0.27114
9	6557	Homo sapiens	GSM631460	ESR1	MCF-7	Epithelium	Breast	31	0.7411	0.98	4774	0.0654282	0.8996	0.276454
10	6558	Homo sapiens	GSM631461	ESR1	MCF-7	Epithelium	Breast	29	0.7996	0.933	7033	0.084597	0.9034	0.262934
11	6559	Homo sapiens	GSM631462	ESR1	MCF-7	Epithelium	Breast	30	0.8064	0.929	772	0.010068	0.859856	0.210306
12	6562	Homo sapiens	GSM631465	ESR1	MCF-7	Epithelium	Breast	29	0.8181	0.91	24862	0.382762	0.9388	0.369478
13	6577	Homo sapiens	GSM631480	ESR1	MCF-7	Epithelium	Breast	26	0.6899	0.968	5391	0.113957	0.943	0.324601
14	6578	Homo sapiens	GSM631481	ESR1	MCF-7	Epithelium	Breast	27	0.6887	0.97	6977	0.126547	0.9428	0.357221
15	6581	Homo sapiens	GSM631484	ESR1	MCF-7	Epithelium	Breast	25	0.7925	0.99	2575	0.0380578	0.932	0.25937
16	33100	Homo sapiens	GSM1115991	ESR1	MCF-7	Epithelium	Breast	38	0.7223	0.926	4767	0.0490363	0.8938	0.211111
17	33127	Homo sapiens	GSM986064	ESR1	MCF-7	Epithelium	Breast	39	0.8696	0.947	42124	0.450333	0.9592	0.484289
18	33135	Homo sapiens	GSM986063	ESR1	MCF-7	Epithelium	Breast	39	0.8797	0.929	45509	0.525527	0.9548	0.467312
19	33139	Homo sapiens	GSM986061	ESR1	MCF-7	Epithelium	Breast	39	0.8241	0.964	16777	0.238418	0.947	0.354883
20	33145	Homo sapiens	GSM986059	ESR1	MCF-7	Epithelium	Breast	36	0.8263	0.979	14877	0.148394	0.9518	0.355695
21	33146	Homo sapiens	GSM986060	ESR1	MCF-7	Epithelium	Breast	37	0.8257	0.976	14435	0.162128	0.952	0.376117
22	33156	Homo sapiens	GSM986062	ESR1	MCF-7	Epithelium	Breast	39	0.81	0.973	13063	0.153643	0.9514	0.37373
23	33216	Homo sapiens	GSM1198711	ESR1	MCF-7	Epithelium	Breast	37	0.788	0.962	24108	0.349844	0.9522	0.42511
24	33221	Homo sapiens	GSM1198712	ESR1	MCF-7	Epithelium	Breast	37	0.7911	0.979	15309	0.205693	0.9614	0.404757
25	33223	Homo sapiens	GSM1198714	ESR1	MCF-7	Epithelium	Breast	38	0.8564	0.982	18955	0.214099	0.9598	0.426314
26	33224	Homo sapiens	GSM1198713	ESR1	MCF-7	Epithelium	Breast	38	0.8641	0.983	20226	0.209914	0.9576	0.427354
27	33491	Homo sapiens	GSM798435	ESR1	MCF-7	Epithelium	Breast	38	0.9931	0.971	23631	0.263675	0.972	0.509801
28	33504	Homo sapiens	GSM798424	ESR1	MCF-7	Epithelium	Breast	37	0.9922	0.985	18754	0.187409	0.9716	0.480886
29	33520	Homo sapiens	GSM798434	ESR1	MCF-7	Epithelium	Breast	37	0.9932	0.975	28872	0.286847	0.9722	0.525847
30	33525	Homo sapiens	GSM798423	ESR1	MCF-7	Epithelium	Breast	38	0.9934	0.944	29961	0.350074	0.967	0.504937
31	33526	Homo sapiens	GSM798425	ESR1	MCF-7	Epithelium	Breast	37	0.9931	0.975	27845	0.275964	0.9686	0.505816
32	35046	Homo sapiens	GSM1187116	ESR1	MCF-7	Epithelium	Breast	35	0.7031	0.896	11324	0.150807	0.9512	0.416644
33	35051	Homo sapiens	GSM1187117	ESR1	MCF-7	Epithelium	Breast	38	0.8136	0.878	12463	0.179618	0.9488	0.373589
34	36819	Homo sapiens	GSM1019131	ESR1	MCF-7	Epithelium	Breast	38	0.7512	0.957	17858	0.278454	0.9196	0.409044
35	36825	Homo sapiens	GSM1019125	ESR1	MCF-7	Epithelium	Breast	38	0.8509	0.946	30189	0.345021	0.9664	0.502526
36	36834	Homo sapiens	GSM1019128	ESR1	MCF-7	Epithelium	Breast	37	0.846	0.986	18849	0.184439	0.9718	0.479017
37	44437	Homo sapiens	GSM1295590	ESR1	MCF-7	Epithelium	Breast	38	0.6815	0.986	1977	0.0204485	0.9226	0.21009
38	48168	Homo sapiens	GSM1325247	ESR1	MCF-7	Epithelium	Breast	39	0.6226	0.912	1035	0.0161727	0.935881	0.236403
39	48169	Homo sapiens	GSM1325248	ESR1	MCF-7	Epithelium	Breast	39	0.6799	0.942	1660	0.022392	0.9294	0.245045
40	49654	Homo sapiens	GSM1470022	ESR1	MCF-7	Epithelium	Breast	39	0.7414	0.914	1233	0.0129392	0.838643	0.1699
41	52608	Homo sapiens	GSM1534722	ESR1	MCF-7	Epithelium	Breast	39	0.7818	0.93	7032	0.0666915	0.874	0.258546
42	52609	Homo sapiens	GSM1534723	ESR1	MCF-7	Epithelium	Breast	39	0.7656	0.875	8347	0.0854875	0.8728	0.257314
43	52612	Homo sapiens	GSM1534726	ESR1	MCF-7	Epithelium	Breast	39	0.7835	0.898	5631	0.0535993	0.8762	0.238696
44	52613	Homo sapiens	GSM1534727	ESR1	MCF-7	Epithelium	Breast	39	0.7656	0.927	7229	0.0822932	0.8804	0.250934
45	52636	Homo sapiens	GSM1534750	ESR1	MCF-7	Epithelium	Breast	39	0.7809	0.892	8099	0.0753878	0.8416	0.231525
46	53986	Homo sapiens	GSM1669042	ESR1	MCF-7	Epithelium	Breast	39	0.8416	0.976	10085	0.173636	0.9612	0.400465
47	53987	Homo sapiens	GSM1669043	ESR1	MCF-7	Epithelium	Breast	39	0.8522	0.992	4626	0.0512678	0.9476	0.284823
48	53988	Homo sapiens	GSM1669044	ESR1	MCF-7	Epithelium	Breast	39	0.7935	0.927	7050	0.0999397	0.9516	0.334317
49	53989	Homo sapiens	GSM1669045	ESR1	MCF-7	Epithelium	Breast	39	0.8396	0.974	8784	0.140376	0.964	0.400364
50	53990	Homo sapiens	GSM1669046	ESR1	MCF-7	Epithelium	Breast	39	0.8394	0.982	15381	0.185444	0.9688	0.459136
51	53991	Homo sapiens	GSM1669047	ESR1	MCF-7	Epithelium	Breast	39	0.7542	0.967	12778	0.162718	0.9632	0.430563
52	53992	Homo sapiens	GSM1669048	ESR1	MCF-7	Epithelium	Breast	39	0.8508	0.984	8680	0.149067	0.9602	0.371984
53	53993	Homo sapiens	GSM1669049	ESR1	MCF-7	Epithelium	Breast	39	0.8243	0.98	13846	0.161829	0.967	0.447275
54	53994	Homo sapiens	GSM1669050	ESR1	MCF-7	Epithelium	Breast	39	0.8322	0.973	14660	0.205322	0.9694	0.457411
55	54023	Homo sapiens	GSM1669079	ESR1	MCF-7	Epithelium	Breast	37	0.8348	0.983	2692	0.027492	0.922	0.203247
56	54025	Homo sapiens	GSM1669081	ESR1	MCF-7	Epithelium	Breast	37	0.8295	0.975	3749	0.0600272	0.9426	0.249197
57	54027	Homo sapiens	GSM1669083	ESR1	MCF-7	Epithelium	Breast	37	0.7849	0.979	1990	0.0190505	0.913	0.180091
58	54029	Homo sapiens	GSM1669085	ESR1	MCF-7	Epithelium	Breast	37	0.8345	0.987	3554	0.0340175	0.9386	0.248644
59	54031	Homo sapiens	GSM1669087	ESR1	MCF-7	Epithelium	Breast	37	0.8502	0.988	2600	0.024129	0.9384	0.220343
60	54033	Homo sapiens	GSM1669089	ESR1	MCF-7	Epithelium	Breast	37	0.7896	0.946	1048	0.0192578	0.944015	0.165363
61	54078	Homo sapiens	GSM1669134	ESR1	MCF-7	Epithelium	Breast	36	0.7612	0.994	1810	0.0163125	0.902	0.200654
62	54082	Homo sapiens	GSM1669138	ESR1	MCF-7	Epithelium	Breast	36	0.7722	0.996	1504	0.0146298	0.903558	0.121493
63	54084	Homo sapiens	GSM1669140	ESR1	MCF-7	Epithelium	Breast	37	0.7906	0.995	1821	0.0206752	0.908621	0.147019
64	54085	Homo sapiens	GSM1669141	ESR1	MCF-7	Epithelium	Breast	37	0.7703	0.994	951	0.01276	0.918867	0.115507
65	54086	Homo sapiens	GSM1669142	ESR1	MCF-7	Epithelium	Breast	36	0.7963	0.995	4435	0.0422877	0.935	0.266732
66	54087	Homo sapiens	GSM1669143	ESR1	MCF-7	Epithelium	Breast	36	0.75	0.993	1419	0.0144045	0.907313	0.167188
67	54088	Homo sapiens	GSM1669144	ESR1	MCF-7	Epithelium	Breast	36	0.7801	0.996	2427	0.021414	0.9052	0.194469
68	54089	Homo sapiens	GSM1669145	ESR1	MCF-7	Epithelium	Breast	37	0.7911	0.996	1960	0.026084	0.928257	0.192718
69	54621	Homo sapiens	GSM1523057	ESR1	MCF-7	Epithelium	Breast	38	0.7223	0.926	4767	0.0490363	0.8938	0.20953
70	54645	Homo sapiens	GSM1523081	ESR1	MCF-7	Epithelium	Breast	39	0.8309	0.9	9592	0.125047	0.8404	0.24587
71	54646	Homo sapiens	GSM1523082	ESR1	MCF-7	Epithelium	Breast	39	0.68	0.971	5090	0.0603703	0.848	0.214541
72	56903	Homo sapiens	GSM1831737	ESR1	MCF-7	Epithelium	Breast	36	0.8289	0.97	923	0.0100795	0.924913	0.684173
73	56904	Homo sapiens	GSM1831738	ESR1	MCF-7	Epithelium	Breast	36	0.8421	0.954	7554	0.121495	0.907	0.34973
74	56905	Homo sapiens	GSM1831739	ESR1	MCF-7	Epithelium	Breast	36	0.8241	0.956	9406	0.167333	0.9014	0.336097
75	59373	Homo sapiens	GSM1967545	ESR1	MCF-7	Epithelium	Breast	37	0.8595	0.985	16048	0.18227	0.9602	0.414997
76	59374	Homo sapiens	GSM1967546	ESR1	MCF-7	Epithelium	Breast	37	0.8144	0.988	12738	0.142753	0.9504	0.388276
77	59375	Homo sapiens	GSM1967547	ESR1	MCF-7	Epithelium	Breast	37	0.8428	0.985	16130	0.183596	0.9508	0.404373
78	68055	Homo sapiens	GSM2061658	ESR1	LTED	None	Breast	39	0.8627	0.972	6187	0.0646652	0.9248	0.278178
79	68056	Homo sapiens	GSM2061657	ESR1	MCF-7	None	Breast	39	0.8381	0.952	8496	0.0605505	0.9642	0.536526
80	68057	Homo sapiens	GSM2061656	ESR1	MCF-7	None	Breast	39	0.8707	0.955	18204	0.150649	0.9706	0.57284
81	68323	Homo sapiens	GSM1556929	ESR1	LY2	None	Breast	36	0.8588	0.952	32536	0.364918	0.9018	0.460078
82	68324	Homo sapiens	GSM1556928	ESR1	LY2	None	Breast	39	0.8112	0.978	12944	0.165028	0.8962	0.434919
83	68844	Homo sapiens	GSM1858653	ESR1	T47D	Embryonic Stem Cell	Breast	39	0.8618	0.985	4026	0.0713328	0.9606	0.307834
84	68845	Homo sapiens	GSM1858652	ESR1	T47D	Embryonic Stem Cell	Breast	38	0.8636	0.979	3502	0.0880558	0.9706	0.39854
85	68846	Homo sapiens	GSM1858651	ESR1	T47D	Embryonic Stem Cell	Breast	38	0.8241	0.978	1958	0.0569472	0.9704	0.479378
86	68847	Homo sapiens	GSM1858650	ESR1	T47D	Embryonic Stem Cell	Breast	38	0.8518	0.971	1895	0.0529408	0.9756	0.410668
87	68858	Homo sapiens	GSM1858638	ESR1	ZR-75-1	Embryonic Stem Cell	Breast	39	0.8489	0.983	9716	0.114627	0.9322	0.412199
88	68859	Homo sapiens	GSM1858637	ESR1	ZR-75-1	Embryonic Stem Cell	Breast	39	0.8666	0.985	13625	0.158134	0.9284	0.423522
89	68860	Homo sapiens	GSM1858636	ESR1	ZR-75-1	Embryonic Stem Cell	Breast	39	0.845	0.967	5520	0.0810363	0.9582	0.446548
90	68861	Homo sapiens	GSM1858635	ESR1	ZR-75-1	Embryonic Stem Cell	Breast	39	0.8237	0.99	3995	0.0662816	0.9578	0.42675
91	68872	Homo sapiens	GSM1858623	ESR1	MCF-7	Epithelium	Breast	39	0.985	0.824	1697	0.0739925	0.9178	0.139199
92	68873	Homo sapiens	GSM1858622	ESR1	MCF-7	Epithelium	Breast	39	0.8654	0.991	3784	0.0502297	0.9632	0.317908
93	68875	Homo sapiens	GSM1858620	ESR1	MCF-7	Epithelium	Breast	39	0.8587	0.988	1336	0.0300352	0.9728	0.366285
94	68974	Homo sapiens	GSM2112798	ESR1	T47D	None	Breast	38	0.8243	0.96	2962	0.107474	0.9092	0.481027
95	71065	Homo sapiens	GSM2135490	ESR1	MCF-7	None	Breast	39	0.8517	0.996	1862	0.0186205	0.9016	0.254292
96	71859	Homo sapiens	GSM2040048	ESR1	MCF-7	None	Breast	38	0.8035	0.984	16666	0.184276	0.9714	0.450491
97	71863	Homo sapiens	GSM2040043	ESR1	MCF-7	None	Breast	38	0.8752	0.966	28756	0.345921	0.9532	0.438132
98	71952	Homo sapiens	GSM1908537	ESR1	T47D	None	Breast	39	0.8601	0.97	4191	0.04203	0.9162	0.202495
99	72498	Homo sapiens	GSM2444003	ESR1	None	None	Breast	36	0.7862	0.932	1578	0.025107	0.796561	0.229688
100	72502	Homo sapiens	GSM2443995	ESR1	None	None	Breast	36	0.787	0.923	1524	0.0268063	0.801833	0.274606
101	72504	Homo sapiens	GSM2443991	ESR1	None	None	Breast	36	0.8027	0.955	1190	0.0191217	0.810389	0.253143
102	72506	Homo sapiens	GSM2443987	ESR1	None	None	Breast	36	0.8002	0.937	1262	0.0219078	0.801064	0.228725
103	72508	Homo sapiens	GSM2443983	ESR1	None	None	Breast	36	0.8037	0.937	1480	0.0233007	0.77709	0.205512
104	72992	Homo sapiens	GSM2257829	ESR1	MCF-7	None	Breast	34	0.8856	0.977	13986	0.20392	0.9242	0.359901
105	72993	Homo sapiens	GSM2257828	ESR1	MCF-7	None	Breast	34	0.8882	0.969	15541	0.231759	0.9388	0.380495
106	74140	Homo sapiens	GSM2242432	ESR1	T47D	None	Breast	39	0.8252	0.993	2895	0.027954	0.9398	0.259903
107	74141	Homo sapiens	GSM2242431	ESR1	T47D	None	Breast	39	0.7908	0.988	3402	0.0332485	0.9396	0.278219
108	74144	Homo sapiens	GSM2242427	ESR1	T47D	None	Breast	39	0.8091	0.991	4152	0.0506993	0.9478	0.282616
109	74145	Homo sapiens	GSM2242426	ESR1	T47D	None	Breast	39	0.8128	0.989	3799	0.0480125	0.9488	0.272717
110	74160	Homo sapiens	GSM2154984	ESR1	MCF-7	None	Breast	39	0.8439	0.981	617	0.0197942	0.967665	0.205276
111	74399	Homo sapiens	GSM1643949	ESR1	MCF-7	None	Breast	39	0.6085	0.963	8978	0.152963	0.919	0.374216
112	82072	Homo sapiens	GSM2797075	ESR1	None	None	Breast	36	0.8988	0.995	1350	0.0416163	0.959	0.603085
113	82124	Homo sapiens	GSM2125135	ESR1	T47D	cancer cells	Breast	36	0.844	0.965	1317	0.0136557	0.896917	0.287423
114	82380	Homo sapiens	GSM2670871	ESR1	LTED	None	Breast	39	0.9179	0.832	8571	0.184533	0.9126	0.355587
115	82381	Homo sapiens	GSM2670870	ESR1	LTED	None	Breast	39	0.6971	0.861	15833	0.362621	0.9274	0.478612
116	82425	Homo sapiens	GSM2648922	ESR1	MCF-7	Epithelium	Breast	34	0.8689	0.996	2234	0.0225468	0.9302	0.259416
117	82427	Homo sapiens	GSM2648924	ESR1	MCF-7	Epithelium	Breast	34	0.8716	0.996	1132	0.010279	0.896448	0.205752
118	82844	Homo sapiens	GSM2797099	ESR1	None	None	Breast	37	0.8656	0.961	14317	0.218086	0.9544	0.610415
119	82845	Homo sapiens	GSM2797098	ESR1	None	None	Breast	37	0.839	0.965	760	0.0157592	0.9468	0.390022
120	82847	Homo sapiens	GSM2797093	ESR1	None	None	Breast	37	0.8465	0.99	3087	0.056663	0.9346	0.662025
121	82848	Homo sapiens	GSM2797092	ESR1	None	None	Breast	36	0.8298	0.986	901	0.0238902	0.9516	0.638843
122	82850	Homo sapiens	GSM2797090	ESR1	None	None	Breast	37	0.8622	0.989	1336	0.030146	0.9522	0.68937
123	82851	Homo sapiens	GSM2797097	ESR1	None	None	Breast	37	0.8577	0.991	1856	0.0176427	0.8736	0.198359
124	82852	Homo sapiens	GSM2797096	ESR1	None	None	Breast	37	0.8557	0.982	3595	0.0697663	0.958	0.501056
125	82853	Homo sapiens	GSM2797095	ESR1	None	None	Breast	36	0.8382	0.983	796	0.0124447	0.879613	0.181415
126	82854	Homo sapiens	GSM2797094	ESR1	None	None	Breast	36	0.8425	0.99	4180	0.05367	0.9292	0.332019
127	83180	Homo sapiens	GSM2970404	ESR1	MCF-7	Epithelium	Breast	37	0.8819	0.987	8100	0.135448	0.9386	0.29283
128	83182	Homo sapiens	GSM2970406	ESR1	MCF-7	Epithelium	Breast	37	0.8827	0.989	6426	0.0915475	0.925	0.278952
129	83183	Homo sapiens	GSM2970403	ESR1	MCF-7	Epithelium	Breast	35	0.8939	0.986	6831	0.136321	0.9418	0.294758
130	83186	Homo sapiens	GSM2970409	ESR1	MCF-7	Epithelium	Breast	37	0.8826	0.993	6145	0.085159	0.9342	0.277564
131	83326	Homo sapiens	GSM2797117	ESR1	None	None	Breast	37	0.8606	0.991	3160	0.0441485	0.9358	0.389007
132	83328	Homo sapiens	GSM2797115	ESR1	None	None	Breast	37	0.8827	0.979	17271	0.222086	0.9554	0.579372
133	83331	Homo sapiens	GSM2797110	ESR1	None	None	Breast	38	0.8368	0.967	4356	0.144805	0.9386	0.519219
134	83428	Homo sapiens	GSM2747707	ESR1	MCF-7	Epithelium	Breast	40	0.8167	0.895	12309	0.212433	0.9566	0.410138
135	83429	Homo sapiens	GSM2747704	ESR1	MCF-7	Epithelium	Breast	40	0.7859	0.911	3740	0.0494233	0.9662	0.427979
136	83430	Homo sapiens	GSM2747705	ESR1	MCF-7	Epithelium	Breast	40	0.6203	0.91	10231	0.157748	0.9554	0.39262
137	83431	Homo sapiens	GSM2747702	ESR1	MCF-7	Epithelium	Breast	40	0.7954	0.947	12860	0.147097	0.9546	0.422722
138	83432	Homo sapiens	GSM2747703	ESR1	MCF-7	Epithelium	Breast	40	0.786	0.944	5770	0.0634823	0.9704	0.507135
139	83433	Homo sapiens	GSM2747700	ESR1	MCF-7	Epithelium	Breast	40	0.7715	0.958	3044	0.0365615	0.9656	0.457815
140	83434	Homo sapiens	GSM2747701	ESR1	MCF-7	Epithelium	Breast	40	0.7938	0.956	1678	0.0162055	0.9562	0.4162
141	83530	Homo sapiens	GSM2797107	ESR1	None	None	Breast	37	0.8456	0.972	2223	0.0304507	0.9048	0.260098
142	83816	Homo sapiens	GSM2915383	ESR1	MCF-7	Epithelium	Breast	34	0.7167	0.938	2845	0.0810648	0.9466	0.298449
143	83942	Homo sapiens	GSM2797100	ESR1	None	None	Breast	37	0.8157	0.958	5044	0.081287	0.9454	0.485671
144	85954	Homo sapiens	GSM2970407	ESR1	MCF-7	Epithelium	Breast	35	0.8862	0.991	4075	0.0884942	0.9356	0.253096
145	86209	Homo sapiens	GSM2670868	ESR1	SUM44	None	Breast	39	0.9288	0.937	6544	0.234073	0.9234	0.338241
146	86210	Homo sapiens	GSM2670869	ESR1	SUM44	None	Breast	39	0.9232	0.826	11377	0.270319	0.9286	0.413895
147	86212	Homo sapiens	GSM2670862	ESR1	MCF-7	Epithelium	Breast	38	0.8868	0.97	3123	0.138441	0.9362	0.138099
148	86213	Homo sapiens	GSM2670863	ESR1	MCF-7	Epithelium	Breast	39	0.8953	0.929	1880	0.0314108	0.9406	0.259832
149	86729	Homo sapiens	GSM2797086	ESR1	None	None	Breast	37	0.8728	0.997	2248	0.0269493	0.9256	0.324178
150	87114	Homo sapiens	GSM2970412	ESR1	MCF-7	Epithelium	Breast	37	0.8885	0.991	6242	0.106821	0.9464	0.295822
151	87116	Homo sapiens	GSM2970410	ESR1	MCF-7	Epithelium	Breast	34	0.8875	0.995	3259	0.059086	0.9338	0.221504
152	87459	Homo sapiens	GSM2797104	ESR1	None	None	Breast	38	0.8116	0.971	2090	0.0454488	0.9302	0.30657
153	87466	Homo sapiens	GSM2797106	ESR1	None	None	Breast	37	0.8598	0.991	1067	0.0108918	0.91224	0.250193
154	87467	Homo sapiens	GSM2797101	ESR1	None	None	Breast	37	0.8339	0.976	1838	0.0230277	0.9318	0.375617
155	87472	Homo sapiens	GSM2797103	ESR1	None	None	Breast	36	0.8346	0.978	3557	0.0897748	0.9708	0.665493
156	87473	Homo sapiens	GSM2797102	ESR1	None	None	Breast	36	0.8374	0.976	1415	0.0205402	0.9048	0.297529
157	87528	Homo sapiens	GSM2797109	ESR1	None	None	Breast	37	0.8368	0.956	1976	0.0546838	0.9586	0.579174
158	87688	Homo sapiens	GSM2915391	ESR1	MCF-7	Epithelium	Breast	34	0.621	0.92	2362	0.0310293	0.9434	0.244918
159	87689	Homo sapiens	GSM2915392	ESR1	MCF-7	Epithelium	Breast	34	0.7079	0.945	795	0.021445	0.929917	0.173241
160	88335	Homo sapiens	GSM2648915	ESR1	MCF-7	Epithelium	Breast	34	0.6585	0.951	21185	0.387744	0.9686	0.457185
161	88336	Homo sapiens	GSM2648914	ESR1	MCF-7	Epithelium	Breast	34	0.6868	0.982	5434	0.0776368	0.9524	0.372212
162	88349	Homo sapiens	GSM2648918	ESR1	MCF-7	Epithelium	Breast	34	0.6098	0.974	7596	0.106274	0.9528	0.325283
163	70140	Homo sapiens	GSM1717863	AR	MDA-MB-453	None	Breast	38	0.8055	0.862	6932	0.081865	0.906	0.342051
164	70141	Homo sapiens	GSM1717862	AR	MDA-MB-453	None	Breast	38	0.7854	0.983	19098	0.115555	0.9188	0.426029
165	70142	Homo sapiens	GSM1717861	AR	MDA-MB-453	None	Breast	38	0.7739	0.953	18510	0.123735	0.9278	0.432742
166	70143	Homo sapiens	GSM1717860	AR	MDA-MB-453	None	Breast	38	0.7862	0.99	7350	0.0405887	0.9164	0.366537
167	87791	Homo sapiens	GSM2797126	AR	None	None	Breast	37	0.8441	0.973	1053	0.0327563	0.9532	0.372235
168	87795	Homo sapiens	GSM2797122	AR	None	None	Breast	37	0.8012	0.968	2304	0.0570968	0.9658	0.494423
169	2319	Homo sapiens	GSM659788	FOXA1	MCF-7	Epithelium	Breast	27	0.7543	0.987	1427	0.0111977	0.963328	0.466796
170	2320	Homo sapiens	GSM659787	FOXA1	MCF-7	Epithelium	Breast	26	0.7301	0.986	3989	0.035283	0.9722	0.395059
171	2321	Homo sapiens	GSM588930	FOXA1	MCF-7	Epithelium	Breast	38	0.7886	0.983	23962	0.204242	0.9776	0.580123
172	2322	Homo sapiens	GSM588929	FOXA1	MCF-7	Epithelium	Breast	38	0.7569	0.982	26189	0.207506	0.9742	0.601047
173	6566	Homo sapiens	GSM631469	FOXA1	MCF-7	Epithelium	Breast	31	0.8643	0.978	39295	0.28573	0.9812	0.626425
174	6567	Homo sapiens	GSM631470	FOXA1	MCF-7	Epithelium	Breast	31	0.864	0.978	37806	0.283524	0.9796	0.625476
175	6568	Homo sapiens	GSM631471	FOXA1	MCF-7	Epithelium	Breast	33	0.8697	0.937	44643	0.405433	0.9848	0.626885
176	6571	Homo sapiens	GSM631474	FOXA1	MCF-7	Epithelium	Breast	33	0.8611	0.885	28921	0.297083	0.9826	0.58783
177	33137	Homo sapiens	GSM986065	FOXA1	MCF-7	Epithelium	Breast	37	0.8346	0.97	44301	0.304845	0.9838	0.642877
178	33143	Homo sapiens	GSM986066	FOXA1	MCF-7	Epithelium	Breast	37	0.8191	0.971	49737	0.339121	0.9654	0.635539
179	33489	Homo sapiens	GSM798439	FOXA1	MCF-7	Epithelium	Breast	39	0.992	0.967	30489	0.238868	0.9858	0.631127
180	33496	Homo sapiens	GSM798437	FOXA1	MCF-7	Epithelium	Breast	39	0.9928	0.961	29425	0.238176	0.9854	0.625243
181	33510	Homo sapiens	GSM798436	FOXA1	MCF-7	Epithelium	Breast	39	0.9935	0.847	26628	0.259877	0.9836	0.61202
182	33518	Homo sapiens	GSM798438	FOXA1	MCF-7	Epithelium	Breast	39	0.9921	0.967	38921	0.271842	0.9822	0.646876
183	49657	Homo sapiens	GSM1470025	FOXA1	MCF-7	Epithelium	Breast	36	0.7259	0.994	3990	0.0254517	0.9562	0.525713
184	49658	Homo sapiens	GSM1470026	FOXA1	MCF-7	Epithelium	Breast	38	0.8077	0.99	10491	0.0761765	0.9718	0.578767
185	52623	Homo sapiens	GSM1534737	FOXA1	MCF-7	Epithelium	Breast	38	0.7264	0.84	8267	0.0844605	0.9692	0.559772
186	52625	Homo sapiens	GSM1534739	FOXA1	MCF-7	Epithelium	Breast	38	0.7529	0.885	9725	0.0890013	0.9706	0.540192
187	52627	Homo sapiens	GSM1534741	FOXA1	MCF-7	Epithelium	Breast	38	0.7659	0.906	7704	0.0646358	0.9652	0.555402
188	52629	Homo sapiens	GSM1534743	FOXA1	MCF-7	Epithelium	Breast	38	0.7327	0.91	9245	0.0829798	0.9728	0.53235
189	68838	Homo sapiens	GSM1858659	FOXA1	T47D	Embryonic Stem Cell	Breast	35	0.8514	0.991	13591	0.123813	0.974	0.52989
190	68839	Homo sapiens	GSM1858658	FOXA1	T47D	Embryonic Stem Cell	Breast	39	0.8771	0.987	8793	0.116744	0.9798	0.524093
191	68840	Homo sapiens	GSM1858657	FOXA1	T47D	Embryonic Stem Cell	Breast	35	0.8504	0.99	14051	0.143113	0.9766	0.552201
192	68841	Homo sapiens	GSM1858656	FOXA1	T47D	Embryonic Stem Cell	Breast	39	0.8781	0.986	8931	0.115959	0.9794	0.529268
193	68842	Homo sapiens	GSM1858655	FOXA1	T47D	Embryonic Stem Cell	Breast	35	0.8571	0.981	17657	0.190266	0.9766	0.561976
194	68843	Homo sapiens	GSM1858654	FOXA1	T47D	Embryonic Stem Cell	Breast	39	0.8807	0.986	9867	0.129064	0.9768	0.533438
195	68852	Homo sapiens	GSM1858644	FOXA1	ZR-75-1	Embryonic Stem Cell	Breast	39	0.8933	0.978	26636	0.258632	0.961	0.582049
196	68853	Homo sapiens	GSM1858643	FOXA1	ZR-75-1	Embryonic Stem Cell	Breast	39	0.8841	0.984	17973	0.208406	0.9668	0.572768
197	68854	Homo sapiens	GSM1858642	FOXA1	ZR-75-1	Embryonic Stem Cell	Breast	39	0.9012	0.982	26114	0.268104	0.9556	0.585034
198	68855	Homo sapiens	GSM1858641	FOXA1	ZR-75-1	Embryonic Stem Cell	Breast	39	0.8985	0.978	27859	0.275116	0.9622	0.586776
199	68856	Homo sapiens	GSM1858640	FOXA1	ZR-75-1	Embryonic Stem Cell	Breast	39	0.8973	0.978	24479	0.244268	0.9506	0.575774
200	68857	Homo sapiens	GSM1858639	FOXA1	ZR-75-1	Embryonic Stem Cell	Breast	39	0.9069	0.978	31924	0.308483	0.9492	0.588434
201	68866	Homo sapiens	GSM1858629	FOXA1	MCF-7	Epithelium	Breast	39	0.8732	0.991	20259	0.18629	0.9848	0.619228
202	68867	Homo sapiens	GSM1858628	FOXA1	MCF-7	Epithelium	Breast	38	0.8536	0.989	17956	0.181705	0.9868	0.614422
203	68868	Homo sapiens	GSM1858627	FOXA1	MCF-7	Epithelium	Breast	39	0.9873	0.992	18178	0.16302	0.986	0.616631
204	68869	Homo sapiens	GSM1858626	FOXA1	MCF-7	Epithelium	Breast	38	0.812	0.979	16408	0.202486	0.984	0.630554
205	68870	Homo sapiens	GSM1858625	FOXA1	MCF-7	Epithelium	Breast	39	0.8699	0.992	19072	0.1664	0.9844	0.616294
206	68871	Homo sapiens	GSM1858624	FOXA1	MCF-7	Epithelium	Breast	38	0.8096	0.974	12389	0.190381	0.9802	0.6468
207	71807	Homo sapiens	GSM1945031	FOXA1	None	None	Breast	34	0.7901	0.968	28597	0.192752	0.9546	0.585421
208	71808	Homo sapiens	GSM1945030	FOXA1	MCF-7	None	Breast	34	0.7414	0.967	19621	0.112973	0.9694	0.575974
209	73186	Homo sapiens	GSM2171833	FOXA1	MCF-7	asynchonous cells	Breast	38	0.8531	0.993	15253	0.138197	0.978	0.580232
210	73187	Homo sapiens	GSM2171832	FOXA1	MCF-7	asynchonous cells	Breast	39	0.8515	0.992	13646	0.138306	0.9814	0.580512
211	73188	Homo sapiens	GSM2171831	FOXA1	MCF-7	asynchonous cells	Breast	39	0.7979	0.993	9346	0.12376	0.9836	0.603167
212	73189	Homo sapiens	GSM2171830	FOXA1	MCF-7	asynchonous cells	Breast	39	0.8598	0.993	9199	0.113485	0.9828	0.594266
213	73190	Homo sapiens	GSM2171829	FOXA1	MCF-7	asynchonous cells	Breast	39	0.831	0.986	10973	0.134703	0.9806	0.595616
214	73759	Homo sapiens	GSM2466691	FOXA1	MCF-7	None	Breast	34	0.6294	0.994	2725	0.033909	0.9122	0.47952
215	74138	Homo sapiens	GSM2242434	FOXA1	T47D	None	Breast	39	0.8349	0.994	13739	0.118771	0.9744	0.551147
216	74139	Homo sapiens	GSM2242433	FOXA1	T47D	None	Breast	39	0.8286	0.993	17418	0.15285	0.9776	0.561445
217	74142	Homo sapiens	GSM2242429	FOXA1	T47D	None	Breast	39	0.8387	0.99	23422	0.233455	0.9774	0.578593
218	74143	Homo sapiens	GSM2242428	FOXA1	T47D	None	Breast	39	0.8483	0.989	24306	0.243325	0.9766	0.583473
219	82074	Homo sapiens	GSM2797077	FOXA1	None	None	Breast	37	0.8929	0.997	1138	0.0489085	0.967	0.477906
220	82081	Homo sapiens	GSM2797078	FOXA1	None	None	Breast	36	0.7163	0.99	5924	0.0930862	0.967	0.535013
221	83619	Homo sapiens	GSM2797130	FOXA1	None	None	Breast	37	0.7942	0.971	573	0.0187893	0.952	0.398087
222	83620	Homo sapiens	GSM2797131	FOXA1	None	None	Breast	37	0.8598	0.992	2190	0.0478795	0.9652	0.518379
223	83622	Homo sapiens	GSM2797133	FOXA1	None	None	Breast	37	0.7759	0.963	2115	0.0366228	0.948	0.457814
224	83623	Homo sapiens	GSM2797134	FOXA1	None	None	Breast	37	0.8062	0.974	3166	0.0717742	0.9724	0.507687
225	86731	Homo sapiens	GSM2797080	FOXA1	None	None	Breast	36	0.8955	0.997	1736	0.0318345	0.9462	0.479682
226	87788	Homo sapiens	GSM2797129	FOXA1	None	None	Breast	37	0.8272	0.989	1171	0.0293075	0.9532	0.46296
227	46316	Homo sapiens	GSM1010889	CEBPB	MCF-7	Epithelium	Breast	39	0.8372	0.99	19631	0.156576	0.9652	0.687591
228	73533	Homo sapiens	GSM2330568	CEBPB	SUM159PT	None	Breast	35	0.8559	0.99	30210	0.288779	0.9752	0.658
229	73534	Homo sapiens	GSM2330567	CEBPB	SUM159PT	None	Breast	35	0.8714	0.991	24922	0.234546	0.9748	0.672792
230	73535	Homo sapiens	GSM2330566	CEBPB	SUM159PT	None	Breast	35	0.8706	0.993	21136	0.187806	0.975	0.673886
231	2324	Homo sapiens	GSM720423	GATA3	MCF-7	Epithelium	Breast	30	0.7981	0.98	5420	0.0349023	0.975	0.460882
232	2325	Homo sapiens	GSM720422	GATA3	MCF-7	Epithelium	Breast	30	0.801	0.989	12454	0.0837485	0.981	0.48476
233	33129	Homo sapiens	GSM986070	GATA3	MCF-7	Epithelium	Breast	39	0.8001	0.99	8318	0.0432903	0.9618	0.514073
234	33138	Homo sapiens	GSM986072	GATA3	MCF-7	Epithelium	Breast	39	0.8089	0.973	1417	0.0106625	0.9438	0.391637
235	33144	Homo sapiens	GSM986074	GATA3	MCF-7	Epithelium	Breast	36	0.7223	0.983	1899	0.0160865	0.9324	0.38571
236	33148	Homo sapiens	GSM986069	GATA3	MCF-7	Epithelium	Breast	38	0.7815	0.988	17414	0.0993162	0.9666	0.532336
237	33149	Homo sapiens	GSM986071	GATA3	MCF-7	Epithelium	Breast	39	0.7971	0.828	1034	0.0107265	0.899454	0.273306
238	33150	Homo sapiens	GSM986067	GATA3	MCF-7	Epithelium	Breast	37	0.7426	0.979	33510	0.256611	0.9778	0.544693
239	33159	Homo sapiens	GSM986068	GATA3	MCF-7	Epithelium	Breast	37	0.8112	0.995	2336	0.012808	0.9468	0.401209
240	44395	Homo sapiens	GSM1241752	GATA3	MCF-7	Epithelium	Breast	38	0.739	0.994	7693	0.0663563	0.9808	0.535437
241	44399	Homo sapiens	GSM1241756	GATA3	MCF-7	Epithelium	Breast	39	0.7217	0.973	8566	0.081872	0.9828	0.542727
242	46310	Homo sapiens	GSM1010783	GATA3	MCF-7	Epithelium	Breast	39	0.7651	0.985	27475	0.248615	0.9862	0.595062
243	49625	Homo sapiens	GSM1469993	GATA3	MCF-7	Epithelium	Breast	36	0.8009	0.998	647	0.0132248	0.9192	0.380316
244	49626	Homo sapiens	GSM1469994	GATA3	MCF-7	Epithelium	Breast	38	0.8434	0.998	871	0.0169168	0.9204	0.423734
245	49627	Homo sapiens	GSM1469995	GATA3	MCF-7	Epithelium	Breast	38	0.8374	0.998	832	0.0107875	0.927	0.264529
246	74146	Homo sapiens	GSM2154998	GATA3	MCF-7	None	Breast	40	0.861	0.863	2401	0.0301117	0.9164	0.392258
247	74147	Homo sapiens	GSM2154997	GATA3	MCF-7	None	Breast	40	0.8605	0.877	4168	0.0424723	0.9136	0.407536
248	86894	Homo sapiens	GSM2797149	GATA3	None	None	Breast	36	0.7831	0.991	2723	0.0965078	0.9558	0.432224
249	46317	Homo sapiens	GSM1010768	FOSL2	MCF-7	Epithelium	Breast	39	0.8213	0.993	8986	0.0692403	0.9832	0.672383
250	63858	Homo sapiens	ENCSR546KCN_1	FOSL2	MCF-7	Epithelium	Breast	37	0.8609	0.997	544	0.0129062	0.9548	0.611255
251	63859	Homo sapiens	ENCSR546KCN_2	FOSL2	MCF-7	Epithelium	Breast	37	0.8638	0.996	1544	0.0191615	0.966	0.617421
252	75043	Homo sapiens	GSM2501567	E2F1	MDA-MB-231	None	Breast	37	0.8788	0.981	12717	0.280911	0.9738	0.745575
253	34995	Homo sapiens	GSM1001005	FOXM1	MCF-7	Epithelium	Breast	37	0.8315	0.996	646	0.0121862	0.969	0.368187
254	34997	Homo sapiens	GSM1001000	FOXM1	MDA-MB-231	Epithelium	Breast	39	0.8152	0.991	3984	0.0723172	0.9798	0.661232
255	34999	Homo sapiens	GSM1001002	FOXM1	MDA-MB-231	Epithelium	Breast	39	0.8081	0.992	621	0.0235733	0.9748	0.521431
256	35011	Homo sapiens	GSM1001001	FOXM1	MDA-MB-231	Epithelium	Breast	39	0.8044	0.99	515	0.0171348	0.9696	0.455215
257	39443	Homo sapiens	GSM1000995	FOXM1	MCF-7	Epithelium	Breast	36	0.7933	0.975	7597	0.0789818	0.9784	0.461988
258	39460	Homo sapiens	GSM1000999	FOXM1	MDA-MB-231	Epithelium	Breast	39	0.785	0.993	956	0.0246353	0.9658	0.549561
259	39495	Homo sapiens	GSM1000996	FOXM1	MCF-7	Epithelium	Breast	38	0.8345	0.981	3829	0.0492498	0.9794	0.524849
260	46311	Homo sapiens	GSM1010769	FOXM1	MCF-7	Epithelium	Breast	39	0.8295	0.995	1495	0.04453	0.9746	0.509232
261	57117	Homo sapiens	GSM1876186	FOXM1	MCF-7	Epithelium	Breast	38	0.8199	0.888	1072	0.0222143	0.9696	0.364262
262	57119	Homo sapiens	GSM1876188	FOXM1	MCF-7	Epithelium	Breast	39	0.8331	0.917	757	0.0252495	0.9822	0.417858
263	46308	Homo sapiens	GSM1010892	JUND	MCF-7	Epithelium	Breast	39	0.6793	0.987	3549	0.0464935	0.9778	0.580997
264	46312	Homo sapiens	GSM1010839	SRF	MCF-7	Epithelium	Breast	38	0.7075	0.988	2339	0.050206	0.969	0.648985
265	45979	Homo sapiens	GSM816438	TCF7L2	MCF-7	Epithelium	Breast	39	0.7937	0.992	3378	0.0340543	0.9716	0.341424
266	36804	Homo sapiens	GSM1019133	NR2F2	MCF-7	Epithelium	Breast	37	0.7599	0.94	12916	0.247811	0.9626	0.627106
267	46309	Homo sapiens	GSM1010837	NR2F2	MCF-7	Epithelium	Breast	39	0.7838	0.989	14746	0.157149	0.9794	0.582812
268	46321	Homo sapiens	GSM1010861	TCF12	MCF-7	Epithelium	Breast	38	0.6145	0.988	2354	0.0364715	0.9724	0.477859
269	46326	Homo sapiens	GSM1010825	HDAC2	MCF-7	Epithelium	Breast	39	0.714	0.989	3599	0.10315	0.9836	0.6529
270	46307	Homo sapiens	GSM1010838	PML	MCF-7	Epithelium	Breast	38	0.776	0.993	830	0.0451618	0.9684	0.736407
271	36814	Homo sapiens	GSM1019137	TLE3	MCF-7	Epithelium	Breast	38	0.786	0.963	1844	0.0232812	0.9564	0.43523
272	36802	Homo sapiens	GSM1019126	GREB1	MCF-7	Epithelium	Breast	38	0.8091	0.982	2721	0.0325845	0.979	0.483446
273	36811	Homo sapiens	GSM1019129	GREB1	MCF-7	Epithelium	Breast	36	0.8071	0.807	2556	0.0320565	0.969	0.340648
274	45978	Homo sapiens	GSM935563	ZNF217	MCF-7	Epithelium	Breast	39	0.8018	0.993	927	0.0285385	0.9756	0.507729
