# Supplementary material for: Tissue-specific transfer learning improves functional variant and therapeutic target discoveries in breast and prostate cancer
Source: PLoS Genet. 2026 May 6;22(5):e1012145. doi: 10.1371/journal.pgen.1012145 (PMC13175468; doi:10.1371/journal.pgen.1012145)
Supplement: S2 Table — (XLSX) [file pgen.1012145.s008.xlsx]

## Sheet: Sheet1
S2 Table. TF ChIP-seq tracks (n = 357) from prostate cell lines obtained from Cistrome
Index	DCid	Species	GSMID	Factor	Cell_line	Cell_type	Tissue_type	FastQC	UniquelyMappedRatio	PBC	PeaksFoldChangeAbove10	FRiP	PeaksUnionDHSRatio	Pearson R between predicted and target (mean value across 1937 test sequences)
0	2171	Homo sapiens	GSM759660	AR	LNCaP	Epithelium	Prostate	32	0.7617	0.992	6896	0.0475275	0.8898	0.413175
1	56116	Homo sapiens	GSM1358405	AR	None	None	Prostate	37	0.8583	0.946	1640	0.0209977	0.878	0.379158
2	56118	Homo sapiens	GSM1358407	AR	None	None	Prostate	37	0.8244	0.882	3416	0.0402955	0.9256	0.326927
3	56119	Homo sapiens	GSM1358408	AR	None	None	Prostate	37	0.8551	0.975	4706	0.0543375	0.935	0.342494
4	56121	Homo sapiens	GSM1358410	AR	None	None	Prostate	34	0.8412	0.981	2949	0.0342273	0.9294	0.358325
5	56122	Homo sapiens	GSM1358411	AR	None	None	Prostate	38	0.8142	0.845	13812	0.184652	0.9484	0.4766
6	56124	Homo sapiens	GSM1358413	AR	None	None	Prostate	38	0.8534	0.936	2557	0.0549202	0.9546	0.419268
7	56125	Homo sapiens	GSM1358414	AR	None	None	Prostate	38	0.8558	0.974	3836	0.0458205	0.939	0.407592
8	56205	Homo sapiens	GSM1501185	AR	LNCaP	Epithelium	Prostate	38	0.7354	0.974	2108	0.0190685	0.9512	0.251507
9	56206	Homo sapiens	GSM1501186	AR	LNCaP	Epithelium	Prostate	38	0.7689	0.97	1694	0.0168285	0.953441	0.21957
10	56207	Homo sapiens	GSM1501187	AR	LNCaP	Epithelium	Prostate	38	0.7114	0.968	5766	0.0595085	0.96	0.307333
11	56264	Homo sapiens	GSM1527033	AR	CWR22Pc	Epithelium	Prostate	39	0.9777	0.959	15061	0.162151	0.973	0.544329
12	56265	Homo sapiens	GSM1527034	AR	CWR22Pc	Epithelium	Prostate	39	0.981	0.947	35697	0.367088	0.9678	0.530037
13	56267	Homo sapiens	GSM1527036	AR	CWR22Pc	Epithelium	Prostate	39	0.9731	0.982	9149	0.108861	0.9724	0.55531
14	56390	Homo sapiens	GSM1598220	AR	None	None	Prostate	38	0.7596	0.994	4768	0.0521148	0.9676	0.422107
15	56392	Homo sapiens	GSM1598222	AR	None	None	Prostate	39	0.8035	0.996	1354	0.0165103	0.9328	0.301089
16	56669	Homo sapiens	GSM1716769	AR	LHSAR	Epithelium	Prostate	35	0.8696	0.944	46705	0.515391	0.9234	0.562498
17	56670	Homo sapiens	GSM1716770	AR	LHSAR	Epithelium	Prostate	34	0.85	0.951	46582	0.489631	0.9172	0.561217
18	67742	Homo sapiens	GSM1691150	AR	LNCaP	Epithelium	Prostate	37	0.7784	0.989	14332	0.0913122	0.9546	0.363586
19	68079	Homo sapiens	GSM1586659	AR	C4-2	None	Prostate	39	0.8918	0.95	2054	0.0434648	0.9642	0.440021
20	68217	Homo sapiens	GSM2058894	AR	LNCaP	Epithelium	Prostate	39	0.7659	0.869	648	0.01347	0.955796	0.19909
21	68218	Homo sapiens	GSM2058893	AR	LNCaP	Epithelium	Prostate	39	0.8283	0.976	1035	0.0330003	0.9824	0.316648
22	56115	Homo sapiens	GSM1358404	AR	None	None	Prostate	38	0.861	0.983	4278	0.0592558	0.9448	0.486307
23	56114	Homo sapiens	GSM1358403	AR	None	None	Prostate	37	0.8332	0.968	1095	0.014176	0.9228	0.285631
24	56111	Homo sapiens	GSM1358400	AR	None	None	Prostate	37	0.8578	0.975	5916	0.0620455	0.941	0.366981
25	56110	Homo sapiens	GSM1358399	AR	None	None	Prostate	37	0.8173	0.851	715	0.017578	0.9564	0.381433
26	50100	Homo sapiens	GSM1236922	AR	LNCaP	Epithelium	Prostate	38	0.6746	0.847	847	0.0169775	0.9006	0.336276
27	50254	Homo sapiens	GSM1410768	AR	VCaP	Epithelium	Prostate	38	0.8496	0.939	8750	0.138412	0.9376	0.3918
28	50258	Homo sapiens	GSM1410772	AR	VCaP	Epithelium	Prostate	38	0.8387	0.936	4860	0.0764953	0.9226	0.4027
29	50260	Homo sapiens	GSM1410774	AR	VCaP	Epithelium	Prostate	38	0.8275	0.962	3762	0.070805	0.9428	0.373062
30	50268	Homo sapiens	GSM1410782	AR	LNCaP	Epithelium	Prostate	39	0.8135	0.966	660	0.0405558	0.9694	0.264162
31	50273	Homo sapiens	GSM1410787	AR	LNCaP	Epithelium	Prostate	39	0.8283	0.976	1029	0.0273093	0.9762	0.298209
32	51048	Homo sapiens	GSM1354830	AR	VCaP	Epithelium	Prostate	38	0.8081	0.982	47090	0.308111	0.8718	0.449676
33	51049	Homo sapiens	GSM1354831	AR	VCaP	Epithelium	Prostate	38	0.8091	0.896	23987	0.164908	0.867	0.400371
34	51267	Homo sapiens	GSM1463459	AR	VCaP	Epithelium	Prostate	39	0.7516	0.948	38089	0.282455	0.8488	0.402475
35	51268	Homo sapiens	GSM1463460	AR	VCaP	Epithelium	Prostate	39	0.7868	0.953	39544	0.291243	0.8536	0.406464
36	68239	Homo sapiens	GSM2058880	AR	VCaP	Epithelium	Prostate	38	0.8568	0.925	6775	0.132269	0.9468	0.37562
37	51737	Homo sapiens	GSM1527823	AR	LNCaP	Epithelium	Prostate	30	0.6729	0.986	10005	0.0984467	0.9502	0.331957
38	51749	Homo sapiens	GSM1527835	AR	LNCaP	Epithelium	Prostate	38	0.6844	0.995	11104	0.0912972	0.9568	0.351908
39	52541	Homo sapiens	GSM1515524	AR	R1-AD1	Epithelium	Prostate	39	0.8616	0.928	4237	0.0321167	0.9092	0.364003
40	52542	Homo sapiens	GSM1515525	AR	R1-AD1	Epithelium	Prostate	39	0.8588	0.962	2086	0.0153067	0.8946	0.346415
41	55162	Homo sapiens	GSM1576447	AR	LNCaP	Epithelium	Prostate	38	0.8722	0.902	9103	0.106409	0.9836	0.398015
42	55273	Homo sapiens	GSM1613312	AR	BicR	Epithelium	Prostate	39	0.7721	0.971	1435	0.0207102	0.9484	0.28118
43	55752	Homo sapiens	GSM1816382	AR	DUCaP	Epithelium	Prostate	38	0.7246	0.991	12475	0.103551	0.877	0.406276
44	56106	Homo sapiens	GSM1358395	AR	None	None	Prostate	37	0.8602	0.962	1181	0.0174375	0.8768	0.370759
45	56107	Homo sapiens	GSM1358396	AR	None	None	Prostate	37	0.8604	0.94	6779	0.0641102	0.951	0.391958
46	56108	Homo sapiens	GSM1358397	AR	None	None	Prostate	37	0.8602	0.962	1235	0.01769	0.876	0.362438
47	56109	Homo sapiens	GSM1358398	AR	None	None	Prostate	37	0.8422	0.968	4248	0.0476085	0.921	0.338238
48	51748	Homo sapiens	GSM1527834	AR	LNCaP	Epithelium	Prostate	38	0.6464	0.994	14263	0.125628	0.9596	0.364879
49	50044	Homo sapiens	GSM1069682	AR	LNCaP	Epithelium	Prostate	34	0.6134	0.986	2229	0.02927	0.9736	0.286613
50	68240	Homo sapiens	GSM2058879	AR	VCaP	Epithelium	Prostate	38	0.8496	0.939	9447	0.153606	0.944	0.406066
51	68401	Homo sapiens	GSM1868862	AR	C4-2B	Epithelium	Prostate	38	0.7788	0.986	1443	0.017155	0.9524	0.268998
52	71225	Homo sapiens	GSM2219854	AR	LNCaP	Epithelium	Prostate	39	0.8637	0.969	7577	0.0400143	0.9564	0.306334
53	71226	Homo sapiens	GSM2219853	AR	LNCaP	Epithelium	Prostate	38	0.7293	0.984	5334	0.0278347	0.9566	0.294145
54	71227	Homo sapiens	GSM2219852	AR	LNCaP	Epithelium	Prostate	39	0.8614	0.973	6100	0.0315815	0.9612	0.287804
55	72971	Homo sapiens	GSM2427950	AR	None	None	Prostate	37	0.8022	0.993	716	0.011153	0.8482	0.276895
56	74410	Homo sapiens	GSM2092845	AR	LNCaP	Epithelium	Prostate	38	0.65	0.991	3601	0.0174095	0.9442	0.255515
57	74411	Homo sapiens	GSM2092844	AR	LNCaP	Epithelium	Prostate	38	0.645	0.984	4326	0.0222365	0.9478	0.266163
58	76154	Homo sapiens	GSM1907201	AR	LNCaP	Epithelium	Prostate	38	0.8621	0.956	11648	0.0912552	0.9344	0.317342
59	76155	Homo sapiens	GSM1907200	AR	LNCaP	Epithelium	Prostate	38	0.8762	0.953	27066	0.228069	0.9346	0.37148
60	76156	Homo sapiens	GSM1907199	AR	LNCaP	Epithelium	Prostate	38	0.8539	0.893	8015	0.0638408	0.9306	0.293168
61	82537	Homo sapiens	GSM2393843	AR	LNCaP	Epithelium	Prostate	35	0.989	0.985	3247	0.0458215	0.9272	0.0786178
62	83143	Homo sapiens	GSM2716923	AR	LNCaP	Epithelium	Prostate	35	0.9859	0.989	11243	0.0604592	0.9644	0.357947
63	84184	Homo sapiens	GSM2122579	AR	LNCaP-abl	Epithelium	Prostate	38	0.8407	0.957	2978	0.0364553	0.968	0.377389
64	84225	Homo sapiens	GSM2277158	AR	22RV1	Epithelium	Prostate	39	0.8188	0.994	3203	0.0276883	0.8112	0.376997
65	85854	Homo sapiens	GSM2393839	AR	LNCaP	Epithelium	Prostate	35	0.8847	0.992	4456	0.0298552	0.9354	0.339141
66	85857	Homo sapiens	GSM2393835	AR	LNCaP	Epithelium	Prostate	35	0.9566	1	3457	0.021175	0.954	0.360625
67	87052	Homo sapiens	GSM2716919	AR	LNCaP	Epithelium	Prostate	35	0.9866	0.991	10805	0.0597813	0.9646	0.351681
68	88049	Homo sapiens	GSM2277148	AR	LNCaP	Epithelium	Prostate	37	0.8241	0.996	12020	0.0804287	0.9652	0.395499
69	88282	Homo sapiens	GSM2537213	AR	22RV1	Epithelium	Prostate	38	0.8612	0.974	2628	0.0264477	0.939	0.385125
70	88283	Homo sapiens	GSM2537212	AR	22RV1	Epithelium	Prostate	38	0.8634	0.986	2741	0.029662	0.9398	0.385568
71	88420	Homo sapiens	GSM2480801	AR	LNCaP	Epithelium	Prostate	37	0.8366	0.996	7604	0.0624383	0.9638	0.361205
72	88423	Homo sapiens	GSM2480802	AR	LNCaP	Epithelium	Prostate	37	0.8817	0.997	5063	0.049263	0.9666	0.402902
73	71224	Homo sapiens	GSM2219855	AR	LNCaP	Epithelium	Prostate	38	0.8291	0.987	6271	0.0314248	0.9554	0.302294
74	71170	Homo sapiens	GSM2186462	AR	LNCaP	Epithelium	Prostate	33	0.7841	0.982	20537	0.132842	0.9734	0.434782
75	71168	Homo sapiens	GSM2186464	AR	LNCaP	Epithelium	Prostate	33	0.836	0.972	23005	0.145885	0.9784	0.460355
76	71167	Homo sapiens	GSM2186465	AR	LNCaP	Epithelium	Prostate	33	0.7529	0.972	11111	0.0720632	0.9766	0.424464
77	69273	Homo sapiens	GSM2086308	AR	VCaP	Epithelium	Prostate	33	0.7901	0.99	2065	0.020538	0.8834	0.320828
78	69274	Homo sapiens	GSM2086307	AR	VCaP	Epithelium	Prostate	33	0.7855	0.991	1238	0.0160565	0.8704	0.322712
79	69275	Homo sapiens	GSM2086306	AR	VCaP	Epithelium	Prostate	33	0.7438	0.984	5635	0.0623773	0.916	0.366196
80	69276	Homo sapiens	GSM2086305	AR	VCaP	Epithelium	Prostate	33	0.7882	0.983	1385	0.0224773	0.8002	0.336107
81	69277	Homo sapiens	GSM2086304	AR	VCaP	Epithelium	Prostate	34	0.8086	0.987	2354	0.0310883	0.8268	0.371114
82	69278	Homo sapiens	GSM2086303	AR	VCaP	Epithelium	Prostate	34	0.8338	0.994	3445	0.0348502	0.8118	0.368973
83	69279	Homo sapiens	GSM2086302	AR	VCaP	Epithelium	Prostate	34	0.8148	0.991	5370	0.0529592	0.8382	0.392218
84	69280	Homo sapiens	GSM2086301	AR	VCaP	Epithelium	Prostate	34	0.8232	0.992	2746	0.0312285	0.8126	0.342018
85	69281	Homo sapiens	GSM2086300	AR	VCaP	Epithelium	Prostate	34	0.8423	0.99	2222	0.0208142	0.7984	0.347706
86	69282	Homo sapiens	GSM2086299	AR	VCaP	Epithelium	Prostate	34	0.8391	0.991	4465	0.032427	0.8232	0.390116
87	68399	Homo sapiens	GSM1868866	AR	C4-2B	Epithelium	Prostate	39	0.8242	0.993	5262	0.0356578	0.9688	0.305294
88	69283	Homo sapiens	GSM2086298	AR	VCaP	Epithelium	Prostate	34	0.8442	0.994	1558	0.0153723	0.8042	0.354635
89	69285	Homo sapiens	GSM2086296	AR	VCaP	Epithelium	Prostate	34	0.836	0.99	4415	0.0322563	0.82	0.385615
90	69287	Homo sapiens	GSM2086294	AR	VCaP	Epithelium	Prostate	35	0.8075	0.99	1554	0.014595	0.8788	0.320345
91	69288	Homo sapiens	GSM2086293	AR	VCaP	Epithelium	Prostate	35	0.8109	0.991	2116	0.020172	0.8846	0.355391
92	69289	Homo sapiens	GSM2086292	AR	VCaP	Epithelium	Prostate	35	0.6504	0.991	3021	0.0329448	0.903	0.35449
93	69290	Homo sapiens	GSM2086291	AR	VCaP	Epithelium	Prostate	35	0.7822	0.95	555	0.017583	0.768776	0.279253
94	71107	Homo sapiens	GSM2235689	AR	VCaP	Epithelium	Prostate	39	0.8157	0.955	32421	0.303928	0.8546	0.414514
95	71108	Homo sapiens	GSM2235688	AR	VCaP	Epithelium	Prostate	39	0.8544	0.958	37454	0.348735	0.8644	0.425302
96	71109	Homo sapiens	GSM2235687	AR	VCaP	Epithelium	Prostate	39	0.8348	0.956	33064	0.309159	0.9084	0.438022
97	71110	Homo sapiens	GSM2235686	AR	VCaP	Epithelium	Prostate	39	0.8498	0.966	30181	0.269576	0.9092	0.425841
98	71166	Homo sapiens	GSM2186466	AR	LNCaP	Epithelium	Prostate	33	0.6541	0.95	24436	0.174708	0.9804	0.46084
99	69284	Homo sapiens	GSM2086297	AR	VCaP	Epithelium	Prostate	34	0.8358	0.992	7815	0.05461	0.837	0.406954
100	50043	Homo sapiens	GSM1069681	AR	LNCaP	Epithelium	Prostate	37	0.7061	0.986	2386	0.0315858	0.9732	0.304697
101	56112	Homo sapiens	GSM1358401	AR	None	None	Prostate	37	0.8069	0.869	1700	0.0220543	0.9218	0.390493
102	43860	Homo sapiens	GSM817354	AR	VCaP	Epithelium	Prostate	38	0.7494	0.988	13291	0.0840642	0.9576	0.44109
103	44310	Homo sapiens	GSM1207887	AR	LNCaP	Epithelium	Prostate	38	0.8006	0.973	8502	0.110227	0.9684	0.286901
104	44311	Homo sapiens	GSM1207888	AR	LNCaP	Epithelium	Prostate	38	0.7978	0.97	5187	0.0918076	0.9698	0.250615
105	44314	Homo sapiens	GSM1207891	AR	LNCaP	Epithelium	Prostate	38	0.748	0.979	1487	0.0244666	0.971258	0.198807
106	44315	Homo sapiens	GSM1207892	AR	LNCaP	Epithelium	Prostate	38	0.6339	0.982	1429	0.0255949	0.968831	0.2094
107	44318	Homo sapiens	GSM1207895	AR	LNCaP	Epithelium	Prostate	38	0.821	0.973	12879	0.13827	0.972	0.320494
108	2910	Homo sapiens	GSM696842	AR	VCaP	Epithelium	Prostate	29	0.7541	0.97	31310	0.337713	0.8292	0.434302
109	44319	Homo sapiens	GSM1207896	AR	LNCaP	Epithelium	Prostate	38	0.6224	0.969	3587	0.0974955	0.9644	0.236197
110	5667	Homo sapiens	GSM801012	AR	VCS2	Epithelium	Prostate	33	0.7885	0.842	15907	0.208441	0.8968	0.436426
111	44326	Homo sapiens	GSM1207903	AR	LNCaP	Epithelium	Prostate	38	0.75	0.958	11618	0.195647	0.9728	0.320197
112	8651	Homo sapiens	GSM717392	AR	VCaP	Epithelium	Prostate	38	0.7439	0.986	2127	0.0147835	0.936015	0.207564
113	8652	Homo sapiens	GSM717393	AR	VCaP	Epithelium	Prostate	37	0.7694	0.971	36998	0.338859	0.9258	0.430971
114	8653	Homo sapiens	GSM717394	AR	VCaP	Epithelium	Prostate	38	0.7221	0.983	19282	0.145958	0.8974	0.384696
115	44327	Homo sapiens	GSM1207904	AR	LNCaP	Epithelium	Prostate	38	0.6009	0.975	5652	0.154509	0.9736	0.275838
116	44330	Homo sapiens	GSM1207907	AR	LNCaP	Epithelium	Prostate	38	0.8073	0.984	3736	0.0286332	0.9642	0.237985
117	44331	Homo sapiens	GSM1207908	AR	LNCaP	Epithelium	Prostate	38	0.7478	0.976	1515	0.0149303	0.965329	0.185334
118	44334	Homo sapiens	GSM1207911	AR	LNCaP	Epithelium	Prostate	38	0.7683	0.972	8658	0.0958602	0.968	0.277542
119	44335	Homo sapiens	GSM1207912	AR	LNCaP	Epithelium	Prostate	38	0.7736	0.969	7939	0.0939563	0.9704	0.27304
120	44338	Homo sapiens	GSM1207915	AR	LNCaP	Epithelium	Prostate	38	0.8002	0.986	1455	0.010149	0.957219	0.175919
121	44574	Homo sapiens	GSM1328945	AR	VCaP	Epithelium	Prostate	35	0.8713	0.935	6222	0.0497978	0.9424	0.382781
122	44576	Homo sapiens	GSM1328950	AR	VCaP	Epithelium	Prostate	36	0.8865	0.869	22914	0.150038	0.9104	0.420837
123	44577	Homo sapiens	GSM1328952	AR	VCaP	Epithelium	Prostate	34	0.8672	0.814	21540	0.204104	0.9122	0.448825
124	44578	Homo sapiens	GSM1328953	AR	VCaP	Epithelium	Prostate	35	0.8864	0.968	11065	0.0670585	0.8648	0.415495
125	44579	Homo sapiens	GSM1328954	AR	VCaP	Epithelium	Prostate	34	0.8726	0.849	11136	0.0880308	0.86	0.42293
126	44580	Homo sapiens	GSM1328955	AR	VCaP	Epithelium	Prostate	36	0.8874	0.922	8646	0.056855	0.9276	0.365272
127	44582	Homo sapiens	GSM1328957	AR	VCaP	Epithelium	Prostate	35	0.8743	0.938	16207	0.120772	0.9388	0.438588
128	35766	Homo sapiens	GSM984385	AR	C4-2B	Epithelium	Prostate	38	0.6277	0.971	1735	0.0238147	0.9006	0.281758
129	35775	Homo sapiens	GSM984388	AR	LNCaP	Epithelium	Prostate	38	0.7109	0.957	998	0.0127633	0.907843	0.209042
130	37099	Homo sapiens	GSM980657	AR	VCaP	Epithelium	Prostate	38	0.6999	0.963	29593	0.207854	0.91	0.4453
131	35779	Homo sapiens	GSM984387	AR	LNCaP	Epithelium	Prostate	31	0.7705	0.991	2454	0.017156	0.9548	0.308935
132	37094	Homo sapiens	GSM980658	AR	VCaP	Epithelium	Prostate	38	0.867	0.895	61942	0.58194	0.9282	0.481758
133	43859	Homo sapiens	GSM817353	AR	VCaP	Epithelium	Prostate	37	0.7462	0.989	10963	0.0718085	0.9574	0.418445
134	37096	Homo sapiens	GSM980663	AR	LNCaP	Epithelium	Prostate	39	0.7795	0.853	8339	0.0658072	0.9584	0.36589
135	2174	Homo sapiens	GSM759657	AR	LNCaP	Epithelium	Prostate	32	0.7502	0.991	4636	0.0340743	0.97	0.323441
136	48092	Homo sapiens	GSM1308236	AR	PC-3	Epithelium	Prostate	39	0.8677	0.99	4851	0.061721	0.9216	0.460411
137	48096	Homo sapiens	GSM1308240	AR	PC-3	Epithelium	Prostate	39	0.8662	0.988	10371	0.0970432	0.935	0.496408
138	48097	Homo sapiens	GSM1308241	AR	PC-3	Epithelium	Prostate	39	0.8908	0.979	8511	0.0684385	0.916	0.449158
139	2172	Homo sapiens	GSM759659	AR	LNCaP	Epithelium	Prostate	32	0.7565	0.995	6634	0.046165	0.8958	0.411953
140	2173	Homo sapiens	GSM759658	AR	LNCaP	Epithelium	Prostate	32	0.7551	0.996	3045	0.020719	0.967	0.301953
141	48182	Homo sapiens	GSM1327871	AR	LNCaP	Epithelium	Prostate	37	0.6227	0.966	3602	0.029319	0.9538	0.28731
142	43856	Homo sapiens	GSM817350	AR	VCaP	Epithelium	Prostate	38	0.7698	0.984	17245	0.105734	0.9582	0.43274
143	43855	Homo sapiens	GSM817349	AR	VCaP	Epithelium	Prostate	37	0.7631	0.985	29910	0.184683	0.958	0.466035
144	43854	Homo sapiens	GSM817348	AR	VCaP	Epithelium	Prostate	38	0.7594	0.983	8568	0.0589242	0.9582	0.396012
145	47333	Homo sapiens	GSM1164151	AR	DU145	Epithelium	Prostate	38	0.7867	0.989	12901	0.109219	0.778	0.512868
146	43857	Homo sapiens	GSM817351	AR	VCaP	Epithelium	Prostate	38	0.7816	0.982	7513	0.0507945	0.9534	0.385677
147	43858	Homo sapiens	GSM817352	AR	VCaP	Epithelium	Prostate	38	0.7848	0.986	19148	0.114006	0.9594	0.434588
148	43396	Homo sapiens	GSM1274872	AR	LNCaP	Epithelium	Prostate	39	0.8551	0.981	3241	0.0191415	0.9592	0.239424
149	43395	Homo sapiens	GSM1274871	AR	LNCaP	Epithelium	Prostate	39	0.8689	0.973	19462	0.119031	0.9746	0.382952
150	37106	Homo sapiens	GSM980662	AR	LNCaP	Epithelium	Prostate	39	0.7524	0.987	4504	0.0287245	0.9678	0.326405
151	47323	Homo sapiens	GSM1164141	AR	DU145	Epithelium	Prostate	38	0.8081	0.97	8679	0.0718317	0.8696	0.491369
152	43853	Homo sapiens	GSM817347	AR	VCaP	Epithelium	Prostate	38	0.7598	0.984	34342	0.211923	0.9574	0.466821
153	48093	Homo sapiens	GSM1308237	AR	PC-3	Epithelium	Prostate	39	0.8944	0.983	10779	0.0995832	0.8936	0.445015
154	88426	Homo sapiens	GSM2480807	ARID1A	LNCaP	Epithelium	Prostate	37	0.8855	0.997	3154	0.0334728	0.9538	0.379078
155	88427	Homo sapiens	GSM2480806	ARID1A	LNCaP	Epithelium	Prostate	37	0.8276	0.996	1477	0.0186812	0.922	0.349536
156	51332	Homo sapiens	GSM1489926	ASH2L	VCaP	Epithelium	Prostate	37	0.7726	0.989	1272	0.0372207	0.963	0.470148
157	51333	Homo sapiens	GSM1489927	ASH2L	VCaP	Epithelium	Prostate	37	0.6714	0.993	2809	0.0579822	0.9628	0.477072
158	67715	Homo sapiens	GSM1873041	CREB1	LNCaP	Epithelium	Prostate	39	0.8715	0.906	4384	0.0602825	0.966	0.767393
159	67718	Homo sapiens	GSM1538431	CREB1	LNCaP	Epithelium	Prostate	39	0.8433	0.984	7374	0.0586	0.9644	0.799821
160	67720	Homo sapiens	GSM1538429	CREB1	LNCaP	Epithelium	Prostate	39	0.8511	0.983	9528	0.082472	0.9676	0.796577
161	67714	Homo sapiens	GSM1873042	CREB1	LNCaP	Epithelium	Prostate	39	0.8731	0.899	5643	0.0924993	0.9678	0.78153
162	67711	Homo sapiens	GSM1873045	CREB1	LNCaP	Epithelium	Prostate	39	0.8681	0.932	5055	0.0571752	0.9658	0.789727
163	67710	Homo sapiens	GSM1873046	CREB1	LNCaP	Epithelium	Prostate	39	0.868	0.954	6740	0.117915	0.9708	0.784126
164	69271	Homo sapiens	GSM2086310	ERG	VCaP	Epithelium	Prostate	33	0.7516	0.986	512	0.0124402	0.906682	0.444969
165	69268	Homo sapiens	GSM2086313	ERG	VCaP	Epithelium	Prostate	33	0.7489	0.984	1769	0.0365547	0.9414	0.616358
166	69272	Homo sapiens	GSM2086309	ERG	VCaP	Epithelium	Prostate	34	0.7544	0.985	882	0.0163133	0.9186	0.50081
167	69266	Homo sapiens	GSM2086315	ERG	VCaP	Epithelium	Prostate	34	0.754	0.987	581	0.013779	0.925	0.460884
168	69269	Homo sapiens	GSM2086312	ERG	VCaP	Epithelium	Prostate	33	0.7518	0.975	1003	0.018889	0.9122	0.553995
169	69267	Homo sapiens	GSM2086314	ERG	VCaP	Epithelium	Prostate	34	0.6902	0.977	863	0.020069	0.9352	0.460283
170	49226	Homo sapiens	GSM1422483	ERG	VCaP	Epithelium	Prostate	37	0.9059	0.989	1276	0.0172485	0.9182	0.596235
171	47409	Homo sapiens	GSM1193658	ERG	VCaP	Epithelium	Prostate	34	0.7931	0.987	2328	0.0283028	0.9388	0.438327
172	47408	Homo sapiens	GSM1193657	ERG	VCaP	Epithelium	Prostate	33	0.7912	0.986	920	0.0196162	0.9584	0.439483
173	44603	Homo sapiens	GSM1328978	ERG	VCaP	Epithelium	Prostate	36	0.9269	0.944	5556	0.0655883	0.9552	0.646832
174	44605	Homo sapiens	GSM1328980	ERG	VCaP	Epithelium	Prostate	37	0.9084	0.805	4341	0.0594162	0.9508	0.590057
175	44606	Homo sapiens	GSM1328981	ERG	VCaP	Epithelium	Prostate	36	0.9184	0.89	3575	0.0558348	0.9488	0.620799
176	8654	Homo sapiens	GSM717395	ERG	VCaP	Epithelium	Prostate	38	0.8017	0.995	7729	0.063869	0.9526	0.589003
177	2918	Homo sapiens	GSM353637	ERG	VCaP	Epithelium	Prostate	32	0.6315	0.961	526	0.0100333	0.951115	0.366695
178	8656	Homo sapiens	GSM717397	ERG	VCaP	Epithelium	Prostate	37	0.7806	0.994	15250	0.121324	0.9462	0.603455
179	32939	Homo sapiens	GSM927071	ERG	RWPE1	Epithelium	Prostate	39	0.7817	0.953	3552	0.0243613	0.9728	0.480496
180	49225	Homo sapiens	GSM1422482	ERG	VCaP	Epithelium	Prostate	37	0.91	0.989	3356	0.0303595	0.9372	0.628869
181	8655	Homo sapiens	GSM717396	ERG	VCaP	Epithelium	Prostate	38	0.8042	0.995	9322	0.081748	0.9434	0.56221
182	43397	Homo sapiens	GSM1274873	FOXA1	LNCaP	Epithelium	Prostate	39	0.8909	0.805	34118	0.226183	0.9686	0.590169
183	2195	Homo sapiens	GSM353633	FOXA1	LNCaP	Epithelium	Prostate	32	0.607	0.928	12479	0.128922	0.9774	0.538049
184	68219	Homo sapiens	GSM2058892	FOXA1	LNCaP	Epithelium	Prostate	39	0.8351	0.967	6801	0.0936388	0.9758	0.571432
185	2192	Homo sapiens	GSM759661	FOXA1	LNCaP	Epithelium	Prostate	31	0.7768	0.994	7711	0.065359	0.9806	0.50558
186	84613	Homo sapiens	GSM2537216	FOXA1	22RV1	Epithelium	Prostate	38	0.8669	0.985	8816	0.0910727	0.972	0.525234
187	35768	Homo sapiens	GSM984392	FOXA1	C4-2B	Epithelium	Prostate	37	0.6773	0.989	6060	0.0809892	0.978	0.499111
188	67750	Homo sapiens	GSM1691142	FOXA1	LNCaP	Epithelium	Prostate	39	0.835	0.863	29933	0.237283	0.9798	0.601658
189	84452	Homo sapiens	GSM2537227	FOXA1	VCaP	Epithelium	Prostate	37	0.9037	0.99	43994	0.323302	0.9706	0.59937
190	87801	Homo sapiens	GSM2277161	FOXA1	22RV1	Epithelium	Prostate	38	0.8389	0.946	20253	0.151564	0.9496	0.56579
191	2190	Homo sapiens	GSM759663	FOXA1	LNCaP	Epithelium	Prostate	32	0.7707	0.986	1745	0.0181475	0.9692	0.393582
192	50039	Homo sapiens	GSM1068136	FOXA1	LNCaP	Epithelium	Prostate	38	0.8222	0.851	66441	0.436468	0.9504	0.605387
193	2189	Homo sapiens	GSM759664	FOXA1	LNCaP	Epithelium	Prostate	32	0.7636	0.984	1518	0.0159065	0.9676	0.371047
194	88498	Homo sapiens	GSM2537230	FOXA1	VCaP	Epithelium	Prostate	37	0.8962	0.991	46031	0.301309	0.97	0.599558
195	67738	Homo sapiens	GSM1691154	FOXA1	LNCaP	Epithelium	Prostate	37	0.7456	0.987	39742	0.221287	0.9776	0.62783
196	67735	Homo sapiens	GSM1691157	FOXA1	LNCaP	Epithelium	Prostate	37	0.8092	0.988	34393	0.199188	0.9736	0.617123
197	2191	Homo sapiens	GSM759662	FOXA1	LNCaP	Epithelium	Prostate	31	0.7804	0.993	10601	0.086179	0.9822	0.525243
198	84451	Homo sapiens	GSM2537226	FOXA1	VCaP	Epithelium	Prostate	37	0.9027	0.99	43156	0.317675	0.9698	0.595826
199	84230	Homo sapiens	GSM2277151	FOXA1	LNCaP	Epithelium	Prostate	37	0.9021	0.984	8262	0.36554	0.9602	0.529146
200	84448	Homo sapiens	GSM2537229	FOXA1	VCaP	Epithelium	Prostate	37	0.9004	0.988	54573	0.35285	0.9698	0.605134
201	69365	Homo sapiens	GSM1863005	FOXA1	LNCaP	Epithelium	Prostate	39	0.9275	0.932	35734	0.312285	0.9654	0.572501
202	67731	Homo sapiens	GSM1691164	FOXA1	LNCaP	Epithelium	Prostate	39	0.808	0.841	45222	0.30859	0.9826	0.605017
203	70108	Homo sapiens	GSM1891830	FOXA1	LNCaP	Epithelium	Prostate	38	0.7533	0.972	26236	0.19845	0.9764	0.5648
204	71212	Homo sapiens	GSM2219867	FOXA1	LNCaP	Epithelium	Prostate	39	0.8635	0.979	59018	0.338523	0.9594	0.625458
205	71213	Homo sapiens	GSM2219866	FOXA1	LNCaP	Epithelium	Prostate	39	0.8301	0.982	51660	0.287517	0.965	0.620036
206	71214	Homo sapiens	GSM2219865	FOXA1	LNCaP	Epithelium	Prostate	39	0.8165	0.967	58470	0.336361	0.9572	0.613787
207	71215	Homo sapiens	GSM2219864	FOXA1	LNCaP	Epithelium	Prostate	39	0.8984	0.974	65064	0.380681	0.9622	0.620502
208	71216	Homo sapiens	GSM2219863	FOXA1	LNCaP	Epithelium	Prostate	39	0.8538	0.969	69824	0.421789	0.9702	0.615184
209	84450	Homo sapiens	GSM2537225	FOXA1	VCaP	Epithelium	Prostate	37	0.9011	0.99	40569	0.297053	0.9684	0.593684
210	71217	Homo sapiens	GSM2219862	FOXA1	LNCaP	Epithelium	Prostate	39	0.8383	0.986	22662	0.12097	0.9676	0.559164
211	71219	Homo sapiens	GSM2219860	FOXA1	LNCaP	Epithelium	Prostate	39	0.8638	0.975	65455	0.387259	0.9722	0.614072
212	5679	Homo sapiens	GSM699634	FOXA1	LNCaP	Epithelium	Prostate	29	0.7315	0.981	35705	0.262678	0.9708	0.598534
213	81170	Homo sapiens	GSM2277160	FOXA1	22RV1	Epithelium	Prostate	37	0.8262	0.991	15487	0.1218	0.9562	0.589859
214	83865	Homo sapiens	GSM2277150	FOXA1	LNCaP	Epithelium	Prostate	37	0.8852	0.962	28964	0.422434	0.9742	0.571646
215	84210	Homo sapiens	GSM2537217	FOXA1	22RV1	Epithelium	Prostate	38	0.8705	0.988	976	0.0321194	0.969145	0.384796
216	35776	Homo sapiens	GSM984391	FOXA1	C4-2B	Epithelium	Prostate	37	0.7301	0.977	2325	0.040487	0.9734	0.475568
217	84338	Homo sapiens	GSM2480812	FOXA1	LNCaP	Epithelium	Prostate	37	0.8985	0.992	23584	0.169929	0.966	0.594312
218	84339	Homo sapiens	GSM2480813	FOXA1	LNCaP	Epithelium	Prostate	37	0.9032	0.992	25802	0.18305	0.973	0.562172
219	71218	Homo sapiens	GSM2219861	FOXA1	LNCaP	Epithelium	Prostate	39	0.8743	0.976	63076	0.382342	0.972	0.61713
220	70106	Homo sapiens	GSM1891832	FOXA1	LNCaP	Epithelium	Prostate	38	0.7695	0.981	18129	0.123498	0.975	0.55937
221	67744	Homo sapiens	GSM1691148	FOXA1	LNCaP	Epithelium	Prostate	37	0.8271	0.984	46255	0.271467	0.9774	0.580018
222	51057	Homo sapiens	GSM1354839	FOXA1	VCaP	Epithelium	Prostate	38	0.7909	0.951	57385	0.37298	0.9398	0.527303
223	56665	Homo sapiens	GSM1716765	FOXA1	LHSAR	Epithelium	Prostate	34	0.8733	0.938	49762	0.604894	0.8412	0.426915
224	50275	Homo sapiens	GSM1410789	FOXA1	LNCaP	Epithelium	Prostate	39	0.8404	0.97	12302	0.13449	0.9782	0.574129
225	51056	Homo sapiens	GSM1354838	FOXA1	VCaP	Epithelium	Prostate	38	0.8515	0.977	61903	0.375959	0.9378	0.536041
226	51269	Homo sapiens	GSM1463461	FOXA1	VCaP	Epithelium	Prostate	38	0.8899	0.968	57312	0.352129	0.9162	0.4972
227	51270	Homo sapiens	GSM1463462	FOXA1	VCaP	Epithelium	Prostate	39	0.8991	0.953	73065	0.503079	0.9116	0.493712
228	51271	Homo sapiens	GSM1463463	FOXA1	VCaP	Epithelium	Prostate	38	0.8681	0.931	64134	0.443177	0.8988	0.483156
229	51272	Homo sapiens	GSM1463464	FOXA1	VCaP	Epithelium	Prostate	39	0.9082	0.943	75341	0.534236	0.9002	0.488268
230	47326	Homo sapiens	GSM1164144	FOXA1	DU145	Epithelium	Prostate	38	0.7589	0.974	3505	0.0301338	0.9652	0.475987
231	51055	Homo sapiens	GSM1354837	FOXA1	VCaP	Epithelium	Prostate	38	0.7789	0.959	52550	0.325171	0.9622	0.579405
232	47324	Homo sapiens	GSM1164142	FOXA1	DU145	Epithelium	Prostate	38	0.787	0.982	3731	0.0752005	0.7742	0.468076
233	67712	Homo sapiens	GSM1873044	FOXA1	LNCaP	Epithelium	Prostate	39	0.9005	0.974	36850	0.34242	0.9766	0.588747
234	67713	Homo sapiens	GSM1873043	FOXA1	LNCaP	Epithelium	Prostate	39	0.8976	0.973	34944	0.296894	0.9742	0.58378
235	55166	Homo sapiens	GSM1576451	FOXA1	LNCaP	Epithelium	Prostate	38	0.9079	0.968	47096	0.394577	0.9524	0.581772
236	67716	Homo sapiens	GSM1873040	FOXA1	LNCaP	Epithelium	Prostate	39	0.8891	0.974	31597	0.276588	0.977	0.592818
237	67719	Homo sapiens	GSM1538430	FOXA1	LNCaP	Epithelium	Prostate	39	0.8869	0.929	42724	0.229067	0.973	0.597944
238	67717	Homo sapiens	GSM1873039	FOXA1	LNCaP	Epithelium	Prostate	39	0.8901	0.977	28263	0.238262	0.977	0.585472
239	51054	Homo sapiens	GSM1354836	FOXA1	VCaP	Epithelium	Prostate	38	0.8417	0.98	49702	0.284932	0.9618	0.581035
240	54396	Homo sapiens	GSM941194	GATA2	LNCaP	Epithelium	Prostate	39	0.8147	0.963	1891	0.0336384	0.9492	0.362789
241	54397	Homo sapiens	GSM941195	GATA2	LNCaP	Epithelium	Prostate	39	0.8153	0.963	17645	0.107648	0.9648	0.480602
242	52057	Homo sapiens	GSM1600544	GATA2	LNCaP	Epithelium	Prostate	39	0.8155	0.978	18293	0.105698	0.9686	0.502264
243	67734	Homo sapiens	GSM1691158	GATA2	LNCaP	Epithelium	Prostate	37	0.7584	0.99	3952	0.0244185	0.9542	0.416841
244	67748	Homo sapiens	GSM1691144	GATA2	LNCaP	Epithelium	Prostate	39	0.7035	0.917	22802	0.17564	0.9674	0.524285
245	67749	Homo sapiens	GSM1691143	GATA2	LNCaP	Epithelium	Prostate	39	0.7338	0.962	10894	0.068679	0.9716	0.494035
246	67747	Homo sapiens	GSM1691145	GATA2	LNCaP	Epithelium	Prostate	39	0.7668	0.954	9186	0.0648965	0.9726	0.478299
247	67746	Homo sapiens	GSM1691146	GATA2	LNCaP	Epithelium	Prostate	39	0.7102	0.954	8543	0.072432	0.964	0.477235
248	67740	Homo sapiens	GSM1691152	GATA2	LNCaP	Epithelium	Prostate	37	0.6724	0.939	5543	0.0464997	0.9622	0.435819
249	67743	Homo sapiens	GSM1691149	GATA2	LNCaP	Epithelium	Prostate	37	0.6982	0.968	13048	0.0892768	0.969	0.477934
250	67737	Homo sapiens	GSM1691155	GATA2	LNCaP	Epithelium	Prostate	37	0.7135	0.99	9419	0.0535983	0.9646	0.472256
251	56663	Homo sapiens	GSM1716763	HOXB13	None	None	Prostate	35	0.6952	0.971	3379	0.0911988	0.95	0.344837
252	88278	Homo sapiens	GSM2537218	HOXB13	LNCaP	Epithelium	Prostate	39	0.879	0.982	1636	0.0411292	0.9734	0.432171
253	88495	Homo sapiens	GSM2537233	HOXB13	VCaP	Epithelium	Prostate	38	0.8503	0.992	6470	0.06644	0.9618	0.476785
254	84346	Homo sapiens	GSM2480818	HOXB13	LNCaP	Epithelium	Prostate	37	0.8787	0.998	3116	0.0312695	0.924	0.418881
255	56666	Homo sapiens	GSM1716766	HOXB13	LHSAR	Epithelium	Prostate	34	0.8666	0.968	42987	0.456418	0.8438	0.461598
256	88496	Homo sapiens	GSM2537232	HOXB13	VCaP	Epithelium	Prostate	38	0.8528	0.992	7219	0.071035	0.9656	0.468192
257	88497	Homo sapiens	GSM2537231	HOXB13	VCaP	Epithelium	Prostate	38	0.8315	0.994	7950	0.075381	0.9638	0.475302
258	88500	Homo sapiens	GSM2537235	HOXB13	VCaP	Epithelium	Prostate	38	0.8514	0.994	8617	0.080317	0.9688	0.478015
259	88501	Homo sapiens	GSM2537234	HOXB13	VCaP	Epithelium	Prostate	38	0.8388	0.994	10923	0.0961225	0.9666	0.484857
260	84204	Homo sapiens	GSM2537215	HOXB13	22RV1	Epithelium	Prostate	38	0.859	0.984	677	0.0108807	0.943287	0.340542
261	56667	Homo sapiens	GSM1716767	HOXB13	LHSAR	Epithelium	Prostate	34	0.8671	0.974	55836	0.457802	0.8662	0.462067
262	56668	Homo sapiens	GSM1716768	HOXB13	LHSAR	Epithelium	Prostate	35	0.8873	0.971	75166	0.553458	0.8326	0.468746
263	84342	Homo sapiens	GSM2480816	HOXB13	LNCaP	Epithelium	Prostate	37	0.8958	0.997	6027	0.0597767	0.9426	0.454608
264	56664	Homo sapiens	GSM1716764	HOXB13	LNCaP	Epithelium	Prostate	37	0.8729	0.978	4537	0.0670965	0.9674	0.425713
265	84347	Homo sapiens	GSM2480819	HOXB13	LNCaP	Epithelium	Prostate	37	0.8779	0.997	2286	0.025104	0.9388	0.382791
266	58319	Homo sapiens	GSM1679096	MED1	LNCaP-abl	Epithelium	Prostate	39	0.8641	0.978	1900	0.0202813	0.937	0.449278
267	71758	Homo sapiens	GSM1933887	NANOG	LNCaP	Epithelium	Prostate	39	0.7167	0.983	3010	0.0355935	0.942	0.363922
268	71756	Homo sapiens	GSM1933889	NANOG	LNCaP	Epithelium	Prostate	39	0.7108	0.979	3255	0.0348605	0.9398	0.34819
269	5678	Homo sapiens	GSM699633	NKX3-1	LNCaP	Epithelium	Prostate	33	0.7541	0.975	1354	0.0153692	0.9662	0.285264
270	36252	Homo sapiens	GSM989640	NKX3-1	LNCaP	Epithelium	Prostate	32	0.8318	0.974	23374	0.266112	0.9828	0.488446
271	2243	Homo sapiens	GSM759669	NR3C1	LNCaP	Epithelium	Prostate	33	0.7996	0.987	2647	0.019713	0.9094	0.431496
272	37100	Homo sapiens	GSM980665	NR3C1	LNCaP	Epithelium	Prostate	39	0.753	0.889	12941	0.121193	0.8844	0.493674
273	37101	Homo sapiens	GSM980655	NR3C1	LNCaP	Epithelium	Prostate	33	0.7664	0.965	4752	0.0412273	0.9036	0.44501
274	37091	Homo sapiens	GSM980660	NR3C1	VCaP	Epithelium	Prostate	38	0.7271	0.978	3917	0.0440487	0.9726	0.480965
275	2242	Homo sapiens	GSM759670	NR3C1	LNCaP	Epithelium	Prostate	33	0.8026	0.996	3735	0.0252512	0.7986	0.42445
276	37093	Homo sapiens	GSM980664	NR3C1	LNCaP	Epithelium	Prostate	39	0.7367	0.974	8562	0.0705647	0.8856	0.485255
277	71207	Homo sapiens	GSM2219872	PIAS1	LNCaP	Epithelium	Prostate	39	0.8447	0.973	10313	0.0914672	0.9486	0.513978
278	51052	Homo sapiens	GSM1354834	PIAS1	VCaP	Epithelium	Prostate	37	0.7976	0.995	2874	0.0210597	0.8848	0.324167
279	55354	Homo sapiens	GSM1622628	PIAS1	VCaP	Epithelium	Prostate	39	0.8252	0.987	1785	0.028459	0.95	0.460607
280	55355	Homo sapiens	GSM1622629	PIAS1	VCaP	Epithelium	Prostate	38	0.8121	0.985	2280	0.0334498	0.952	0.502161
281	71211	Homo sapiens	GSM2219868	PIAS1	LNCaP	Epithelium	Prostate	39	0.8375	0.978	10941	0.0893992	0.9716	0.474565
282	71210	Homo sapiens	GSM2219869	PIAS1	LNCaP	Epithelium	Prostate	39	0.8552	0.989	3303	0.0360958	0.9612	0.41577
283	51050	Homo sapiens	GSM1354832	PIAS1	VCaP	Epithelium	Prostate	38	0.8037	0.995	562	0.0127275	0.9428	0.367555
284	71208	Homo sapiens	GSM2219871	PIAS1	LNCaP	Epithelium	Prostate	39	0.8464	0.985	7422	0.067199	0.9666	0.455555
285	71206	Homo sapiens	GSM2219873	PIAS1	LNCaP	Epithelium	Prostate	39	0.8332	0.986	3543	0.0415405	0.9418	0.456418
286	71209	Homo sapiens	GSM2219870	PIAS1	LNCaP	Epithelium	Prostate	39	0.8489	0.984	6548	0.059681	0.9672	0.450132
287	71204	Homo sapiens	GSM2219875	PIAS1	LNCaP	Epithelium	Prostate	39	0.7823	0.978	10217	0.093686	0.9606	0.525275
288	71205	Homo sapiens	GSM2219874	PIAS1	LNCaP	Epithelium	Prostate	39	0.8519	0.986	9019	0.084766	0.963	0.514856
289	55713	Homo sapiens	GSM1777595	POLR2A	VCaP	Epithelium	Prostate	39	0.8784	0.983	11079	0.161657	0.975	0.78944
290	2245	Homo sapiens	GSM696843	POLR2A	LNCaP	Epithelium	Prostate	28	0.7721	0.984	6030	0.157435	0.9572	0.711298
291	2244	Homo sapiens	GSM696844	POLR2A	LNCaP	Epithelium	Prostate	27	0.7508	0.993	7147	0.205724	0.9704	0.758374
292	34332	Homo sapiens	GSM969566	POLR2A	LNCaP-abl	Epithelium	Prostate	35	0.8337	0.961	8769	0.240068	0.9762	0.780566
293	37090	Homo sapiens	GSM980654	POLR2A	LNCaP	Epithelium	Prostate	31	0.7624	0.996	1608	0.026229	0.9672	0.632084
294	51274	Homo sapiens	GSM1463466	POLR2A	VCaP	Epithelium	Prostate	38	0.8715	0.981	10747	0.154447	0.9718	0.795483
295	51273	Homo sapiens	GSM1463465	POLR2A	VCaP	Epithelium	Prostate	38	0.8622	0.984	9095	0.106115	0.9698	0.794082
296	37095	Homo sapiens	GSM980653	POLR2A	LNCaP	Epithelium	Prostate	30	0.7545	0.994	549	0.0156172	0.971354	0.470456
297	44591	Homo sapiens	GSM1328966	POLR2A	VCaP	Epithelium	Prostate	36	0.8909	0.99	1270	0.0267408	0.9382	0.612151
298	44590	Homo sapiens	GSM1328965	POLR2A	VCaP	Epithelium	Prostate	36	0.8948	0.981	3022	0.0623983	0.9508	0.613395
299	58320	Homo sapiens	GSM1679097	POLR2A	LNCaP-abl	Epithelium	Prostate	38	0.8732	0.986	1885	0.135969	0.9698	0.777971
300	58335	Homo sapiens	GSM1679112	POLR2A	LNCaP-abl	Epithelium	Prostate	39	0.8696	0.982	1099	0.0227117	0.9508	0.694985
301	58350	Homo sapiens	GSM1679127	POLR2A	LNCaP-abl	Epithelium	Prostate	38	0.8561	0.987	2208	0.0892412	0.9674	0.756879
302	68088	Homo sapiens	GSM1843413	POLR2A	C4-2	None	Prostate	38	0.8367	0.94	940	0.13822	0.9702	0.787001
303	68087	Homo sapiens	GSM1843414	POLR2A	C4-2	None	Prostate	38	0.7913	0.904	1435	0.140762	0.9718	0.783744
304	49194	Homo sapiens	GSM1415124	POLR2A	LNCaP	Epithelium	Prostate	39	0.8284	0.989	7306	0.139899	0.9706	0.787895
305	68086	Homo sapiens	GSM1843415	POLR2A	C4-2	None	Prostate	38	0.6022	0.944	1532	0.14008	0.9724	0.78128
306	68082	Homo sapiens	GSM1905392	POLR2A	C4-2	None	Prostate	39	0.7857	0.875	5639	0.091089	0.9718	0.818538
307	68081	Homo sapiens	GSM1905393	POLR2A	C4-2	None	Prostate	39	0.84	0.881	4274	0.0816377	0.9718	0.820406
308	49195	Homo sapiens	GSM1415125	POLR2A	LNCaP	Epithelium	Prostate	38	0.8431	0.973	12836	0.350736	0.9732	0.813085
309	58351	Homo sapiens	GSM1679128	POLR2A	LNCaP-abl	Epithelium	Prostate	38	0.8746	0.978	601	0.0792718	0.9558	0.68579
310	58355	Homo sapiens	GSM1679132	POLR2A	LNCaP-abl	Epithelium	Prostate	38	0.8442	0.989	886	0.0449522	0.963	0.747075
311	33799	Homo sapiens	GSM1059395	POLR2A	LNCaP	Epithelium	Prostate	30	0.6605	0.995	2937	0.0756057	0.9578	0.662347
312	44593	Homo sapiens	GSM1328968	POLR2A	VCaP	Epithelium	Prostate	36	0.8965	0.985	3902	0.081783	0.9558	0.646921
313	33802	Homo sapiens	GSM1059393	POLR2A	LNCaP	Epithelium	Prostate	36	0.6096	0.99	6269	0.146096	0.9696	0.753571
314	33733	Homo sapiens	GSM1059397	POLR2A	LNCaP	Epithelium	Prostate	34	0.6256	0.993	8224	0.133007	0.9726	0.718625
315	55358	Homo sapiens	GSM1622632	POLR2A	VCaP	Epithelium	Prostate	39	0.8624	0.989	6707	0.0639245	0.9692	0.776413
316	55359	Homo sapiens	GSM1622633	POLR2A	VCaP	Epithelium	Prostate	39	0.8635	0.984	9048	0.102986	0.9722	0.789286
317	55360	Homo sapiens	GSM1622634	POLR2A	VCaP	Epithelium	Prostate	39	0.8414	0.967	10121	0.12464	0.9734	0.785078
318	55361	Homo sapiens	GSM1622635	POLR2A	VCaP	Epithelium	Prostate	39	0.8034	0.95	10812	0.148254	0.9724	0.773974
319	55362	Homo sapiens	GSM1622636	POLR2A	VCaP	Epithelium	Prostate	38	0.7864	0.987	10501	0.122375	0.975	0.795382
320	55363	Homo sapiens	GSM1622637	POLR2A	VCaP	Epithelium	Prostate	38	0.7898	0.985	9919	0.104165	0.9742	0.792256
321	55707	Homo sapiens	GSM1777588	POLR2A	VCaP	Epithelium	Prostate	39	0.866	0.972	9931	0.0994053	0.971	0.802359
322	2936	Homo sapiens	GSM353623	POLR2A	VCaP	Epithelium	Prostate	37	0.6172	0.936	4266	0.0598848	0.9696	0.711219
323	55709	Homo sapiens	GSM1777590	POLR2A	VCaP	Epithelium	Prostate	39	0.8334	0.977	8821	0.0853075	0.9742	0.798852
324	55708	Homo sapiens	GSM1777589	POLR2A	VCaP	Epithelium	Prostate	38	0.8687	0.969	13922	0.215764	0.974	0.798123
325	55710	Homo sapiens	GSM1777591	POLR2A	VCaP	Epithelium	Prostate	39	0.8503	0.976	10414	0.123972	0.9732	0.79479
326	33760	Homo sapiens	GSM1059394	POLR2A	LNCaP	Epithelium	Prostate	30	0.687	0.993	7030	0.141585	0.9682	0.740652
327	33764	Homo sapiens	GSM1059396	POLR2A	LNCaP	Epithelium	Prostate	33	0.6412	0.996	8675	0.135122	0.9738	0.713129
328	33788	Homo sapiens	GSM1059398	POLR2A	LNCaP	Epithelium	Prostate	31	0.6159	0.997	6496	0.0873847	0.9746	0.597328
329	55711	Homo sapiens	GSM1777593	POLR2A	VCaP	Epithelium	Prostate	39	0.8515	0.98	10766	0.140645	0.9714	0.782463
330	55712	Homo sapiens	GSM1777594	POLR2A	VCaP	Epithelium	Prostate	39	0.8615	0.988	10655	0.10609	0.973	0.799798
331	71230	Homo sapiens	GSM2219849	RELA	LNCaP	Epithelium	Prostate	39	0.7919	0.967	3354	0.0225775	0.8966	0.271347
332	71231	Homo sapiens	GSM2219848	RELA	LNCaP	Epithelium	Prostate	39	0.7958	0.96	2759	0.0175693	0.884	0.267521
333	71202	Homo sapiens	GSM2219879	RELA	LNCaP	Epithelium	Prostate	38	0.7602	0.983	2382	0.016192	0.8896	0.223878
334	71229	Homo sapiens	GSM2219850	RELA	LNCaP	Epithelium	Prostate	39	0.7193	0.962	2313	0.0200518	0.9074	0.247437
335	71228	Homo sapiens	GSM2219851	RELA	LNCaP	Epithelium	Prostate	39	0.8355	0.97	2189	0.0171602	0.8946	0.226468
336	71203	Homo sapiens	GSM2219878	RELA	LNCaP	Epithelium	Prostate	39	0.8655	0.976	2076	0.0132155	0.8836	0.207242
337	55350	Homo sapiens	GSM1622624	SUMO2	VCaP	Epithelium	Prostate	39	0.8371	0.983	2489	0.0389835	0.9222	0.518623
338	55725	Homo sapiens	GSM1777609	SUMO2	VCaP	Epithelium	Prostate	39	0.852	0.984	9754	0.078438	0.8206	0.475921
339	55352	Homo sapiens	GSM1622626	SUMO2	VCaP	Epithelium	Prostate	38	0.7179	0.976	6284	0.0851627	0.8836	0.59211
340	55715	Homo sapiens	GSM1777597	SUMO2	VCaP	Epithelium	Prostate	38	0.8364	0.982	6097	0.075524	0.782	0.490642
341	55716	Homo sapiens	GSM1777598	SUMO2	VCaP	Epithelium	Prostate	38	0.8016	0.982	5888	0.072295	0.824	0.463195
342	55717	Homo sapiens	GSM1777599	SUMO2	VCaP	Epithelium	Prostate	38	0.7884	0.983	12269	0.118123	0.938	0.58692
343	51869	Homo sapiens	GSM1555573	SUMO2	VCaP	Epithelium	Prostate	38	0.7577	0.934	13216	0.10371	0.8658	0.3904
344	55726	Homo sapiens	GSM1777610	SUMO2	VCaP	Epithelium	Prostate	39	0.8323	0.984	14621	0.10783	0.8492	0.487544
345	51866	Homo sapiens	GSM1555570	SUMO2	VCaP	Epithelium	Prostate	39	0.8521	0.982	1797	0.0190312	0.784	0.367437
346	51867	Homo sapiens	GSM1555571	SUMO2	VCaP	Epithelium	Prostate	38	0.6547	0.978	7596	0.0893093	0.8472	0.528739
347	55721	Homo sapiens	GSM1777604	SUMO2	VCaP	Epithelium	Prostate	39	0.8111	0.981	11716	0.157516	0.951	0.652692
348	55722	Homo sapiens	GSM1777605	SUMO2	VCaP	Epithelium	Prostate	39	0.8209	0.989	6856	0.108472	0.934	0.616001
349	55723	Homo sapiens	GSM1777606	SUMO2	VCaP	Epithelium	Prostate	39	0.8506	0.977	6442	0.0548413	0.79	0.446819
350	55353	Homo sapiens	GSM1622627	SUMO2	VCaP	Epithelium	Prostate	38	0.7112	0.982	3570	0.0555327	0.8866	0.586784
351	55724	Homo sapiens	GSM1777608	SUMO2	VCaP	Epithelium	Prostate	39	0.8253	0.976	8743	0.0645845	0.8396	0.445638
352	55718	Homo sapiens	GSM1777601	SUMO2	VCaP	Epithelium	Prostate	38	0.8106	0.984	27825	0.208314	0.9612	0.615635
353	88689	Homo sapiens	GSM2480825	TLE3	LNCaP	Epithelium	Prostate	37	0.8725	0.995	15100	0.112322	0.9768	0.481196
354	88683	Homo sapiens	GSM2480823	TLE3	LNCaP	Epithelium	Prostate	37	0.8867	0.995	15113	0.108446	0.9716	0.48173
355	88684	Homo sapiens	GSM2480822	TLE3	LNCaP	Epithelium	Prostate	37	0.8908	0.992	21595	0.166601	0.9452	0.506847
356	88690	Homo sapiens	GSM2480824	TLE3	LNCaP	Epithelium	Prostate	37	0.8793	0.993	18741	0.146236	0.9508	0.501556
