# Supplementary material for: Tissue-specific transfer learning improves functional variant and therapeutic target discoveries in breast and prostate cancer
Source: PLoS Genet. 2026 May 6;22(5):e1012145. doi: 10.1371/journal.pgen.1012145 (PMC13175468; doi:10.1371/journal.pgen.1012145)
Supplement: S3 Table — (XLSX) [file pgen.1012145.s009.xlsx]

## Sheet: Sheet1
S3 Table: Track–track Pearson correlations for breast TFs across 1,937 test sequences
TF	Track_i	Cell_i	Track_j	Cell_j	Mean_pairwise_corr	N_samples
AR	163	MDA-MB-453	164	MDA-MB-453	0.406364	1937
AR	163	MDA-MB-453	165	MDA-MB-453	0.395247	1937
AR	163	MDA-MB-453	166	MDA-MB-453	0.376775	1937
AR	163	MDA-MB-453	167	None	0.0312375	1937
AR	163	MDA-MB-453	168	None	0.0568203	1937
AR	164	MDA-MB-453	165	MDA-MB-453	0.611231	1937
AR	164	MDA-MB-453	166	MDA-MB-453	0.458	1937
AR	164	MDA-MB-453	167	None	0.042386	1937
AR	164	MDA-MB-453	168	None	0.0841136	1937
AR	165	MDA-MB-453	166	MDA-MB-453	0.451628	1937
AR	165	MDA-MB-453	167	None	0.0438311	1937
AR	165	MDA-MB-453	168	None	0.0885167	1937
AR	166	MDA-MB-453	167	None	0.0359891	1937
AR	166	MDA-MB-453	168	None	0.0661089	1937
AR	167	None	168	None	0.112432	1937
CEBPB	227	MCF-7	228	SUM159PT	0.326362	1937
CEBPB	227	MCF-7	229	SUM159PT	0.332558	1937
CEBPB	227	MCF-7	230	SUM159PT	0.300398	1937
CEBPB	228	SUM159PT	229	SUM159PT	0.600904	1937
CEBPB	228	SUM159PT	230	SUM159PT	0.572248	1937
CEBPB	229	SUM159PT	230	SUM159PT	0.547885	1937
ESR1	0	MCF-7	1	MCF-7	0.294954	1937
ESR1	0	MCF-7	2	MCF-7	0.117251	1937
ESR1	0	MCF-7	3	MCF-7	0.192762	1937
ESR1	0	MCF-7	4	MCF-7	0.156345	1937
ESR1	0	MCF-7	5	MCF-7	0.214284	1937
ESR1	0	MCF-7	6	MCF-7	0.218484	1937
ESR1	0	MCF-7	7	MCF-7	0.272982	1937
ESR1	0	MCF-7	8	MCF-7	0.218935	1937
ESR1	0	MCF-7	9	MCF-7	0.212321	1937
ESR1	0	MCF-7	10	MCF-7	0.242461	1937
ESR1	0	MCF-7	11	MCF-7	0.0662026	1937
ESR1	0	MCF-7	12	MCF-7	0.281158	1937
ESR1	0	MCF-7	13	MCF-7	0.218892	1937
ESR1	0	MCF-7	14	MCF-7	0.239545	1937
ESR1	0	MCF-7	15	MCF-7	0.132016	1937
ESR1	0	MCF-7	16	MCF-7	0.141365	1937
ESR1	0	MCF-7	17	MCF-7	0.282702	1937
ESR1	0	MCF-7	18	MCF-7	0.280585	1937
ESR1	0	MCF-7	19	MCF-7	0.290346	1937
ESR1	0	MCF-7	20	MCF-7	0.290094	1937
ESR1	0	MCF-7	21	MCF-7	0.29294	1937
ESR1	0	MCF-7	22	MCF-7	0.257663	1937
ESR1	0	MCF-7	23	MCF-7	0.29005	1937
ESR1	0	MCF-7	24	MCF-7	0.292458	1937
ESR1	0	MCF-7	25	MCF-7	0.292518	1937
ESR1	0	MCF-7	26	MCF-7	0.298328	1937
ESR1	0	MCF-7	27	MCF-7	0.305019	1937
ESR1	0	MCF-7	28	MCF-7	0.306755	1937
ESR1	0	MCF-7	29	MCF-7	0.291601	1937
ESR1	0	MCF-7	30	MCF-7	0.317171	1937
ESR1	0	MCF-7	31	MCF-7	0.298174	1937
ESR1	0	MCF-7	32	MCF-7	0.214049	1937
ESR1	0	MCF-7	33	MCF-7	0.266797	1937
ESR1	0	MCF-7	34	MCF-7	0.264192	1937
ESR1	0	MCF-7	35	MCF-7	0.318588	1937
ESR1	0	MCF-7	36	MCF-7	0.307977	1937
ESR1	0	MCF-7	37	MCF-7	0.138843	1937
ESR1	0	MCF-7	38	MCF-7	0.0664429	1937
ESR1	0	MCF-7	39	MCF-7	0.0967099	1937
ESR1	0	MCF-7	40	MCF-7	0.0604167	1937
ESR1	0	MCF-7	41	MCF-7	0.174948	1937
ESR1	0	MCF-7	42	MCF-7	0.174286	1937
ESR1	0	MCF-7	43	MCF-7	0.154145	1937
ESR1	0	MCF-7	44	MCF-7	0.167341	1937
ESR1	0	MCF-7	45	MCF-7	0.144315	1937
ESR1	0	MCF-7	46	MCF-7	0.29065	1937
ESR1	0	MCF-7	47	MCF-7	0.200015	1937
ESR1	0	MCF-7	48	MCF-7	0.24157	1937
ESR1	0	MCF-7	49	MCF-7	0.277939	1937
ESR1	0	MCF-7	50	MCF-7	0.290861	1937
ESR1	0	MCF-7	51	MCF-7	0.277547	1937
ESR1	0	MCF-7	52	MCF-7	0.26652	1937
ESR1	0	MCF-7	53	MCF-7	0.278686	1937
ESR1	0	MCF-7	54	MCF-7	0.295095	1937
ESR1	0	MCF-7	55	MCF-7	0.122977	1937
ESR1	0	MCF-7	56	MCF-7	0.169503	1937
ESR1	0	MCF-7	57	MCF-7	0.101789	1937
ESR1	0	MCF-7	58	MCF-7	0.178493	1937
ESR1	0	MCF-7	59	MCF-7	0.126565	1937
ESR1	0	MCF-7	60	MCF-7	0.0688455	1937
ESR1	0	MCF-7	61	MCF-7	0.0946645	1937
ESR1	0	MCF-7	62	MCF-7	0.0696004	1937
ESR1	0	MCF-7	63	MCF-7	0.0784584	1937
ESR1	0	MCF-7	64	MCF-7	0.0423805	1937
ESR1	0	MCF-7	65	MCF-7	0.174834	1937
ESR1	0	MCF-7	66	MCF-7	0.0698833	1937
ESR1	0	MCF-7	67	MCF-7	0.107384	1937
ESR1	0	MCF-7	68	MCF-7	0.0920584	1937
ESR1	0	MCF-7	69	MCF-7	0.141365	1937
ESR1	0	MCF-7	70	MCF-7	0.172519	1937
ESR1	0	MCF-7	71	MCF-7	0.127865	1937
ESR1	0	MCF-7	72	MCF-7	0.0232186	1937
ESR1	0	MCF-7	73	MCF-7	0.167238	1937
ESR1	0	MCF-7	74	MCF-7	0.180558	1937
ESR1	0	MCF-7	75	MCF-7	0.294809	1937
ESR1	0	MCF-7	76	MCF-7	0.290951	1937
ESR1	0	MCF-7	77	MCF-7	0.292007	1937
ESR1	0	MCF-7	78	LTED	0.200503	1937
ESR1	0	MCF-7	79	MCF-7	0.0723636	1937
ESR1	0	MCF-7	80	MCF-7	0.105561	1937
ESR1	0	MCF-7	81	LY2	0.251632	1937
ESR1	0	MCF-7	82	LY2	0.251576	1937
ESR1	0	MCF-7	83	T47D	0.152182	1937
ESR1	0	MCF-7	84	T47D	0.15572	1937
ESR1	0	MCF-7	85	T47D	0.131859	1937
ESR1	0	MCF-7	86	T47D	0.115521	1937
ESR1	0	MCF-7	87	ZR-75-1	0.211828	1937
ESR1	0	MCF-7	88	ZR-75-1	0.215951	1937
ESR1	0	MCF-7	89	ZR-75-1	0.171933	1937
ESR1	0	MCF-7	90	ZR-75-1	0.198132	1937
ESR1	0	MCF-7	91	MCF-7	0.0267129	1937
ESR1	0	MCF-7	92	MCF-7	0.20625	1937
ESR1	0	MCF-7	93	MCF-7	0.178324	1937
ESR1	0	MCF-7	94	T47D	0.103857	1937
ESR1	0	MCF-7	95	MCF-7	0.0944974	1937
ESR1	0	MCF-7	96	MCF-7	0.289325	1937
ESR1	0	MCF-7	97	MCF-7	0.282	1937
ESR1	0	MCF-7	98	T47D	0.138302	1937
ESR1	0	MCF-7	99	None	0.0611576	1937
ESR1	0	MCF-7	100	None	0.0544226	1937
ESR1	0	MCF-7	101	None	0.0540229	1937
ESR1	0	MCF-7	102	None	0.0512735	1937
ESR1	0	MCF-7	103	None	0.0575064	1937
ESR1	0	MCF-7	104	MCF-7	0.216951	1937
ESR1	0	MCF-7	105	MCF-7	0.218741	1937
ESR1	0	MCF-7	106	T47D	0.102493	1937
ESR1	0	MCF-7	107	T47D	0.113303	1937
ESR1	0	MCF-7	108	T47D	0.134571	1937
ESR1	0	MCF-7	109	T47D	0.137762	1937
ESR1	0	MCF-7	110	MCF-7	0.0438593	1937
ESR1	0	MCF-7	111	MCF-7	0.236071	1937
ESR1	0	MCF-7	112	None	0.100579	1937
ESR1	0	MCF-7	113	T47D	0.0481781	1937
ESR1	0	MCF-7	114	LTED	0.17132	1937
ESR1	0	MCF-7	115	LTED	0.186078	1937
ESR1	0	MCF-7	116	MCF-7	0.128036	1937
ESR1	0	MCF-7	117	MCF-7	0.0768795	1937
ESR1	0	MCF-7	118	None	0.176831	1937
ESR1	0	MCF-7	119	None	0.0615084	1937
ESR1	0	MCF-7	120	None	0.103968	1937
ESR1	0	MCF-7	121	None	0.0542578	1937
ESR1	0	MCF-7	122	None	0.0607902	1937
ESR1	0	MCF-7	123	None	0.081796	1937
ESR1	0	MCF-7	124	None	0.173785	1937
ESR1	0	MCF-7	125	None	0.0540743	1937
ESR1	0	MCF-7	126	None	0.139105	1937
ESR1	0	MCF-7	127	MCF-7	0.224183	1937
ESR1	0	MCF-7	128	MCF-7	0.195753	1937
ESR1	0	MCF-7	129	MCF-7	0.209105	1937
ESR1	0	MCF-7	130	MCF-7	0.195178	1937
ESR1	0	MCF-7	131	None	0.13166	1937
ESR1	0	MCF-7	132	None	0.1536	1937
ESR1	0	MCF-7	133	None	0.138635	1937
ESR1	0	MCF-7	134	MCF-7	0.273848	1937
ESR1	0	MCF-7	135	MCF-7	0.186444	1937
ESR1	0	MCF-7	136	MCF-7	0.276803	1937
ESR1	0	MCF-7	137	MCF-7	0.282876	1937
ESR1	0	MCF-7	138	MCF-7	0.249708	1937
ESR1	0	MCF-7	139	MCF-7	0.205806	1937
ESR1	0	MCF-7	140	MCF-7	0.127432	1937
ESR1	0	MCF-7	141	None	0.0821348	1937
ESR1	0	MCF-7	142	MCF-7	0.180299	1937
ESR1	0	MCF-7	143	None	0.139769	1937
ESR1	0	MCF-7	144	MCF-7	0.154405	1937
ESR1	0	MCF-7	145	SUM44	0.145022	1937
ESR1	0	MCF-7	146	SUM44	0.179676	1937
ESR1	0	MCF-7	147	MCF-7	0.0252417	1937
ESR1	0	MCF-7	148	MCF-7	0.100721	1937
ESR1	0	MCF-7	149	None	0.0828983	1937
ESR1	0	MCF-7	150	MCF-7	0.213294	1937
ESR1	0	MCF-7	151	MCF-7	0.138288	1937
ESR1	0	MCF-7	152	None	0.0820003	1937
ESR1	0	MCF-7	153	None	0.0564947	1937
ESR1	0	MCF-7	154	None	0.0914409	1937
ESR1	0	MCF-7	155	None	0.122354	1937
ESR1	0	MCF-7	156	None	0.0746339	1937
ESR1	0	MCF-7	157	None	0.107448	1937
ESR1	0	MCF-7	158	MCF-7	0.138827	1937
ESR1	0	MCF-7	159	MCF-7	0.0706879	1937
ESR1	0	MCF-7	160	MCF-7	0.287562	1937
ESR1	0	MCF-7	161	MCF-7	0.278553	1937
ESR1	0	MCF-7	162	MCF-7	0.240001	1937
ESR1	1	MCF-7	2	MCF-7	0.108041	1937
ESR1	1	MCF-7	3	MCF-7	0.206105	1937
ESR1	1	MCF-7	4	MCF-7	0.220121	1937
ESR1	1	MCF-7	5	MCF-7	0.262234	1937
ESR1	1	MCF-7	6	MCF-7	0.279253	1937
ESR1	1	MCF-7	7	MCF-7	0.471367	1937
ESR1	1	MCF-7	8	MCF-7	0.204428	1937
ESR1	1	MCF-7	9	MCF-7	0.20303	1937
ESR1	1	MCF-7	10	MCF-7	0.265441	1937
ESR1	1	MCF-7	11	MCF-7	0.043337	1937
ESR1	1	MCF-7	12	MCF-7	0.553486	1937
ESR1	1	MCF-7	13	MCF-7	0.216499	1937
ESR1	1	MCF-7	14	MCF-7	0.251503	1937
ESR1	1	MCF-7	15	MCF-7	0.110813	1937
ESR1	1	MCF-7	16	MCF-7	0.161835	1937
ESR1	1	MCF-7	17	MCF-7	0.508874	1937
ESR1	1	MCF-7	18	MCF-7	0.566513	1937
ESR1	1	MCF-7	19	MCF-7	0.453346	1937
ESR1	1	MCF-7	20	MCF-7	0.435253	1937
ESR1	1	MCF-7	21	MCF-7	0.419024	1937
ESR1	1	MCF-7	22	MCF-7	0.33827	1937
ESR1	1	MCF-7	23	MCF-7	0.503168	1937
ESR1	1	MCF-7	24	MCF-7	0.400597	1937
ESR1	1	MCF-7	25	MCF-7	0.40728	1937
ESR1	1	MCF-7	26	MCF-7	0.43755	1937
ESR1	1	MCF-7	27	MCF-7	0.413284	1937
ESR1	1	MCF-7	28	MCF-7	0.417983	1937
ESR1	1	MCF-7	29	MCF-7	0.412976	1937
ESR1	1	MCF-7	30	MCF-7	0.482223	1937
ESR1	1	MCF-7	31	MCF-7	0.44496	1937
ESR1	1	MCF-7	32	MCF-7	0.258622	1937
ESR1	1	MCF-7	33	MCF-7	0.34942	1937
ESR1	1	MCF-7	34	MCF-7	0.378562	1937
ESR1	1	MCF-7	35	MCF-7	0.485607	1937
ESR1	1	MCF-7	36	MCF-7	0.42049	1937
ESR1	1	MCF-7	37	MCF-7	0.135953	1937
ESR1	1	MCF-7	38	MCF-7	0.0642885	1937
ESR1	1	MCF-7	39	MCF-7	0.100673	1937
ESR1	1	MCF-7	40	MCF-7	0.0581258	1937
ESR1	1	MCF-7	41	MCF-7	0.264251	1937
ESR1	1	MCF-7	42	MCF-7	0.277837	1937
ESR1	1	MCF-7	43	MCF-7	0.215048	1937
ESR1	1	MCF-7	44	MCF-7	0.2535	1937
ESR1	1	MCF-7	45	MCF-7	0.239228	1937
ESR1	1	MCF-7	46	MCF-7	0.362315	1937
ESR1	1	MCF-7	47	MCF-7	0.201291	1937
ESR1	1	MCF-7	48	MCF-7	0.266131	1937
ESR1	1	MCF-7	49	MCF-7	0.338309	1937
ESR1	1	MCF-7	50	MCF-7	0.411077	1937
ESR1	1	MCF-7	51	MCF-7	0.357461	1937
ESR1	1	MCF-7	52	MCF-7	0.32818	1937
ESR1	1	MCF-7	53	MCF-7	0.378059	1937
ESR1	1	MCF-7	54	MCF-7	0.389058	1937
ESR1	1	MCF-7	55	MCF-7	0.120302	1937
ESR1	1	MCF-7	56	MCF-7	0.185285	1937
ESR1	1	MCF-7	57	MCF-7	0.0941679	1937
ESR1	1	MCF-7	58	MCF-7	0.182868	1937
ESR1	1	MCF-7	59	MCF-7	0.119743	1937
ESR1	1	MCF-7	60	MCF-7	0.057789	1937
ESR1	1	MCF-7	61	MCF-7	0.0803538	1937
ESR1	1	MCF-7	62	MCF-7	0.0589372	1937
ESR1	1	MCF-7	63	MCF-7	0.0646664	1937
ESR1	1	MCF-7	64	MCF-7	0.0300159	1937
ESR1	1	MCF-7	65	MCF-7	0.185356	1937
ESR1	1	MCF-7	66	MCF-7	0.0553471	1937
ESR1	1	MCF-7	67	MCF-7	0.0970074	1937
ESR1	1	MCF-7	68	MCF-7	0.0774908	1937
ESR1	1	MCF-7	69	MCF-7	0.161835	1937
ESR1	1	MCF-7	70	MCF-7	0.286046	1937
ESR1	1	MCF-7	71	MCF-7	0.170466	1937
ESR1	1	MCF-7	72	MCF-7	0.00816412	1937
ESR1	1	MCF-7	73	MCF-7	0.226226	1937
ESR1	1	MCF-7	74	MCF-7	0.275634	1937
ESR1	1	MCF-7	75	MCF-7	0.42164	1937
ESR1	1	MCF-7	76	MCF-7	0.404842	1937
ESR1	1	MCF-7	77	MCF-7	0.425333	1937
ESR1	1	MCF-7	78	LTED	0.219305	1937
ESR1	1	MCF-7	79	MCF-7	0.0729918	1937
ESR1	1	MCF-7	80	MCF-7	0.108028	1937
ESR1	1	MCF-7	81	LY2	0.335883	1937
ESR1	1	MCF-7	82	LY2	0.286796	1937
ESR1	1	MCF-7	83	T47D	0.168243	1937
ESR1	1	MCF-7	84	T47D	0.166961	1937
ESR1	1	MCF-7	85	T47D	0.115848	1937
ESR1	1	MCF-7	86	T47D	0.0982778	1937
ESR1	1	MCF-7	87	ZR-75-1	0.261008	1937
ESR1	1	MCF-7	88	ZR-75-1	0.285882	1937
ESR1	1	MCF-7	89	ZR-75-1	0.177441	1937
ESR1	1	MCF-7	90	ZR-75-1	0.201878	1937
ESR1	1	MCF-7	91	MCF-7	0.031347	1937
ESR1	1	MCF-7	92	MCF-7	0.236268	1937
ESR1	1	MCF-7	93	MCF-7	0.16411	1937
ESR1	1	MCF-7	94	T47D	0.126319	1937
ESR1	1	MCF-7	95	MCF-7	0.092012	1937
ESR1	1	MCF-7	96	MCF-7	0.367707	1937
ESR1	1	MCF-7	97	MCF-7	0.491819	1937
ESR1	1	MCF-7	98	T47D	0.16898	1937
ESR1	1	MCF-7	99	None	0.0611767	1937
ESR1	1	MCF-7	100	None	0.0553627	1937
ESR1	1	MCF-7	101	None	0.0503229	1937
ESR1	1	MCF-7	102	None	0.047651	1937
ESR1	1	MCF-7	103	None	0.057641	1937
ESR1	1	MCF-7	104	MCF-7	0.474769	1937
ESR1	1	MCF-7	105	MCF-7	0.468159	1937
ESR1	1	MCF-7	106	T47D	0.101127	1937
ESR1	1	MCF-7	107	T47D	0.115726	1937
ESR1	1	MCF-7	108	T47D	0.145362	1937
ESR1	1	MCF-7	109	T47D	0.150468	1937
ESR1	1	MCF-7	110	MCF-7	0.0353021	1937
ESR1	1	MCF-7	111	MCF-7	0.281394	1937
ESR1	1	MCF-7	112	None	0.0893853	1937
ESR1	1	MCF-7	113	T47D	0.0492047	1937
ESR1	1	MCF-7	114	LTED	0.21097	1937
ESR1	1	MCF-7	115	LTED	0.232785	1937
ESR1	1	MCF-7	116	MCF-7	0.12422	1937
ESR1	1	MCF-7	117	MCF-7	0.0680477	1937
ESR1	1	MCF-7	118	None	0.196855	1937
ESR1	1	MCF-7	119	None	0.0555554	1937
ESR1	1	MCF-7	120	None	0.107487	1937
ESR1	1	MCF-7	121	None	0.0405328	1937
ESR1	1	MCF-7	122	None	0.0469418	1937
ESR1	1	MCF-7	123	None	0.080028	1937
ESR1	1	MCF-7	124	None	0.171469	1937
ESR1	1	MCF-7	125	None	0.0456146	1937
ESR1	1	MCF-7	126	None	0.142365	1937
ESR1	1	MCF-7	127	MCF-7	0.309157	1937
ESR1	1	MCF-7	128	MCF-7	0.243841	1937
ESR1	1	MCF-7	129	MCF-7	0.279933	1937
ESR1	1	MCF-7	130	MCF-7	0.235331	1937
ESR1	1	MCF-7	131	None	0.132123	1937
ESR1	1	MCF-7	132	None	0.169439	1937
ESR1	1	MCF-7	133	None	0.14477	1937
ESR1	1	MCF-7	134	MCF-7	0.35201	1937
ESR1	1	MCF-7	135	MCF-7	0.178955	1937
ESR1	1	MCF-7	136	MCF-7	0.338302	1937
ESR1	1	MCF-7	137	MCF-7	0.380418	1937
ESR1	1	MCF-7	138	MCF-7	0.244886	1937
ESR1	1	MCF-7	139	MCF-7	0.19901	1937
ESR1	1	MCF-7	140	MCF-7	0.111183	1937
ESR1	1	MCF-7	141	None	0.0835856	1937
ESR1	1	MCF-7	142	MCF-7	0.236183	1937
ESR1	1	MCF-7	143	None	0.139723	1937
ESR1	1	MCF-7	144	MCF-7	0.1751	1937
ESR1	1	MCF-7	145	SUM44	0.167667	1937
ESR1	1	MCF-7	146	SUM44	0.231678	1937
ESR1	1	MCF-7	147	MCF-7	0.0262583	1937
ESR1	1	MCF-7	148	MCF-7	0.0868988	1937
ESR1	1	MCF-7	149	None	0.0820681	1937
ESR1	1	MCF-7	150	MCF-7	0.26523	1937
ESR1	1	MCF-7	151	MCF-7	0.14381	1937
ESR1	1	MCF-7	152	None	0.0771793	1937
ESR1	1	MCF-7	153	None	0.0526911	1937
ESR1	1	MCF-7	154	None	0.0849211	1937
ESR1	1	MCF-7	155	None	0.109154	1937
ESR1	1	MCF-7	156	None	0.0682402	1937
ESR1	1	MCF-7	157	None	0.089403	1937
ESR1	1	MCF-7	158	MCF-7	0.14331	1937
ESR1	1	MCF-7	159	MCF-7	0.0626261	1937
ESR1	1	MCF-7	160	MCF-7	0.44465	1937
ESR1	1	MCF-7	161	MCF-7	0.260504	1937
ESR1	1	MCF-7	162	MCF-7	0.302449	1937
ESR1	2	MCF-7	3	MCF-7	0.129387	1937
ESR1	2	MCF-7	4	MCF-7	0.121666	1937
ESR1	2	MCF-7	5	MCF-7	0.0947666	1937
ESR1	2	MCF-7	6	MCF-7	0.0966291	1937
ESR1	2	MCF-7	7	MCF-7	0.110999	1937
ESR1	2	MCF-7	8	MCF-7	0.11083	1937
ESR1	2	MCF-7	9	MCF-7	0.107708	1937
ESR1	2	MCF-7	10	MCF-7	0.124072	1937
ESR1	2	MCF-7	11	MCF-7	0.0443609	1937
ESR1	2	MCF-7	12	MCF-7	0.109728	1937
ESR1	2	MCF-7	13	MCF-7	0.0961499	1937
ESR1	2	MCF-7	14	MCF-7	0.100886	1937
ESR1	2	MCF-7	15	MCF-7	0.0727876	1937
ESR1	2	MCF-7	16	MCF-7	0.102495	1937
ESR1	2	MCF-7	17	MCF-7	0.0997955	1937
ESR1	2	MCF-7	18	MCF-7	0.101423	1937
ESR1	2	MCF-7	19	MCF-7	0.116179	1937
ESR1	2	MCF-7	20	MCF-7	0.118883	1937
ESR1	2	MCF-7	21	MCF-7	0.110032	1937
ESR1	2	MCF-7	22	MCF-7	0.10076	1937
ESR1	2	MCF-7	23	MCF-7	0.107611	1937
ESR1	2	MCF-7	24	MCF-7	0.114557	1937
ESR1	2	MCF-7	25	MCF-7	0.113698	1937
ESR1	2	MCF-7	26	MCF-7	0.114799	1937
ESR1	2	MCF-7	27	MCF-7	0.108685	1937
ESR1	2	MCF-7	28	MCF-7	0.116482	1937
ESR1	2	MCF-7	29	MCF-7	0.106143	1937
ESR1	2	MCF-7	30	MCF-7	0.115895	1937
ESR1	2	MCF-7	31	MCF-7	0.111234	1937
ESR1	2	MCF-7	32	MCF-7	0.0860121	1937
ESR1	2	MCF-7	33	MCF-7	0.0959466	1937
ESR1	2	MCF-7	34	MCF-7	0.105108	1937
ESR1	2	MCF-7	35	MCF-7	0.116046	1937
ESR1	2	MCF-7	36	MCF-7	0.117077	1937
ESR1	2	MCF-7	37	MCF-7	0.0812154	1937
ESR1	2	MCF-7	38	MCF-7	0.0401301	1937
ESR1	2	MCF-7	39	MCF-7	0.058521	1937
ESR1	2	MCF-7	40	MCF-7	0.0537057	1937
ESR1	2	MCF-7	41	MCF-7	0.10495	1937
ESR1	2	MCF-7	42	MCF-7	0.105018	1937
ESR1	2	MCF-7	43	MCF-7	0.0982167	1937
ESR1	2	MCF-7	44	MCF-7	0.10038	1937
ESR1	2	MCF-7	45	MCF-7	0.0893954	1937
ESR1	2	MCF-7	46	MCF-7	0.110623	1937
ESR1	2	MCF-7	47	MCF-7	0.102998	1937
ESR1	2	MCF-7	48	MCF-7	0.108545	1937
ESR1	2	MCF-7	49	MCF-7	0.108106	1937
ESR1	2	MCF-7	50	MCF-7	0.10727	1937
ESR1	2	MCF-7	51	MCF-7	0.108669	1937
ESR1	2	MCF-7	52	MCF-7	0.109353	1937
ESR1	2	MCF-7	53	MCF-7	0.10767	1937
ESR1	2	MCF-7	54	MCF-7	0.110016	1937
ESR1	2	MCF-7	55	MCF-7	0.0691644	1937
ESR1	2	MCF-7	56	MCF-7	0.0821094	1937
ESR1	2	MCF-7	57	MCF-7	0.0596122	1937
ESR1	2	MCF-7	58	MCF-7	0.0874958	1937
ESR1	2	MCF-7	59	MCF-7	0.071436	1937
ESR1	2	MCF-7	60	MCF-7	0.0471644	1937
ESR1	2	MCF-7	61	MCF-7	0.0668574	1937
ESR1	2	MCF-7	62	MCF-7	0.0565627	1937
ESR1	2	MCF-7	63	MCF-7	0.0596214	1937
ESR1	2	MCF-7	64	MCF-7	0.0354928	1937
ESR1	2	MCF-7	65	MCF-7	0.0923075	1937
ESR1	2	MCF-7	66	MCF-7	0.0502169	1937
ESR1	2	MCF-7	67	MCF-7	0.0694254	1937
ESR1	2	MCF-7	68	MCF-7	0.06187	1937
ESR1	2	MCF-7	69	MCF-7	0.102495	1937
ESR1	2	MCF-7	70	MCF-7	0.114683	1937
ESR1	2	MCF-7	71	MCF-7	0.098488	1937
ESR1	2	MCF-7	72	MCF-7	0.0121428	1937
ESR1	2	MCF-7	73	MCF-7	0.0879159	1937
ESR1	2	MCF-7	74	MCF-7	0.0929227	1937
ESR1	2	MCF-7	75	MCF-7	0.108092	1937
ESR1	2	MCF-7	76	MCF-7	0.110092	1937
ESR1	2	MCF-7	77	MCF-7	0.109602	1937
ESR1	2	MCF-7	78	LTED	0.108444	1937
ESR1	2	MCF-7	79	MCF-7	0.0395166	1937
ESR1	2	MCF-7	80	MCF-7	0.046405	1937
ESR1	2	MCF-7	81	LY2	0.11875	1937
ESR1	2	MCF-7	82	LY2	0.130077	1937
ESR1	2	MCF-7	83	T47D	0.0829676	1937
ESR1	2	MCF-7	84	T47D	0.0772785	1937
ESR1	2	MCF-7	85	T47D	0.0623693	1937
ESR1	2	MCF-7	86	T47D	0.0558834	1937
ESR1	2	MCF-7	87	ZR-75-1	0.0990677	1937
ESR1	2	MCF-7	88	ZR-75-1	0.0976503	1937
ESR1	2	MCF-7	89	ZR-75-1	0.082473	1937
ESR1	2	MCF-7	90	ZR-75-1	0.0914019	1937
ESR1	2	MCF-7	91	MCF-7	0.0138729	1937
ESR1	2	MCF-7	92	MCF-7	0.0918508	1937
ESR1	2	MCF-7	93	MCF-7	0.084586	1937
ESR1	2	MCF-7	94	T47D	0.0475392	1937
ESR1	2	MCF-7	95	MCF-7	0.0643957	1937
ESR1	2	MCF-7	96	MCF-7	0.108299	1937
ESR1	2	MCF-7	97	MCF-7	0.105865	1937
ESR1	2	MCF-7	98	T47D	0.0910914	1937
ESR1	2	MCF-7	99	None	0.0459467	1937
ESR1	2	MCF-7	100	None	0.0446897	1937
ESR1	2	MCF-7	101	None	0.0417075	1937
ESR1	2	MCF-7	102	None	0.0384442	1937
ESR1	2	MCF-7	103	None	0.0445689	1937
ESR1	2	MCF-7	104	MCF-7	0.0893957	1937
ESR1	2	MCF-7	105	MCF-7	0.0860628	1937
ESR1	2	MCF-7	106	T47D	0.0694022	1937
ESR1	2	MCF-7	107	T47D	0.0749718	1937
ESR1	2	MCF-7	108	T47D	0.0831237	1937
ESR1	2	MCF-7	109	T47D	0.0818637	1937
ESR1	2	MCF-7	110	MCF-7	0.0365139	1937
ESR1	2	MCF-7	111	MCF-7	0.116487	1937
ESR1	2	MCF-7	112	None	0.050938	1937
ESR1	2	MCF-7	113	T47D	0.0320861	1937
ESR1	2	MCF-7	114	LTED	0.0810704	1937
ESR1	2	MCF-7	115	LTED	0.0797648	1937
ESR1	2	MCF-7	116	MCF-7	0.0684803	1937
ESR1	2	MCF-7	117	MCF-7	0.0459941	1937
ESR1	2	MCF-7	118	None	0.0745652	1937
ESR1	2	MCF-7	119	None	0.0383229	1937
ESR1	2	MCF-7	120	None	0.0590755	1937
ESR1	2	MCF-7	121	None	0.0314219	1937
ESR1	2	MCF-7	122	None	0.0324339	1937
ESR1	2	MCF-7	123	None	0.0632648	1937
ESR1	2	MCF-7	124	None	0.0847106	1937
ESR1	2	MCF-7	125	None	0.0408144	1937
ESR1	2	MCF-7	126	None	0.0748689	1937
ESR1	2	MCF-7	127	MCF-7	0.0983808	1937
ESR1	2	MCF-7	128	MCF-7	0.0900162	1937
ESR1	2	MCF-7	129	MCF-7	0.0920315	1937
ESR1	2	MCF-7	130	MCF-7	0.0937828	1937
ESR1	2	MCF-7	131	None	0.0677518	1937
ESR1	2	MCF-7	132	None	0.0591268	1937
ESR1	2	MCF-7	133	None	0.0562966	1937
ESR1	2	MCF-7	134	MCF-7	0.106956	1937
ESR1	2	MCF-7	135	MCF-7	0.0817315	1937
ESR1	2	MCF-7	136	MCF-7	0.106532	1937
ESR1	2	MCF-7	137	MCF-7	0.10809	1937
ESR1	2	MCF-7	138	MCF-7	0.0928369	1937
ESR1	2	MCF-7	139	MCF-7	0.0844463	1937
ESR1	2	MCF-7	140	MCF-7	0.0672774	1937
ESR1	2	MCF-7	141	None	0.0601216	1937
ESR1	2	MCF-7	142	MCF-7	0.0736825	1937
ESR1	2	MCF-7	143	None	0.0635894	1937
ESR1	2	MCF-7	144	MCF-7	0.0763518	1937
ESR1	2	MCF-7	145	SUM44	0.0772354	1937
ESR1	2	MCF-7	146	SUM44	0.0799134	1937
ESR1	2	MCF-7	147	MCF-7	0.0144626	1937
ESR1	2	MCF-7	148	MCF-7	0.0693817	1937
ESR1	2	MCF-7	149	None	0.0482628	1937
ESR1	2	MCF-7	150	MCF-7	0.09324	1937
ESR1	2	MCF-7	151	MCF-7	0.0722222	1937
ESR1	2	MCF-7	152	None	0.0467493	1937
ESR1	2	MCF-7	153	None	0.0356787	1937
ESR1	2	MCF-7	154	None	0.0539254	1937
ESR1	2	MCF-7	155	None	0.0482772	1937
ESR1	2	MCF-7	156	None	0.0483225	1937
ESR1	2	MCF-7	157	None	0.0527389	1937
ESR1	2	MCF-7	158	MCF-7	0.0677855	1937
ESR1	2	MCF-7	159	MCF-7	0.0430328	1937
ESR1	2	MCF-7	160	MCF-7	0.101713	1937
ESR1	2	MCF-7	161	MCF-7	0.110209	1937
ESR1	2	MCF-7	162	MCF-7	0.0991163	1937
ESR1	3	MCF-7	4	MCF-7	0.179361	1937
ESR1	3	MCF-7	5	MCF-7	0.167226	1937
ESR1	3	MCF-7	6	MCF-7	0.170908	1937
ESR1	3	MCF-7	7	MCF-7	0.199531	1937
ESR1	3	MCF-7	8	MCF-7	0.156659	1937
ESR1	3	MCF-7	9	MCF-7	0.155836	1937
ESR1	3	MCF-7	10	MCF-7	0.1591	1937
ESR1	3	MCF-7	11	MCF-7	0.0527123	1937
ESR1	3	MCF-7	12	MCF-7	0.208291	1937
ESR1	3	MCF-7	13	MCF-7	0.159291	1937
ESR1	3	MCF-7	14	MCF-7	0.171206	1937
ESR1	3	MCF-7	15	MCF-7	0.101017	1937
ESR1	3	MCF-7	16	MCF-7	0.13955	1937
ESR1	3	MCF-7	17	MCF-7	0.198222	1937
ESR1	3	MCF-7	18	MCF-7	0.199642	1937
ESR1	3	MCF-7	19	MCF-7	0.205225	1937
ESR1	3	MCF-7	20	MCF-7	0.206983	1937
ESR1	3	MCF-7	21	MCF-7	0.205063	1937
ESR1	3	MCF-7	22	MCF-7	0.182987	1937
ESR1	3	MCF-7	23	MCF-7	0.198557	1937
ESR1	3	MCF-7	24	MCF-7	0.193063	1937
ESR1	3	MCF-7	25	MCF-7	0.192251	1937
ESR1	3	MCF-7	26	MCF-7	0.198973	1937
ESR1	3	MCF-7	27	MCF-7	0.196254	1937
ESR1	3	MCF-7	28	MCF-7	0.208137	1937
ESR1	3	MCF-7	29	MCF-7	0.188316	1937
ESR1	3	MCF-7	30	MCF-7	0.213878	1937
ESR1	3	MCF-7	31	MCF-7	0.201063	1937
ESR1	3	MCF-7	32	MCF-7	0.133766	1937
ESR1	3	MCF-7	33	MCF-7	0.168667	1937
ESR1	3	MCF-7	34	MCF-7	0.181241	1937
ESR1	3	MCF-7	35	MCF-7	0.214673	1937
ESR1	3	MCF-7	36	MCF-7	0.209511	1937
ESR1	3	MCF-7	37	MCF-7	0.109857	1937
ESR1	3	MCF-7	38	MCF-7	0.0544433	1937
ESR1	3	MCF-7	39	MCF-7	0.0875728	1937
ESR1	3	MCF-7	40	MCF-7	0.0625069	1937
ESR1	3	MCF-7	41	MCF-7	0.155712	1937
ESR1	3	MCF-7	42	MCF-7	0.157682	1937
ESR1	3	MCF-7	43	MCF-7	0.140318	1937
ESR1	3	MCF-7	44	MCF-7	0.148866	1937
ESR1	3	MCF-7	45	MCF-7	0.13137	1937
ESR1	3	MCF-7	46	MCF-7	0.196528	1937
ESR1	3	MCF-7	47	MCF-7	0.139259	1937
ESR1	3	MCF-7	48	MCF-7	0.167382	1937
ESR1	3	MCF-7	49	MCF-7	0.183593	1937
ESR1	3	MCF-7	50	MCF-7	0.193724	1937
ESR1	3	MCF-7	51	MCF-7	0.19048	1937
ESR1	3	MCF-7	52	MCF-7	0.187711	1937
ESR1	3	MCF-7	53	MCF-7	0.191884	1937
ESR1	3	MCF-7	54	MCF-7	0.198261	1937
ESR1	3	MCF-7	55	MCF-7	0.0911498	1937
ESR1	3	MCF-7	56	MCF-7	0.118796	1937
ESR1	3	MCF-7	57	MCF-7	0.0764336	1937
ESR1	3	MCF-7	58	MCF-7	0.126203	1937
ESR1	3	MCF-7	59	MCF-7	0.0936133	1937
ESR1	3	MCF-7	60	MCF-7	0.0549326	1937
ESR1	3	MCF-7	61	MCF-7	0.0752451	1937
ESR1	3	MCF-7	62	MCF-7	0.0614471	1937
ESR1	3	MCF-7	63	MCF-7	0.0612141	1937
ESR1	3	MCF-7	64	MCF-7	0.0355483	1937
ESR1	3	MCF-7	65	MCF-7	0.132775	1937
ESR1	3	MCF-7	66	MCF-7	0.0528181	1937
ESR1	3	MCF-7	67	MCF-7	0.079685	1937
ESR1	3	MCF-7	68	MCF-7	0.0692993	1937
ESR1	3	MCF-7	69	MCF-7	0.13955	1937
ESR1	3	MCF-7	70	MCF-7	0.170504	1937
ESR1	3	MCF-7	71	MCF-7	0.129758	1937
ESR1	3	MCF-7	72	MCF-7	0.0121586	1937
ESR1	3	MCF-7	73	MCF-7	0.142408	1937
ESR1	3	MCF-7	74	MCF-7	0.156901	1937
ESR1	3	MCF-7	75	MCF-7	0.194705	1937
ESR1	3	MCF-7	76	MCF-7	0.197113	1937
ESR1	3	MCF-7	77	MCF-7	0.196871	1937
ESR1	3	MCF-7	78	LTED	0.16351	1937
ESR1	3	MCF-7	79	MCF-7	0.0659759	1937
ESR1	3	MCF-7	80	MCF-7	0.0851924	1937
ESR1	3	MCF-7	81	LY2	0.189447	1937
ESR1	3	MCF-7	82	LY2	0.200745	1937
ESR1	3	MCF-7	83	T47D	0.12528	1937
ESR1	3	MCF-7	84	T47D	0.123383	1937
ESR1	3	MCF-7	85	T47D	0.093468	1937
ESR1	3	MCF-7	86	T47D	0.0870436	1937
ESR1	3	MCF-7	87	ZR-75-1	0.162164	1937
ESR1	3	MCF-7	88	ZR-75-1	0.163084	1937
ESR1	3	MCF-7	89	ZR-75-1	0.130145	1937
ESR1	3	MCF-7	90	ZR-75-1	0.146861	1937
ESR1	3	MCF-7	91	MCF-7	0.0182529	1937
ESR1	3	MCF-7	92	MCF-7	0.145434	1937
ESR1	3	MCF-7	93	MCF-7	0.121291	1937
ESR1	3	MCF-7	94	T47D	0.0807552	1937
ESR1	3	MCF-7	95	MCF-7	0.0834221	1937
ESR1	3	MCF-7	96	MCF-7	0.18392	1937
ESR1	3	MCF-7	97	MCF-7	0.195124	1937
ESR1	3	MCF-7	98	T47D	0.125882	1937
ESR1	3	MCF-7	99	None	0.0419792	1937
ESR1	3	MCF-7	100	None	0.0391158	1937
ESR1	3	MCF-7	101	None	0.0363059	1937
ESR1	3	MCF-7	102	None	0.0342797	1937
ESR1	3	MCF-7	103	None	0.0385004	1937
ESR1	3	MCF-7	104	MCF-7	0.164397	1937
ESR1	3	MCF-7	105	MCF-7	0.162481	1937
ESR1	3	MCF-7	106	T47D	0.085407	1937
ESR1	3	MCF-7	107	T47D	0.0930808	1937
ESR1	3	MCF-7	108	T47D	0.110701	1937
ESR1	3	MCF-7	109	T47D	0.110227	1937
ESR1	3	MCF-7	110	MCF-7	0.0440047	1937
ESR1	3	MCF-7	111	MCF-7	0.198696	1937
ESR1	3	MCF-7	112	None	0.0770755	1937
ESR1	3	MCF-7	113	T47D	0.0427728	1937
ESR1	3	MCF-7	114	LTED	0.122526	1937
ESR1	3	MCF-7	115	LTED	0.126151	1937
ESR1	3	MCF-7	116	MCF-7	0.0977036	1937
ESR1	3	MCF-7	117	MCF-7	0.064459	1937
ESR1	3	MCF-7	118	None	0.121731	1937
ESR1	3	MCF-7	119	None	0.0487749	1937
ESR1	3	MCF-7	120	None	0.0733602	1937
ESR1	3	MCF-7	121	None	0.0406204	1937
ESR1	3	MCF-7	122	None	0.0437662	1937
ESR1	3	MCF-7	123	None	0.0686467	1937
ESR1	3	MCF-7	124	None	0.124789	1937
ESR1	3	MCF-7	125	None	0.0431725	1937
ESR1	3	MCF-7	126	None	0.117032	1937
ESR1	3	MCF-7	127	MCF-7	0.15731	1937
ESR1	3	MCF-7	128	MCF-7	0.14413	1937
ESR1	3	MCF-7	129	MCF-7	0.147713	1937
ESR1	3	MCF-7	130	MCF-7	0.140277	1937
ESR1	3	MCF-7	131	None	0.102667	1937
ESR1	3	MCF-7	132	None	0.104628	1937
ESR1	3	MCF-7	133	None	0.0929664	1937
ESR1	3	MCF-7	134	MCF-7	0.18237	1937
ESR1	3	MCF-7	135	MCF-7	0.126653	1937
ESR1	3	MCF-7	136	MCF-7	0.182572	1937
ESR1	3	MCF-7	137	MCF-7	0.189403	1937
ESR1	3	MCF-7	138	MCF-7	0.170334	1937
ESR1	3	MCF-7	139	MCF-7	0.141916	1937
ESR1	3	MCF-7	140	MCF-7	0.0907517	1937
ESR1	3	MCF-7	141	None	0.0699431	1937
ESR1	3	MCF-7	142	MCF-7	0.128522	1937
ESR1	3	MCF-7	143	None	0.10129	1937
ESR1	3	MCF-7	144	MCF-7	0.115055	1937
ESR1	3	MCF-7	145	SUM44	0.107419	1937
ESR1	3	MCF-7	146	SUM44	0.127479	1937
ESR1	3	MCF-7	147	MCF-7	0.0203005	1937
ESR1	3	MCF-7	148	MCF-7	0.0847171	1937
ESR1	3	MCF-7	149	None	0.0705149	1937
ESR1	3	MCF-7	150	MCF-7	0.148191	1937
ESR1	3	MCF-7	151	MCF-7	0.103228	1937
ESR1	3	MCF-7	152	None	0.0644754	1937
ESR1	3	MCF-7	153	None	0.0489474	1937
ESR1	3	MCF-7	154	None	0.077148	1937
ESR1	3	MCF-7	155	None	0.0877043	1937
ESR1	3	MCF-7	156	None	0.0605082	1937
ESR1	3	MCF-7	157	None	0.076817	1937
ESR1	3	MCF-7	158	MCF-7	0.0988188	1937
ESR1	3	MCF-7	159	MCF-7	0.0535671	1937
ESR1	3	MCF-7	160	MCF-7	0.189418	1937
ESR1	3	MCF-7	161	MCF-7	0.175938	1937
ESR1	3	MCF-7	162	MCF-7	0.175646	1937
ESR1	4	MCF-7	5	MCF-7	0.178193	1937
ESR1	4	MCF-7	6	MCF-7	0.185068	1937
ESR1	4	MCF-7	7	MCF-7	0.215616	1937
ESR1	4	MCF-7	8	MCF-7	0.153576	1937
ESR1	4	MCF-7	9	MCF-7	0.154684	1937
ESR1	4	MCF-7	10	MCF-7	0.159336	1937
ESR1	4	MCF-7	11	MCF-7	0.0415917	1937
ESR1	4	MCF-7	12	MCF-7	0.221288	1937
ESR1	4	MCF-7	13	MCF-7	0.145972	1937
ESR1	4	MCF-7	14	MCF-7	0.15782	1937
ESR1	4	MCF-7	15	MCF-7	0.102336	1937
ESR1	4	MCF-7	16	MCF-7	0.154951	1937
ESR1	4	MCF-7	17	MCF-7	0.180464	1937
ESR1	4	MCF-7	18	MCF-7	0.193653	1937
ESR1	4	MCF-7	19	MCF-7	0.198394	1937
ESR1	4	MCF-7	20	MCF-7	0.194427	1937
ESR1	4	MCF-7	21	MCF-7	0.187893	1937
ESR1	4	MCF-7	22	MCF-7	0.155656	1937
ESR1	4	MCF-7	23	MCF-7	0.194699	1937
ESR1	4	MCF-7	24	MCF-7	0.173182	1937
ESR1	4	MCF-7	25	MCF-7	0.173256	1937
ESR1	4	MCF-7	26	MCF-7	0.181724	1937
ESR1	4	MCF-7	27	MCF-7	0.167809	1937
ESR1	4	MCF-7	28	MCF-7	0.173799	1937
ESR1	4	MCF-7	29	MCF-7	0.162993	1937
ESR1	4	MCF-7	30	MCF-7	0.195422	1937
ESR1	4	MCF-7	31	MCF-7	0.175774	1937
ESR1	4	MCF-7	32	MCF-7	0.125033	1937
ESR1	4	MCF-7	33	MCF-7	0.156694	1937
ESR1	4	MCF-7	34	MCF-7	0.201559	1937
ESR1	4	MCF-7	35	MCF-7	0.195626	1937
ESR1	4	MCF-7	36	MCF-7	0.173997	1937
ESR1	4	MCF-7	37	MCF-7	0.111686	1937
ESR1	4	MCF-7	38	MCF-7	0.0420203	1937
ESR1	4	MCF-7	39	MCF-7	0.071469	1937
ESR1	4	MCF-7	40	MCF-7	0.0710084	1937
ESR1	4	MCF-7	41	MCF-7	0.177578	1937
ESR1	4	MCF-7	42	MCF-7	0.191275	1937
ESR1	4	MCF-7	43	MCF-7	0.162739	1937
ESR1	4	MCF-7	44	MCF-7	0.179487	1937
ESR1	4	MCF-7	45	MCF-7	0.187482	1937
ESR1	4	MCF-7	46	MCF-7	0.164133	1937
ESR1	4	MCF-7	47	MCF-7	0.122564	1937
ESR1	4	MCF-7	48	MCF-7	0.140707	1937
ESR1	4	MCF-7	49	MCF-7	0.155264	1937
ESR1	4	MCF-7	50	MCF-7	0.164638	1937
ESR1	4	MCF-7	51	MCF-7	0.154581	1937
ESR1	4	MCF-7	52	MCF-7	0.158928	1937
ESR1	4	MCF-7	53	MCF-7	0.161132	1937
ESR1	4	MCF-7	54	MCF-7	0.166585	1937
ESR1	4	MCF-7	55	MCF-7	0.0973722	1937
ESR1	4	MCF-7	56	MCF-7	0.114953	1937
ESR1	4	MCF-7	57	MCF-7	0.0801222	1937
ESR1	4	MCF-7	58	MCF-7	0.124741	1937
ESR1	4	MCF-7	59	MCF-7	0.0901283	1937
ESR1	4	MCF-7	60	MCF-7	0.0567687	1937
ESR1	4	MCF-7	61	MCF-7	0.0797445	1937
ESR1	4	MCF-7	62	MCF-7	0.0651986	1937
ESR1	4	MCF-7	63	MCF-7	0.0672861	1937
ESR1	4	MCF-7	64	MCF-7	0.0358896	1937
ESR1	4	MCF-7	65	MCF-7	0.134525	1937
ESR1	4	MCF-7	66	MCF-7	0.0568601	1937
ESR1	4	MCF-7	67	MCF-7	0.0849757	1937
ESR1	4	MCF-7	68	MCF-7	0.0718663	1937
ESR1	4	MCF-7	69	MCF-7	0.154951	1937
ESR1	4	MCF-7	70	MCF-7	0.239946	1937
ESR1	4	MCF-7	71	MCF-7	0.178803	1937
ESR1	4	MCF-7	72	MCF-7	0.0132729	1937
ESR1	4	MCF-7	73	MCF-7	0.17857	1937
ESR1	4	MCF-7	74	MCF-7	0.19529	1937
ESR1	4	MCF-7	75	MCF-7	0.170664	1937
ESR1	4	MCF-7	76	MCF-7	0.175687	1937
ESR1	4	MCF-7	77	MCF-7	0.174841	1937
ESR1	4	MCF-7	78	LTED	0.146413	1937
ESR1	4	MCF-7	79	MCF-7	0.032802	1937
ESR1	4	MCF-7	80	MCF-7	0.0435799	1937
ESR1	4	MCF-7	81	LY2	0.189108	1937
ESR1	4	MCF-7	82	LY2	0.189101	1937
ESR1	4	MCF-7	83	T47D	0.108575	1937
ESR1	4	MCF-7	84	T47D	0.102208	1937
ESR1	4	MCF-7	85	T47D	0.0751654	1937
ESR1	4	MCF-7	86	T47D	0.0583928	1937
ESR1	4	MCF-7	87	ZR-75-1	0.138991	1937
ESR1	4	MCF-7	88	ZR-75-1	0.143197	1937
ESR1	4	MCF-7	89	ZR-75-1	0.0935459	1937
ESR1	4	MCF-7	90	ZR-75-1	0.111097	1937
ESR1	4	MCF-7	91	MCF-7	0.0170246	1937
ESR1	4	MCF-7	92	MCF-7	0.127689	1937
ESR1	4	MCF-7	93	MCF-7	0.0826671	1937
ESR1	4	MCF-7	94	T47D	0.0987244	1937
ESR1	4	MCF-7	95	MCF-7	0.0907282	1937
ESR1	4	MCF-7	96	MCF-7	0.155618	1937
ESR1	4	MCF-7	97	MCF-7	0.19247	1937
ESR1	4	MCF-7	98	T47D	0.137698	1937
ESR1	4	MCF-7	99	None	0.0520111	1937
ESR1	4	MCF-7	100	None	0.0473335	1937
ESR1	4	MCF-7	101	None	0.0452488	1937
ESR1	4	MCF-7	102	None	0.0441788	1937
ESR1	4	MCF-7	103	None	0.0472808	1937
ESR1	4	MCF-7	104	MCF-7	0.186026	1937
ESR1	4	MCF-7	105	MCF-7	0.177641	1937
ESR1	4	MCF-7	106	T47D	0.0834693	1937
ESR1	4	MCF-7	107	T47D	0.0893768	1937
ESR1	4	MCF-7	108	T47D	0.10295	1937
ESR1	4	MCF-7	109	T47D	0.102434	1937
ESR1	4	MCF-7	110	MCF-7	0.0368779	1937
ESR1	4	MCF-7	111	MCF-7	0.194555	1937
ESR1	4	MCF-7	112	None	0.0619105	1937
ESR1	4	MCF-7	113	T47D	0.0394457	1937
ESR1	4	MCF-7	114	LTED	0.124421	1937
ESR1	4	MCF-7	115	LTED	0.123758	1937
ESR1	4	MCF-7	116	MCF-7	0.0995508	1937
ESR1	4	MCF-7	117	MCF-7	0.0687486	1937
ESR1	4	MCF-7	118	None	0.10825	1937
ESR1	4	MCF-7	119	None	0.0456958	1937
ESR1	4	MCF-7	120	None	0.0817047	1937
ESR1	4	MCF-7	121	None	0.0364097	1937
ESR1	4	MCF-7	122	None	0.0402937	1937
ESR1	4	MCF-7	123	None	0.0670993	1937
ESR1	4	MCF-7	124	None	0.105331	1937
ESR1	4	MCF-7	125	None	0.0466477	1937
ESR1	4	MCF-7	126	None	0.0937261	1937
ESR1	4	MCF-7	127	MCF-7	0.167089	1937
ESR1	4	MCF-7	128	MCF-7	0.155373	1937
ESR1	4	MCF-7	129	MCF-7	0.152891	1937
ESR1	4	MCF-7	130	MCF-7	0.142912	1937
ESR1	4	MCF-7	131	None	0.0825724	1937
ESR1	4	MCF-7	132	None	0.0819578	1937
ESR1	4	MCF-7	133	None	0.0896353	1937
ESR1	4	MCF-7	134	MCF-7	0.156352	1937
ESR1	4	MCF-7	135	MCF-7	0.0883176	1937
ESR1	4	MCF-7	136	MCF-7	0.157674	1937
ESR1	4	MCF-7	137	MCF-7	0.160763	1937
ESR1	4	MCF-7	138	MCF-7	0.11686	1937
ESR1	4	MCF-7	139	MCF-7	0.0970067	1937
ESR1	4	MCF-7	140	MCF-7	0.0651059	1937
ESR1	4	MCF-7	141	None	0.0602139	1937
ESR1	4	MCF-7	142	MCF-7	0.122622	1937
ESR1	4	MCF-7	143	None	0.0899731	1937
ESR1	4	MCF-7	144	MCF-7	0.119459	1937
ESR1	4	MCF-7	145	SUM44	0.109643	1937
ESR1	4	MCF-7	146	SUM44	0.124489	1937
ESR1	4	MCF-7	147	MCF-7	0.0192095	1937
ESR1	4	MCF-7	148	MCF-7	0.0722541	1937
ESR1	4	MCF-7	149	None	0.0558923	1937
ESR1	4	MCF-7	150	MCF-7	0.143763	1937
ESR1	4	MCF-7	151	MCF-7	0.106873	1937
ESR1	4	MCF-7	152	None	0.0571726	1937
ESR1	4	MCF-7	153	None	0.045719	1937
ESR1	4	MCF-7	154	None	0.0717091	1937
ESR1	4	MCF-7	155	None	0.0666398	1937
ESR1	4	MCF-7	156	None	0.052973	1937
ESR1	4	MCF-7	157	None	0.0615685	1937
ESR1	4	MCF-7	158	MCF-7	0.0898336	1937
ESR1	4	MCF-7	159	MCF-7	0.0507043	1937
ESR1	4	MCF-7	160	MCF-7	0.170693	1937
ESR1	4	MCF-7	161	MCF-7	0.145272	1937
ESR1	4	MCF-7	162	MCF-7	0.159953	1937
ESR1	5	MCF-7	6	MCF-7	0.282374	1937
ESR1	5	MCF-7	7	MCF-7	0.284429	1937
ESR1	5	MCF-7	8	MCF-7	0.198307	1937
ESR1	5	MCF-7	9	MCF-7	0.202245	1937
ESR1	5	MCF-7	10	MCF-7	0.192322	1937
ESR1	5	MCF-7	11	MCF-7	0.0497438	1937
ESR1	5	MCF-7	12	MCF-7	0.269755	1937
ESR1	5	MCF-7	13	MCF-7	0.208306	1937
ESR1	5	MCF-7	14	MCF-7	0.224114	1937
ESR1	5	MCF-7	15	MCF-7	0.129456	1937
ESR1	5	MCF-7	16	MCF-7	0.150844	1937
ESR1	5	MCF-7	17	MCF-7	0.220558	1937
ESR1	5	MCF-7	18	MCF-7	0.227323	1937
ESR1	5	MCF-7	19	MCF-7	0.269922	1937
ESR1	5	MCF-7	20	MCF-7	0.253493	1937
ESR1	5	MCF-7	21	MCF-7	0.254886	1937
ESR1	5	MCF-7	22	MCF-7	0.217785	1937
ESR1	5	MCF-7	23	MCF-7	0.227069	1937
ESR1	5	MCF-7	24	MCF-7	0.213013	1937
ESR1	5	MCF-7	25	MCF-7	0.215802	1937
ESR1	5	MCF-7	26	MCF-7	0.227873	1937
ESR1	5	MCF-7	27	MCF-7	0.208212	1937
ESR1	5	MCF-7	28	MCF-7	0.208331	1937
ESR1	5	MCF-7	29	MCF-7	0.196089	1937
ESR1	5	MCF-7	30	MCF-7	0.222153	1937
ESR1	5	MCF-7	31	MCF-7	0.206391	1937
ESR1	5	MCF-7	32	MCF-7	0.183293	1937
ESR1	5	MCF-7	33	MCF-7	0.231648	1937
ESR1	5	MCF-7	34	MCF-7	0.226671	1937
ESR1	5	MCF-7	35	MCF-7	0.222973	1937
ESR1	5	MCF-7	36	MCF-7	0.210034	1937
ESR1	5	MCF-7	37	MCF-7	0.134493	1937
ESR1	5	MCF-7	38	MCF-7	0.0552828	1937
ESR1	5	MCF-7	39	MCF-7	0.0873958	1937
ESR1	5	MCF-7	40	MCF-7	0.0693381	1937
ESR1	5	MCF-7	41	MCF-7	0.175865	1937
ESR1	5	MCF-7	42	MCF-7	0.185472	1937
ESR1	5	MCF-7	43	MCF-7	0.162868	1937
ESR1	5	MCF-7	44	MCF-7	0.178634	1937
ESR1	5	MCF-7	45	MCF-7	0.180013	1937
ESR1	5	MCF-7	46	MCF-7	0.220369	1937
ESR1	5	MCF-7	47	MCF-7	0.163903	1937
ESR1	5	MCF-7	48	MCF-7	0.18483	1937
ESR1	5	MCF-7	49	MCF-7	0.208365	1937
ESR1	5	MCF-7	50	MCF-7	0.210719	1937
ESR1	5	MCF-7	51	MCF-7	0.201125	1937
ESR1	5	MCF-7	52	MCF-7	0.210898	1937
ESR1	5	MCF-7	53	MCF-7	0.206186	1937
ESR1	5	MCF-7	54	MCF-7	0.208238	1937
ESR1	5	MCF-7	55	MCF-7	0.129524	1937
ESR1	5	MCF-7	56	MCF-7	0.16522	1937
ESR1	5	MCF-7	57	MCF-7	0.10624	1937
ESR1	5	MCF-7	58	MCF-7	0.179267	1937
ESR1	5	MCF-7	59	MCF-7	0.125112	1937
ESR1	5	MCF-7	60	MCF-7	0.0702369	1937
ESR1	5	MCF-7	61	MCF-7	0.0863606	1937
ESR1	5	MCF-7	62	MCF-7	0.0694125	1937
ESR1	5	MCF-7	63	MCF-7	0.0738534	1937
ESR1	5	MCF-7	64	MCF-7	0.0387937	1937
ESR1	5	MCF-7	65	MCF-7	0.159522	1937
ESR1	5	MCF-7	66	MCF-7	0.0660481	1937
ESR1	5	MCF-7	67	MCF-7	0.10412	1937
ESR1	5	MCF-7	68	MCF-7	0.087479	1937
ESR1	5	MCF-7	69	MCF-7	0.150844	1937
ESR1	5	MCF-7	70	MCF-7	0.207511	1937
ESR1	5	MCF-7	71	MCF-7	0.157634	1937
ESR1	5	MCF-7	72	MCF-7	0.00976346	1937
ESR1	5	MCF-7	73	MCF-7	0.19429	1937
ESR1	5	MCF-7	74	MCF-7	0.210941	1937
ESR1	5	MCF-7	75	MCF-7	0.224954	1937
ESR1	5	MCF-7	76	MCF-7	0.229457	1937
ESR1	5	MCF-7	77	MCF-7	0.231735	1937
ESR1	5	MCF-7	78	LTED	0.173876	1937
ESR1	5	MCF-7	79	MCF-7	0.0279695	1937
ESR1	5	MCF-7	80	MCF-7	0.0425067	1937
ESR1	5	MCF-7	81	LY2	0.163296	1937
ESR1	5	MCF-7	82	LY2	0.162524	1937
ESR1	5	MCF-7	83	T47D	0.117845	1937
ESR1	5	MCF-7	84	T47D	0.1032	1937
ESR1	5	MCF-7	85	T47D	0.0774197	1937
ESR1	5	MCF-7	86	T47D	0.0585378	1937
ESR1	5	MCF-7	87	ZR-75-1	0.14848	1937
ESR1	5	MCF-7	88	ZR-75-1	0.150763	1937
ESR1	5	MCF-7	89	ZR-75-1	0.0960851	1937
ESR1	5	MCF-7	90	ZR-75-1	0.116306	1937
ESR1	5	MCF-7	91	MCF-7	0.0220807	1937
ESR1	5	MCF-7	92	MCF-7	0.18125	1937
ESR1	5	MCF-7	93	MCF-7	0.112186	1937
ESR1	5	MCF-7	94	T47D	0.0985864	1937
ESR1	5	MCF-7	95	MCF-7	0.102311	1937
ESR1	5	MCF-7	96	MCF-7	0.206577	1937
ESR1	5	MCF-7	97	MCF-7	0.226526	1937
ESR1	5	MCF-7	98	T47D	0.144814	1937
ESR1	5	MCF-7	99	None	0.0466515	1937
ESR1	5	MCF-7	100	None	0.042855	1937
ESR1	5	MCF-7	101	None	0.0408181	1937
ESR1	5	MCF-7	102	None	0.0389493	1937
ESR1	5	MCF-7	103	None	0.0426487	1937
ESR1	5	MCF-7	104	MCF-7	0.203186	1937
ESR1	5	MCF-7	105	MCF-7	0.194156	1937
ESR1	5	MCF-7	106	T47D	0.0893474	1937
ESR1	5	MCF-7	107	T47D	0.100139	1937
ESR1	5	MCF-7	108	T47D	0.114537	1937
ESR1	5	MCF-7	109	T47D	0.116863	1937
ESR1	5	MCF-7	110	MCF-7	0.0372662	1937
ESR1	5	MCF-7	111	MCF-7	0.196151	1937
ESR1	5	MCF-7	112	None	0.064092	1937
ESR1	5	MCF-7	113	T47D	0.0408987	1937
ESR1	5	MCF-7	114	LTED	0.129485	1937
ESR1	5	MCF-7	115	LTED	0.12439	1937
ESR1	5	MCF-7	116	MCF-7	0.140119	1937
ESR1	5	MCF-7	117	MCF-7	0.0885293	1937
ESR1	5	MCF-7	118	None	0.110803	1937
ESR1	5	MCF-7	119	None	0.0484739	1937
ESR1	5	MCF-7	120	None	0.0801617	1937
ESR1	5	MCF-7	121	None	0.0310971	1937
ESR1	5	MCF-7	122	None	0.0407466	1937
ESR1	5	MCF-7	123	None	0.0674886	1937
ESR1	5	MCF-7	124	None	0.112737	1937
ESR1	5	MCF-7	125	None	0.0444734	1937
ESR1	5	MCF-7	126	None	0.103933	1937
ESR1	5	MCF-7	127	MCF-7	0.241563	1937
ESR1	5	MCF-7	128	MCF-7	0.228457	1937
ESR1	5	MCF-7	129	MCF-7	0.226462	1937
ESR1	5	MCF-7	130	MCF-7	0.209862	1937
ESR1	5	MCF-7	131	None	0.0926726	1937
ESR1	5	MCF-7	132	None	0.0881858	1937
ESR1	5	MCF-7	133	None	0.0973515	1937
ESR1	5	MCF-7	134	MCF-7	0.199317	1937
ESR1	5	MCF-7	135	MCF-7	0.123797	1937
ESR1	5	MCF-7	136	MCF-7	0.204843	1937
ESR1	5	MCF-7	137	MCF-7	0.206021	1937
ESR1	5	MCF-7	138	MCF-7	0.162299	1937
ESR1	5	MCF-7	139	MCF-7	0.138008	1937
ESR1	5	MCF-7	140	MCF-7	0.0906434	1937
ESR1	5	MCF-7	141	None	0.0638026	1937
ESR1	5	MCF-7	142	MCF-7	0.172846	1937
ESR1	5	MCF-7	143	None	0.0947581	1937
ESR1	5	MCF-7	144	MCF-7	0.172483	1937
ESR1	5	MCF-7	145	SUM44	0.114007	1937
ESR1	5	MCF-7	146	SUM44	0.129475	1937
ESR1	5	MCF-7	147	MCF-7	0.0195135	1937
ESR1	5	MCF-7	148	MCF-7	0.0722507	1937
ESR1	5	MCF-7	149	None	0.0666354	1937
ESR1	5	MCF-7	150	MCF-7	0.217394	1937
ESR1	5	MCF-7	151	MCF-7	0.149189	1937
ESR1	5	MCF-7	152	None	0.0617372	1937
ESR1	5	MCF-7	153	None	0.0566694	1937
ESR1	5	MCF-7	154	None	0.0776949	1937
ESR1	5	MCF-7	155	None	0.0662836	1937
ESR1	5	MCF-7	156	None	0.0579897	1937
ESR1	5	MCF-7	157	None	0.0640663	1937
ESR1	5	MCF-7	158	MCF-7	0.131087	1937
ESR1	5	MCF-7	159	MCF-7	0.0650226	1937
ESR1	5	MCF-7	160	MCF-7	0.206249	1937
ESR1	5	MCF-7	161	MCF-7	0.178392	1937
ESR1	5	MCF-7	162	MCF-7	0.223769	1937
ESR1	6	MCF-7	7	MCF-7	0.297721	1937
ESR1	6	MCF-7	8	MCF-7	0.207054	1937
ESR1	6	MCF-7	9	MCF-7	0.210706	1937
ESR1	6	MCF-7	10	MCF-7	0.194989	1937
ESR1	6	MCF-7	11	MCF-7	0.0488988	1937
ESR1	6	MCF-7	12	MCF-7	0.283415	1937
ESR1	6	MCF-7	13	MCF-7	0.21366	1937
ESR1	6	MCF-7	14	MCF-7	0.233281	1937
ESR1	6	MCF-7	15	MCF-7	0.130006	1937
ESR1	6	MCF-7	16	MCF-7	0.154011	1937
ESR1	6	MCF-7	17	MCF-7	0.232068	1937
ESR1	6	MCF-7	18	MCF-7	0.240788	1937
ESR1	6	MCF-7	19	MCF-7	0.281977	1937
ESR1	6	MCF-7	20	MCF-7	0.263466	1937
ESR1	6	MCF-7	21	MCF-7	0.262517	1937
ESR1	6	MCF-7	22	MCF-7	0.2262	1937
ESR1	6	MCF-7	23	MCF-7	0.237265	1937
ESR1	6	MCF-7	24	MCF-7	0.220732	1937
ESR1	6	MCF-7	25	MCF-7	0.222249	1937
ESR1	6	MCF-7	26	MCF-7	0.233617	1937
ESR1	6	MCF-7	27	MCF-7	0.214823	1937
ESR1	6	MCF-7	28	MCF-7	0.215573	1937
ESR1	6	MCF-7	29	MCF-7	0.202358	1937
ESR1	6	MCF-7	30	MCF-7	0.232559	1937
ESR1	6	MCF-7	31	MCF-7	0.214852	1937
ESR1	6	MCF-7	32	MCF-7	0.176337	1937
ESR1	6	MCF-7	33	MCF-7	0.240429	1937
ESR1	6	MCF-7	34	MCF-7	0.23685	1937
ESR1	6	MCF-7	35	MCF-7	0.233205	1937
ESR1	6	MCF-7	36	MCF-7	0.217562	1937
ESR1	6	MCF-7	37	MCF-7	0.134289	1937
ESR1	6	MCF-7	38	MCF-7	0.0552817	1937
ESR1	6	MCF-7	39	MCF-7	0.0892767	1937
ESR1	6	MCF-7	40	MCF-7	0.0693898	1937
ESR1	6	MCF-7	41	MCF-7	0.182118	1937
ESR1	6	MCF-7	42	MCF-7	0.190979	1937
ESR1	6	MCF-7	43	MCF-7	0.167388	1937
ESR1	6	MCF-7	44	MCF-7	0.185117	1937
ESR1	6	MCF-7	45	MCF-7	0.184539	1937
ESR1	6	MCF-7	46	MCF-7	0.227041	1937
ESR1	6	MCF-7	47	MCF-7	0.163962	1937
ESR1	6	MCF-7	48	MCF-7	0.19225	1937
ESR1	6	MCF-7	49	MCF-7	0.216995	1937
ESR1	6	MCF-7	50	MCF-7	0.21927	1937
ESR1	6	MCF-7	51	MCF-7	0.206436	1937
ESR1	6	MCF-7	52	MCF-7	0.218658	1937
ESR1	6	MCF-7	53	MCF-7	0.213363	1937
ESR1	6	MCF-7	54	MCF-7	0.216289	1937
ESR1	6	MCF-7	55	MCF-7	0.126043	1937
ESR1	6	MCF-7	56	MCF-7	0.158985	1937
ESR1	6	MCF-7	57	MCF-7	0.102716	1937
ESR1	6	MCF-7	58	MCF-7	0.174988	1937
ESR1	6	MCF-7	59	MCF-7	0.12073	1937
ESR1	6	MCF-7	60	MCF-7	0.0674352	1937
ESR1	6	MCF-7	61	MCF-7	0.0859179	1937
ESR1	6	MCF-7	62	MCF-7	0.0678427	1937
ESR1	6	MCF-7	63	MCF-7	0.0716535	1937
ESR1	6	MCF-7	64	MCF-7	0.0376264	1937
ESR1	6	MCF-7	65	MCF-7	0.162478	1937
ESR1	6	MCF-7	66	MCF-7	0.0653661	1937
ESR1	6	MCF-7	67	MCF-7	0.103004	1937
ESR1	6	MCF-7	68	MCF-7	0.085506	1937
ESR1	6	MCF-7	69	MCF-7	0.154011	1937
ESR1	6	MCF-7	70	MCF-7	0.215325	1937
ESR1	6	MCF-7	71	MCF-7	0.161573	1937
ESR1	6	MCF-7	72	MCF-7	0.00958142	1937
ESR1	6	MCF-7	73	MCF-7	0.200288	1937
ESR1	6	MCF-7	74	MCF-7	0.217237	1937
ESR1	6	MCF-7	75	MCF-7	0.23043	1937
ESR1	6	MCF-7	76	MCF-7	0.236515	1937
ESR1	6	MCF-7	77	MCF-7	0.23593	1937
ESR1	6	MCF-7	78	LTED	0.17686	1937
ESR1	6	MCF-7	79	MCF-7	0.0295435	1937
ESR1	6	MCF-7	80	MCF-7	0.0453378	1937
ESR1	6	MCF-7	81	LY2	0.172167	1937
ESR1	6	MCF-7	82	LY2	0.173253	1937
ESR1	6	MCF-7	83	T47D	0.122931	1937
ESR1	6	MCF-7	84	T47D	0.10816	1937
ESR1	6	MCF-7	85	T47D	0.0810228	1937
ESR1	6	MCF-7	86	T47D	0.0626396	1937
ESR1	6	MCF-7	87	ZR-75-1	0.154313	1937
ESR1	6	MCF-7	88	ZR-75-1	0.157822	1937
ESR1	6	MCF-7	89	ZR-75-1	0.100468	1937
ESR1	6	MCF-7	90	ZR-75-1	0.122236	1937
ESR1	6	MCF-7	91	MCF-7	0.0213961	1937
ESR1	6	MCF-7	92	MCF-7	0.185532	1937
ESR1	6	MCF-7	93	MCF-7	0.114382	1937
ESR1	6	MCF-7	94	T47D	0.10633	1937
ESR1	6	MCF-7	95	MCF-7	0.101265	1937
ESR1	6	MCF-7	96	MCF-7	0.210203	1937
ESR1	6	MCF-7	97	MCF-7	0.234935	1937
ESR1	6	MCF-7	98	T47D	0.151199	1937
ESR1	6	MCF-7	99	None	0.0478529	1937
ESR1	6	MCF-7	100	None	0.0447006	1937
ESR1	6	MCF-7	101	None	0.0420464	1937
ESR1	6	MCF-7	102	None	0.0406079	1937
ESR1	6	MCF-7	103	None	0.0447438	1937
ESR1	6	MCF-7	104	MCF-7	0.215915	1937
ESR1	6	MCF-7	105	MCF-7	0.20584	1937
ESR1	6	MCF-7	106	T47D	0.0911383	1937
ESR1	6	MCF-7	107	T47D	0.100903	1937
ESR1	6	MCF-7	108	T47D	0.119668	1937
ESR1	6	MCF-7	109	T47D	0.119836	1937
ESR1	6	MCF-7	110	MCF-7	0.0375368	1937
ESR1	6	MCF-7	111	MCF-7	0.208534	1937
ESR1	6	MCF-7	112	None	0.0653332	1937
ESR1	6	MCF-7	113	T47D	0.0426158	1937
ESR1	6	MCF-7	114	LTED	0.13556	1937
ESR1	6	MCF-7	115	LTED	0.130569	1937
ESR1	6	MCF-7	116	MCF-7	0.140049	1937
ESR1	6	MCF-7	117	MCF-7	0.0866313	1937
ESR1	6	MCF-7	118	None	0.11482	1937
ESR1	6	MCF-7	119	None	0.0480396	1937
ESR1	6	MCF-7	120	None	0.0837755	1937
ESR1	6	MCF-7	121	None	0.0316073	1937
ESR1	6	MCF-7	122	None	0.0424293	1937
ESR1	6	MCF-7	123	None	0.0708041	1937
ESR1	6	MCF-7	124	None	0.11531	1937
ESR1	6	MCF-7	125	None	0.0471302	1937
ESR1	6	MCF-7	126	None	0.108823	1937
ESR1	6	MCF-7	127	MCF-7	0.244219	1937
ESR1	6	MCF-7	128	MCF-7	0.2249	1937
ESR1	6	MCF-7	129	MCF-7	0.224091	1937
ESR1	6	MCF-7	130	MCF-7	0.20551	1937
ESR1	6	MCF-7	131	None	0.0964492	1937
ESR1	6	MCF-7	132	None	0.0927876	1937
ESR1	6	MCF-7	133	None	0.102333	1937
ESR1	6	MCF-7	134	MCF-7	0.205082	1937
ESR1	6	MCF-7	135	MCF-7	0.125335	1937
ESR1	6	MCF-7	136	MCF-7	0.212028	1937
ESR1	6	MCF-7	137	MCF-7	0.211858	1937
ESR1	6	MCF-7	138	MCF-7	0.168839	1937
ESR1	6	MCF-7	139	MCF-7	0.142728	1937
ESR1	6	MCF-7	140	MCF-7	0.0911078	1937
ESR1	6	MCF-7	141	None	0.0682736	1937
ESR1	6	MCF-7	142	MCF-7	0.176841	1937
ESR1	6	MCF-7	143	None	0.0956365	1937
ESR1	6	MCF-7	144	MCF-7	0.168083	1937
ESR1	6	MCF-7	145	SUM44	0.118784	1937
ESR1	6	MCF-7	146	SUM44	0.135277	1937
ESR1	6	MCF-7	147	MCF-7	0.0196744	1937
ESR1	6	MCF-7	148	MCF-7	0.0760503	1937
ESR1	6	MCF-7	149	None	0.0681055	1937
ESR1	6	MCF-7	150	MCF-7	0.213744	1937
ESR1	6	MCF-7	151	MCF-7	0.14584	1937
ESR1	6	MCF-7	152	None	0.0650295	1937
ESR1	6	MCF-7	153	None	0.0553239	1937
ESR1	6	MCF-7	154	None	0.0799004	1937
ESR1	6	MCF-7	155	None	0.0703415	1937
ESR1	6	MCF-7	156	None	0.0588083	1937
ESR1	6	MCF-7	157	None	0.0657122	1937
ESR1	6	MCF-7	158	MCF-7	0.130098	1937
ESR1	6	MCF-7	159	MCF-7	0.0651251	1937
ESR1	6	MCF-7	160	MCF-7	0.214396	1937
ESR1	6	MCF-7	161	MCF-7	0.18496	1937
ESR1	6	MCF-7	162	MCF-7	0.230073	1937
ESR1	7	MCF-7	8	MCF-7	0.217619	1937
ESR1	7	MCF-7	9	MCF-7	0.217216	1937
ESR1	7	MCF-7	10	MCF-7	0.264919	1937
ESR1	7	MCF-7	11	MCF-7	0.0486029	1937
ESR1	7	MCF-7	12	MCF-7	0.465806	1937
ESR1	7	MCF-7	13	MCF-7	0.228552	1937
ESR1	7	MCF-7	14	MCF-7	0.255441	1937
ESR1	7	MCF-7	15	MCF-7	0.12383	1937
ESR1	7	MCF-7	16	MCF-7	0.168883	1937
ESR1	7	MCF-7	17	MCF-7	0.381872	1937
ESR1	7	MCF-7	18	MCF-7	0.411153	1937
ESR1	7	MCF-7	19	MCF-7	0.41546	1937
ESR1	7	MCF-7	20	MCF-7	0.385521	1937
ESR1	7	MCF-7	21	MCF-7	0.379893	1937
ESR1	7	MCF-7	22	MCF-7	0.307306	1937
ESR1	7	MCF-7	23	MCF-7	0.38751	1937
ESR1	7	MCF-7	24	MCF-7	0.32724	1937
ESR1	7	MCF-7	25	MCF-7	0.33262	1937
ESR1	7	MCF-7	26	MCF-7	0.356749	1937
ESR1	7	MCF-7	27	MCF-7	0.325135	1937
ESR1	7	MCF-7	28	MCF-7	0.335103	1937
ESR1	7	MCF-7	29	MCF-7	0.318177	1937
ESR1	7	MCF-7	30	MCF-7	0.369471	1937
ESR1	7	MCF-7	31	MCF-7	0.343431	1937
ESR1	7	MCF-7	32	MCF-7	0.239642	1937
ESR1	7	MCF-7	33	MCF-7	0.323179	1937
ESR1	7	MCF-7	34	MCF-7	0.327527	1937
ESR1	7	MCF-7	35	MCF-7	0.370696	1937
ESR1	7	MCF-7	36	MCF-7	0.337116	1937
ESR1	7	MCF-7	37	MCF-7	0.144402	1937
ESR1	7	MCF-7	38	MCF-7	0.064726	1937
ESR1	7	MCF-7	39	MCF-7	0.0992877	1937
ESR1	7	MCF-7	40	MCF-7	0.0662561	1937
ESR1	7	MCF-7	41	MCF-7	0.248933	1937
ESR1	7	MCF-7	42	MCF-7	0.260706	1937
ESR1	7	MCF-7	43	MCF-7	0.210763	1937
ESR1	7	MCF-7	44	MCF-7	0.244293	1937
ESR1	7	MCF-7	45	MCF-7	0.23172	1937
ESR1	7	MCF-7	46	MCF-7	0.316113	1937
ESR1	7	MCF-7	47	MCF-7	0.201703	1937
ESR1	7	MCF-7	48	MCF-7	0.248683	1937
ESR1	7	MCF-7	49	MCF-7	0.299447	1937
ESR1	7	MCF-7	50	MCF-7	0.33057	1937
ESR1	7	MCF-7	51	MCF-7	0.302558	1937
ESR1	7	MCF-7	52	MCF-7	0.298405	1937
ESR1	7	MCF-7	53	MCF-7	0.312957	1937
ESR1	7	MCF-7	54	MCF-7	0.320708	1937
ESR1	7	MCF-7	55	MCF-7	0.133061	1937
ESR1	7	MCF-7	56	MCF-7	0.196487	1937
ESR1	7	MCF-7	57	MCF-7	0.10722	1937
ESR1	7	MCF-7	58	MCF-7	0.198131	1937
ESR1	7	MCF-7	59	MCF-7	0.132399	1937
ESR1	7	MCF-7	60	MCF-7	0.0662516	1937
ESR1	7	MCF-7	61	MCF-7	0.0881678	1937
ESR1	7	MCF-7	62	MCF-7	0.0674914	1937
ESR1	7	MCF-7	63	MCF-7	0.0723571	1937
ESR1	7	MCF-7	64	MCF-7	0.0354827	1937
ESR1	7	MCF-7	65	MCF-7	0.187967	1937
ESR1	7	MCF-7	66	MCF-7	0.0615797	1937
ESR1	7	MCF-7	67	MCF-7	0.105787	1937
ESR1	7	MCF-7	68	MCF-7	0.08601	1937
ESR1	7	MCF-7	69	MCF-7	0.168883	1937
ESR1	7	MCF-7	70	MCF-7	0.273969	1937
ESR1	7	MCF-7	71	MCF-7	0.178561	1937
ESR1	7	MCF-7	72	MCF-7	0.00853457	1937
ESR1	7	MCF-7	73	MCF-7	0.224882	1937
ESR1	7	MCF-7	74	MCF-7	0.265352	1937
ESR1	7	MCF-7	75	MCF-7	0.340827	1937
ESR1	7	MCF-7	76	MCF-7	0.341076	1937
ESR1	7	MCF-7	77	MCF-7	0.350579	1937
ESR1	7	MCF-7	78	LTED	0.213624	1937
ESR1	7	MCF-7	79	MCF-7	0.0523285	1937
ESR1	7	MCF-7	80	MCF-7	0.0748929	1937
ESR1	7	MCF-7	81	LY2	0.264041	1937
ESR1	7	MCF-7	82	LY2	0.239371	1937
ESR1	7	MCF-7	83	T47D	0.157581	1937
ESR1	7	MCF-7	84	T47D	0.144797	1937
ESR1	7	MCF-7	85	T47D	0.100873	1937
ESR1	7	MCF-7	86	T47D	0.0831401	1937
ESR1	7	MCF-7	87	ZR-75-1	0.215972	1937
ESR1	7	MCF-7	88	ZR-75-1	0.226674	1937
ESR1	7	MCF-7	89	ZR-75-1	0.141755	1937
ESR1	7	MCF-7	90	ZR-75-1	0.167139	1937
ESR1	7	MCF-7	91	MCF-7	0.0297324	1937
ESR1	7	MCF-7	92	MCF-7	0.233457	1937
ESR1	7	MCF-7	93	MCF-7	0.150724	1937
ESR1	7	MCF-7	94	T47D	0.116081	1937
ESR1	7	MCF-7	95	MCF-7	0.102311	1937
ESR1	7	MCF-7	96	MCF-7	0.30808	1937
ESR1	7	MCF-7	97	MCF-7	0.383181	1937
ESR1	7	MCF-7	98	T47D	0.169878	1937
ESR1	7	MCF-7	99	None	0.0614275	1937
ESR1	7	MCF-7	100	None	0.0553753	1937
ESR1	7	MCF-7	101	None	0.051952	1937
ESR1	7	MCF-7	102	None	0.0485551	1937
ESR1	7	MCF-7	103	None	0.058654	1937
ESR1	7	MCF-7	104	MCF-7	0.368289	1937
ESR1	7	MCF-7	105	MCF-7	0.357435	1937
ESR1	7	MCF-7	106	T47D	0.104628	1937
ESR1	7	MCF-7	107	T47D	0.116947	1937
ESR1	7	MCF-7	108	T47D	0.143936	1937
ESR1	7	MCF-7	109	T47D	0.146925	1937
ESR1	7	MCF-7	110	MCF-7	0.0385322	1937
ESR1	7	MCF-7	111	MCF-7	0.248409	1937
ESR1	7	MCF-7	112	None	0.0782776	1937
ESR1	7	MCF-7	113	T47D	0.0480676	1937
ESR1	7	MCF-7	114	LTED	0.186315	1937
ESR1	7	MCF-7	115	LTED	0.185773	1937
ESR1	7	MCF-7	116	MCF-7	0.137394	1937
ESR1	7	MCF-7	117	MCF-7	0.0783371	1937
ESR1	7	MCF-7	118	None	0.156136	1937
ESR1	7	MCF-7	119	None	0.0541401	1937
ESR1	7	MCF-7	120	None	0.0996596	1937
ESR1	7	MCF-7	121	None	0.0360059	1937
ESR1	7	MCF-7	122	None	0.043507	1937
ESR1	7	MCF-7	123	None	0.0800957	1937
ESR1	7	MCF-7	124	None	0.147882	1937
ESR1	7	MCF-7	125	None	0.0492662	1937
ESR1	7	MCF-7	126	None	0.127625	1937
ESR1	7	MCF-7	127	MCF-7	0.314371	1937
ESR1	7	MCF-7	128	MCF-7	0.261805	1937
ESR1	7	MCF-7	129	MCF-7	0.286906	1937
ESR1	7	MCF-7	130	MCF-7	0.248439	1937
ESR1	7	MCF-7	131	None	0.116741	1937
ESR1	7	MCF-7	132	None	0.127237	1937
ESR1	7	MCF-7	133	None	0.125573	1937
ESR1	7	MCF-7	134	MCF-7	0.297876	1937
ESR1	7	MCF-7	135	MCF-7	0.167759	1937
ESR1	7	MCF-7	136	MCF-7	0.29529	1937
ESR1	7	MCF-7	137	MCF-7	0.314798	1937
ESR1	7	MCF-7	138	MCF-7	0.222385	1937
ESR1	7	MCF-7	139	MCF-7	0.186671	1937
ESR1	7	MCF-7	140	MCF-7	0.110928	1937
ESR1	7	MCF-7	141	None	0.078594	1937
ESR1	7	MCF-7	142	MCF-7	0.229652	1937
ESR1	7	MCF-7	143	None	0.120643	1937
ESR1	7	MCF-7	144	MCF-7	0.190151	1937
ESR1	7	MCF-7	145	SUM44	0.153278	1937
ESR1	7	MCF-7	146	SUM44	0.193781	1937
ESR1	7	MCF-7	147	MCF-7	0.0249879	1937
ESR1	7	MCF-7	148	MCF-7	0.0850493	1937
ESR1	7	MCF-7	149	None	0.0762176	1937
ESR1	7	MCF-7	150	MCF-7	0.273609	1937
ESR1	7	MCF-7	151	MCF-7	0.158679	1937
ESR1	7	MCF-7	152	None	0.0720542	1937
ESR1	7	MCF-7	153	None	0.0550707	1937
ESR1	7	MCF-7	154	None	0.0856	1937
ESR1	7	MCF-7	155	None	0.0857935	1937
ESR1	7	MCF-7	156	None	0.0655216	1937
ESR1	7	MCF-7	157	None	0.077694	1937
ESR1	7	MCF-7	158	MCF-7	0.149615	1937
ESR1	7	MCF-7	159	MCF-7	0.0688531	1937
ESR1	7	MCF-7	160	MCF-7	0.340088	1937
ESR1	7	MCF-7	161	MCF-7	0.242838	1937
ESR1	7	MCF-7	162	MCF-7	0.290678	1937
ESR1	8	MCF-7	9	MCF-7	0.226604	1937
ESR1	8	MCF-7	10	MCF-7	0.206011	1937
ESR1	8	MCF-7	11	MCF-7	0.0581045	1937
ESR1	8	MCF-7	12	MCF-7	0.206085	1937
ESR1	8	MCF-7	13	MCF-7	0.196252	1937
ESR1	8	MCF-7	14	MCF-7	0.209896	1937
ESR1	8	MCF-7	15	MCF-7	0.126884	1937
ESR1	8	MCF-7	16	MCF-7	0.138522	1937
ESR1	8	MCF-7	17	MCF-7	0.182268	1937
ESR1	8	MCF-7	18	MCF-7	0.183595	1937
ESR1	8	MCF-7	19	MCF-7	0.21369	1937
ESR1	8	MCF-7	20	MCF-7	0.211323	1937
ESR1	8	MCF-7	21	MCF-7	0.211065	1937
ESR1	8	MCF-7	22	MCF-7	0.186795	1937
ESR1	8	MCF-7	23	MCF-7	0.194086	1937
ESR1	8	MCF-7	24	MCF-7	0.197806	1937
ESR1	8	MCF-7	25	MCF-7	0.196126	1937
ESR1	8	MCF-7	26	MCF-7	0.201239	1937
ESR1	8	MCF-7	27	MCF-7	0.190087	1937
ESR1	8	MCF-7	28	MCF-7	0.193101	1937
ESR1	8	MCF-7	29	MCF-7	0.176933	1937
ESR1	8	MCF-7	30	MCF-7	0.199898	1937
ESR1	8	MCF-7	31	MCF-7	0.18627	1937
ESR1	8	MCF-7	32	MCF-7	0.153768	1937
ESR1	8	MCF-7	33	MCF-7	0.197762	1937
ESR1	8	MCF-7	34	MCF-7	0.201472	1937
ESR1	8	MCF-7	35	MCF-7	0.200615	1937
ESR1	8	MCF-7	36	MCF-7	0.194103	1937
ESR1	8	MCF-7	37	MCF-7	0.125831	1937
ESR1	8	MCF-7	38	MCF-7	0.0540649	1937
ESR1	8	MCF-7	39	MCF-7	0.0788186	1937
ESR1	8	MCF-7	40	MCF-7	0.0655916	1937
ESR1	8	MCF-7	41	MCF-7	0.158529	1937
ESR1	8	MCF-7	42	MCF-7	0.162003	1937
ESR1	8	MCF-7	43	MCF-7	0.142963	1937
ESR1	8	MCF-7	44	MCF-7	0.154199	1937
ESR1	8	MCF-7	45	MCF-7	0.141607	1937
ESR1	8	MCF-7	46	MCF-7	0.200926	1937
ESR1	8	MCF-7	47	MCF-7	0.162207	1937
ESR1	8	MCF-7	48	MCF-7	0.181393	1937
ESR1	8	MCF-7	49	MCF-7	0.192689	1937
ESR1	8	MCF-7	50	MCF-7	0.191619	1937
ESR1	8	MCF-7	51	MCF-7	0.182361	1937
ESR1	8	MCF-7	52	MCF-7	0.193937	1937
ESR1	8	MCF-7	53	MCF-7	0.188517	1937
ESR1	8	MCF-7	54	MCF-7	0.193839	1937
ESR1	8	MCF-7	55	MCF-7	0.113578	1937
ESR1	8	MCF-7	56	MCF-7	0.142517	1937
ESR1	8	MCF-7	57	MCF-7	0.0995447	1937
ESR1	8	MCF-7	58	MCF-7	0.158065	1937
ESR1	8	MCF-7	59	MCF-7	0.11751	1937
ESR1	8	MCF-7	60	MCF-7	0.0696146	1937
ESR1	8	MCF-7	61	MCF-7	0.0899998	1937
ESR1	8	MCF-7	62	MCF-7	0.0716472	1937
ESR1	8	MCF-7	63	MCF-7	0.0769417	1937
ESR1	8	MCF-7	64	MCF-7	0.0413269	1937
ESR1	8	MCF-7	65	MCF-7	0.147953	1937
ESR1	8	MCF-7	66	MCF-7	0.0683892	1937
ESR1	8	MCF-7	67	MCF-7	0.102506	1937
ESR1	8	MCF-7	68	MCF-7	0.0868003	1937
ESR1	8	MCF-7	69	MCF-7	0.138522	1937
ESR1	8	MCF-7	70	MCF-7	0.16878	1937
ESR1	8	MCF-7	71	MCF-7	0.132434	1937
ESR1	8	MCF-7	72	MCF-7	0.011117	1937
ESR1	8	MCF-7	73	MCF-7	0.151443	1937
ESR1	8	MCF-7	74	MCF-7	0.15917	1937
ESR1	8	MCF-7	75	MCF-7	0.194764	1937
ESR1	8	MCF-7	76	MCF-7	0.201167	1937
ESR1	8	MCF-7	77	MCF-7	0.197418	1937
ESR1	8	MCF-7	78	LTED	0.174816	1937
ESR1	8	MCF-7	79	MCF-7	0.0414652	1937
ESR1	8	MCF-7	80	MCF-7	0.0557275	1937
ESR1	8	MCF-7	81	LY2	0.171305	1937
ESR1	8	MCF-7	82	LY2	0.189232	1937
ESR1	8	MCF-7	83	T47D	0.119602	1937
ESR1	8	MCF-7	84	T47D	0.107956	1937
ESR1	8	MCF-7	85	T47D	0.0940297	1937
ESR1	8	MCF-7	86	T47D	0.0713783	1937
ESR1	8	MCF-7	87	ZR-75-1	0.15139	1937
ESR1	8	MCF-7	88	ZR-75-1	0.151333	1937
ESR1	8	MCF-7	89	ZR-75-1	0.109307	1937
ESR1	8	MCF-7	90	ZR-75-1	0.135355	1937
ESR1	8	MCF-7	91	MCF-7	0.0191035	1937
ESR1	8	MCF-7	92	MCF-7	0.157387	1937
ESR1	8	MCF-7	93	MCF-7	0.122143	1937
ESR1	8	MCF-7	94	T47D	0.0987343	1937
ESR1	8	MCF-7	95	MCF-7	0.0906751	1937
ESR1	8	MCF-7	96	MCF-7	0.184994	1937
ESR1	8	MCF-7	97	MCF-7	0.186638	1937
ESR1	8	MCF-7	98	T47D	0.13209	1937
ESR1	8	MCF-7	99	None	0.0567072	1937
ESR1	8	MCF-7	100	None	0.052406	1937
ESR1	8	MCF-7	101	None	0.0492285	1937
ESR1	8	MCF-7	102	None	0.0477246	1937
ESR1	8	MCF-7	103	None	0.0526672	1937
ESR1	8	MCF-7	104	MCF-7	0.156471	1937
ESR1	8	MCF-7	105	MCF-7	0.153618	1937
ESR1	8	MCF-7	106	T47D	0.0931647	1937
ESR1	8	MCF-7	107	T47D	0.101872	1937
ESR1	8	MCF-7	108	T47D	0.118947	1937
ESR1	8	MCF-7	109	T47D	0.119842	1937
ESR1	8	MCF-7	110	MCF-7	0.0399096	1937
ESR1	8	MCF-7	111	MCF-7	0.192595	1937
ESR1	8	MCF-7	112	None	0.0713931	1937
ESR1	8	MCF-7	113	T47D	0.0409498	1937
ESR1	8	MCF-7	114	LTED	0.129759	1937
ESR1	8	MCF-7	115	LTED	0.127067	1937
ESR1	8	MCF-7	116	MCF-7	0.121907	1937
ESR1	8	MCF-7	117	MCF-7	0.0770241	1937
ESR1	8	MCF-7	118	None	0.11417	1937
ESR1	8	MCF-7	119	None	0.0558008	1937
ESR1	8	MCF-7	120	None	0.0890844	1937
ESR1	8	MCF-7	121	None	0.0396908	1937
ESR1	8	MCF-7	122	None	0.0453379	1937
ESR1	8	MCF-7	123	None	0.0798854	1937
ESR1	8	MCF-7	124	None	0.12224	1937
ESR1	8	MCF-7	125	None	0.0517577	1937
ESR1	8	MCF-7	126	None	0.109898	1937
ESR1	8	MCF-7	127	MCF-7	0.182874	1937
ESR1	8	MCF-7	128	MCF-7	0.167964	1937
ESR1	8	MCF-7	129	MCF-7	0.169601	1937
ESR1	8	MCF-7	130	MCF-7	0.166606	1937
ESR1	8	MCF-7	131	None	0.097255	1937
ESR1	8	MCF-7	132	None	0.0939333	1937
ESR1	8	MCF-7	133	None	0.101739	1937
ESR1	8	MCF-7	134	MCF-7	0.182415	1937
ESR1	8	MCF-7	135	MCF-7	0.129582	1937
ESR1	8	MCF-7	136	MCF-7	0.189547	1937
ESR1	8	MCF-7	137	MCF-7	0.18317	1937
ESR1	8	MCF-7	138	MCF-7	0.164942	1937
ESR1	8	MCF-7	139	MCF-7	0.137106	1937
ESR1	8	MCF-7	140	MCF-7	0.101119	1937
ESR1	8	MCF-7	141	None	0.0675466	1937
ESR1	8	MCF-7	142	MCF-7	0.137147	1937
ESR1	8	MCF-7	143	None	0.100451	1937
ESR1	8	MCF-7	144	MCF-7	0.14055	1937
ESR1	8	MCF-7	145	SUM44	0.118896	1937
ESR1	8	MCF-7	146	SUM44	0.127921	1937
ESR1	8	MCF-7	147	MCF-7	0.0200475	1937
ESR1	8	MCF-7	148	MCF-7	0.0846131	1937
ESR1	8	MCF-7	149	None	0.066423	1937
ESR1	8	MCF-7	150	MCF-7	0.173341	1937
ESR1	8	MCF-7	151	MCF-7	0.126645	1937
ESR1	8	MCF-7	152	None	0.0685773	1937
ESR1	8	MCF-7	153	None	0.0531801	1937
ESR1	8	MCF-7	154	None	0.0797961	1937
ESR1	8	MCF-7	155	None	0.0769927	1937
ESR1	8	MCF-7	156	None	0.0623466	1937
ESR1	8	MCF-7	157	None	0.0750006	1937
ESR1	8	MCF-7	158	MCF-7	0.113917	1937
ESR1	8	MCF-7	159	MCF-7	0.0656948	1937
ESR1	8	MCF-7	160	MCF-7	0.183156	1937
ESR1	8	MCF-7	161	MCF-7	0.194678	1937
ESR1	8	MCF-7	162	MCF-7	0.191261	1937
ESR1	9	MCF-7	10	MCF-7	0.19351	1937
ESR1	9	MCF-7	11	MCF-7	0.0563413	1937
ESR1	9	MCF-7	12	MCF-7	0.201928	1937
ESR1	9	MCF-7	13	MCF-7	0.197583	1937
ESR1	9	MCF-7	14	MCF-7	0.207886	1937
ESR1	9	MCF-7	15	MCF-7	0.127285	1937
ESR1	9	MCF-7	16	MCF-7	0.135781	1937
ESR1	9	MCF-7	17	MCF-7	0.18058	1937
ESR1	9	MCF-7	18	MCF-7	0.181574	1937
ESR1	9	MCF-7	19	MCF-7	0.21262	1937
ESR1	9	MCF-7	20	MCF-7	0.206949	1937
ESR1	9	MCF-7	21	MCF-7	0.208824	1937
ESR1	9	MCF-7	22	MCF-7	0.185534	1937
ESR1	9	MCF-7	23	MCF-7	0.190619	1937
ESR1	9	MCF-7	24	MCF-7	0.191429	1937
ESR1	9	MCF-7	25	MCF-7	0.190389	1937
ESR1	9	MCF-7	26	MCF-7	0.196464	1937
ESR1	9	MCF-7	27	MCF-7	0.183781	1937
ESR1	9	MCF-7	28	MCF-7	0.19007	1937
ESR1	9	MCF-7	29	MCF-7	0.172977	1937
ESR1	9	MCF-7	30	MCF-7	0.195915	1937
ESR1	9	MCF-7	31	MCF-7	0.182531	1937
ESR1	9	MCF-7	32	MCF-7	0.15408	1937
ESR1	9	MCF-7	33	MCF-7	0.196675	1937
ESR1	9	MCF-7	34	MCF-7	0.200904	1937
ESR1	9	MCF-7	35	MCF-7	0.197015	1937
ESR1	9	MCF-7	36	MCF-7	0.191011	1937
ESR1	9	MCF-7	37	MCF-7	0.117562	1937
ESR1	9	MCF-7	38	MCF-7	0.0514889	1937
ESR1	9	MCF-7	39	MCF-7	0.0778796	1937
ESR1	9	MCF-7	40	MCF-7	0.0668704	1937
ESR1	9	MCF-7	41	MCF-7	0.154304	1937
ESR1	9	MCF-7	42	MCF-7	0.156523	1937
ESR1	9	MCF-7	43	MCF-7	0.140993	1937
ESR1	9	MCF-7	44	MCF-7	0.153061	1937
ESR1	9	MCF-7	45	MCF-7	0.14069	1937
ESR1	9	MCF-7	46	MCF-7	0.200201	1937
ESR1	9	MCF-7	47	MCF-7	0.154006	1937
ESR1	9	MCF-7	48	MCF-7	0.175929	1937
ESR1	9	MCF-7	49	MCF-7	0.190039	1937
ESR1	9	MCF-7	50	MCF-7	0.188756	1937
ESR1	9	MCF-7	51	MCF-7	0.179343	1937
ESR1	9	MCF-7	52	MCF-7	0.189503	1937
ESR1	9	MCF-7	53	MCF-7	0.184199	1937
ESR1	9	MCF-7	54	MCF-7	0.192229	1937
ESR1	9	MCF-7	55	MCF-7	0.109848	1937
ESR1	9	MCF-7	56	MCF-7	0.135406	1937
ESR1	9	MCF-7	57	MCF-7	0.0945548	1937
ESR1	9	MCF-7	58	MCF-7	0.148083	1937
ESR1	9	MCF-7	59	MCF-7	0.109409	1937
ESR1	9	MCF-7	60	MCF-7	0.0670004	1937
ESR1	9	MCF-7	61	MCF-7	0.0880679	1937
ESR1	9	MCF-7	62	MCF-7	0.0698466	1937
ESR1	9	MCF-7	63	MCF-7	0.0750724	1937
ESR1	9	MCF-7	64	MCF-7	0.0405895	1937
ESR1	9	MCF-7	65	MCF-7	0.146074	1937
ESR1	9	MCF-7	66	MCF-7	0.0666973	1937
ESR1	9	MCF-7	67	MCF-7	0.0987118	1937
ESR1	9	MCF-7	68	MCF-7	0.0847941	1937
ESR1	9	MCF-7	69	MCF-7	0.135781	1937
ESR1	9	MCF-7	70	MCF-7	0.170989	1937
ESR1	9	MCF-7	71	MCF-7	0.130035	1937
ESR1	9	MCF-7	72	MCF-7	0.0127691	1937
ESR1	9	MCF-7	73	MCF-7	0.149527	1937
ESR1	9	MCF-7	74	MCF-7	0.160623	1937
ESR1	9	MCF-7	75	MCF-7	0.191176	1937
ESR1	9	MCF-7	76	MCF-7	0.196327	1937
ESR1	9	MCF-7	77	MCF-7	0.193774	1937
ESR1	9	MCF-7	78	LTED	0.16751	1937
ESR1	9	MCF-7	79	MCF-7	0.035523	1937
ESR1	9	MCF-7	80	MCF-7	0.050072	1937
ESR1	9	MCF-7	81	LY2	0.168038	1937
ESR1	9	MCF-7	82	LY2	0.184113	1937
ESR1	9	MCF-7	83	T47D	0.117957	1937
ESR1	9	MCF-7	84	T47D	0.105903	1937
ESR1	9	MCF-7	85	T47D	0.0902936	1937
ESR1	9	MCF-7	86	T47D	0.0672338	1937
ESR1	9	MCF-7	87	ZR-75-1	0.142567	1937
ESR1	9	MCF-7	88	ZR-75-1	0.144979	1937
ESR1	9	MCF-7	89	ZR-75-1	0.103851	1937
ESR1	9	MCF-7	90	ZR-75-1	0.126678	1937
ESR1	9	MCF-7	91	MCF-7	0.0183876	1937
ESR1	9	MCF-7	92	MCF-7	0.153903	1937
ESR1	9	MCF-7	93	MCF-7	0.115338	1937
ESR1	9	MCF-7	94	T47D	0.0988644	1937
ESR1	9	MCF-7	95	MCF-7	0.0920213	1937
ESR1	9	MCF-7	96	MCF-7	0.181514	1937
ESR1	9	MCF-7	97	MCF-7	0.183731	1937
ESR1	9	MCF-7	98	T47D	0.131687	1937
ESR1	9	MCF-7	99	None	0.0552622	1937
ESR1	9	MCF-7	100	None	0.0507212	1937
ESR1	9	MCF-7	101	None	0.0489651	1937
ESR1	9	MCF-7	102	None	0.0455818	1937
ESR1	9	MCF-7	103	None	0.0504497	1937
ESR1	9	MCF-7	104	MCF-7	0.153956	1937
ESR1	9	MCF-7	105	MCF-7	0.151651	1937
ESR1	9	MCF-7	106	T47D	0.0913929	1937
ESR1	9	MCF-7	107	T47D	0.0991549	1937
ESR1	9	MCF-7	108	T47D	0.118233	1937
ESR1	9	MCF-7	109	T47D	0.117533	1937
ESR1	9	MCF-7	110	MCF-7	0.0394811	1937
ESR1	9	MCF-7	111	MCF-7	0.19416	1937
ESR1	9	MCF-7	112	None	0.0701607	1937
ESR1	9	MCF-7	113	T47D	0.0411075	1937
ESR1	9	MCF-7	114	LTED	0.124934	1937
ESR1	9	MCF-7	115	LTED	0.12395	1937
ESR1	9	MCF-7	116	MCF-7	0.119562	1937
ESR1	9	MCF-7	117	MCF-7	0.0771753	1937
ESR1	9	MCF-7	118	None	0.113317	1937
ESR1	9	MCF-7	119	None	0.0532309	1937
ESR1	9	MCF-7	120	None	0.0846957	1937
ESR1	9	MCF-7	121	None	0.0366109	1937
ESR1	9	MCF-7	122	None	0.0438065	1937
ESR1	9	MCF-7	123	None	0.0744914	1937
ESR1	9	MCF-7	124	None	0.121381	1937
ESR1	9	MCF-7	125	None	0.0515274	1937
ESR1	9	MCF-7	126	None	0.106562	1937
ESR1	9	MCF-7	127	MCF-7	0.179853	1937
ESR1	9	MCF-7	128	MCF-7	0.168179	1937
ESR1	9	MCF-7	129	MCF-7	0.169169	1937
ESR1	9	MCF-7	130	MCF-7	0.162645	1937
ESR1	9	MCF-7	131	None	0.0974634	1937
ESR1	9	MCF-7	132	None	0.0936474	1937
ESR1	9	MCF-7	133	None	0.103506	1937
ESR1	9	MCF-7	134	MCF-7	0.178394	1937
ESR1	9	MCF-7	135	MCF-7	0.121111	1937
ESR1	9	MCF-7	136	MCF-7	0.182961	1937
ESR1	9	MCF-7	137	MCF-7	0.183075	1937
ESR1	9	MCF-7	138	MCF-7	0.162342	1937
ESR1	9	MCF-7	139	MCF-7	0.134047	1937
ESR1	9	MCF-7	140	MCF-7	0.093168	1937
ESR1	9	MCF-7	141	None	0.0690781	1937
ESR1	9	MCF-7	142	MCF-7	0.137986	1937
ESR1	9	MCF-7	143	None	0.098384	1937
ESR1	9	MCF-7	144	MCF-7	0.134373	1937
ESR1	9	MCF-7	145	SUM44	0.116052	1937
ESR1	9	MCF-7	146	SUM44	0.123826	1937
ESR1	9	MCF-7	147	MCF-7	0.0192066	1937
ESR1	9	MCF-7	148	MCF-7	0.0799449	1937
ESR1	9	MCF-7	149	None	0.0680836	1937
ESR1	9	MCF-7	150	MCF-7	0.170087	1937
ESR1	9	MCF-7	151	MCF-7	0.121386	1937
ESR1	9	MCF-7	152	None	0.0663905	1937
ESR1	9	MCF-7	153	None	0.0552638	1937
ESR1	9	MCF-7	154	None	0.078562	1937
ESR1	9	MCF-7	155	None	0.0768825	1937
ESR1	9	MCF-7	156	None	0.0620708	1937
ESR1	9	MCF-7	157	None	0.0745581	1937
ESR1	9	MCF-7	158	MCF-7	0.113	1937
ESR1	9	MCF-7	159	MCF-7	0.0616993	1937
ESR1	9	MCF-7	160	MCF-7	0.182438	1937
ESR1	9	MCF-7	161	MCF-7	0.189789	1937
ESR1	9	MCF-7	162	MCF-7	0.192107	1937
ESR1	10	MCF-7	11	MCF-7	0.0582858	1937
ESR1	10	MCF-7	12	MCF-7	0.26896	1937
ESR1	10	MCF-7	13	MCF-7	0.185176	1937
ESR1	10	MCF-7	14	MCF-7	0.190126	1937
ESR1	10	MCF-7	15	MCF-7	0.112521	1937
ESR1	10	MCF-7	16	MCF-7	0.142097	1937
ESR1	10	MCF-7	17	MCF-7	0.242283	1937
ESR1	10	MCF-7	18	MCF-7	0.252689	1937
ESR1	10	MCF-7	19	MCF-7	0.270836	1937
ESR1	10	MCF-7	20	MCF-7	0.27875	1937
ESR1	10	MCF-7	21	MCF-7	0.255776	1937
ESR1	10	MCF-7	22	MCF-7	0.218913	1937
ESR1	10	MCF-7	23	MCF-7	0.264027	1937
ESR1	10	MCF-7	24	MCF-7	0.2671	1937
ESR1	10	MCF-7	25	MCF-7	0.270038	1937
ESR1	10	MCF-7	26	MCF-7	0.276986	1937
ESR1	10	MCF-7	27	MCF-7	0.253761	1937
ESR1	10	MCF-7	28	MCF-7	0.272972	1937
ESR1	10	MCF-7	29	MCF-7	0.245595	1937
ESR1	10	MCF-7	30	MCF-7	0.269138	1937
ESR1	10	MCF-7	31	MCF-7	0.262446	1937
ESR1	10	MCF-7	32	MCF-7	0.197195	1937
ESR1	10	MCF-7	33	MCF-7	0.218909	1937
ESR1	10	MCF-7	34	MCF-7	0.213664	1937
ESR1	10	MCF-7	35	MCF-7	0.270037	1937
ESR1	10	MCF-7	36	MCF-7	0.274241	1937
ESR1	10	MCF-7	37	MCF-7	0.139791	1937
ESR1	10	MCF-7	38	MCF-7	0.0608863	1937
ESR1	10	MCF-7	39	MCF-7	0.0877085	1937
ESR1	10	MCF-7	40	MCF-7	0.0607854	1937
ESR1	10	MCF-7	41	MCF-7	0.203239	1937
ESR1	10	MCF-7	42	MCF-7	0.199982	1937
ESR1	10	MCF-7	43	MCF-7	0.168412	1937
ESR1	10	MCF-7	44	MCF-7	0.189394	1937
ESR1	10	MCF-7	45	MCF-7	0.160723	1937
ESR1	10	MCF-7	46	MCF-7	0.249462	1937
ESR1	10	MCF-7	47	MCF-7	0.197546	1937
ESR1	10	MCF-7	48	MCF-7	0.23056	1937
ESR1	10	MCF-7	49	MCF-7	0.234992	1937
ESR1	10	MCF-7	50	MCF-7	0.254307	1937
ESR1	10	MCF-7	51	MCF-7	0.246363	1937
ESR1	10	MCF-7	52	MCF-7	0.241041	1937
ESR1	10	MCF-7	53	MCF-7	0.252533	1937
ESR1	10	MCF-7	54	MCF-7	0.250341	1937
ESR1	10	MCF-7	55	MCF-7	0.128035	1937
ESR1	10	MCF-7	56	MCF-7	0.179594	1937
ESR1	10	MCF-7	57	MCF-7	0.110498	1937
ESR1	10	MCF-7	58	MCF-7	0.18134	1937
ESR1	10	MCF-7	59	MCF-7	0.133669	1937
ESR1	10	MCF-7	60	MCF-7	0.0745834	1937
ESR1	10	MCF-7	61	MCF-7	0.090658	1937
ESR1	10	MCF-7	62	MCF-7	0.0722488	1937
ESR1	10	MCF-7	63	MCF-7	0.0741908	1937
ESR1	10	MCF-7	64	MCF-7	0.0397993	1937
ESR1	10	MCF-7	65	MCF-7	0.156802	1937
ESR1	10	MCF-7	66	MCF-7	0.0639722	1937
ESR1	10	MCF-7	67	MCF-7	0.100748	1937
ESR1	10	MCF-7	68	MCF-7	0.0843553	1937
ESR1	10	MCF-7	69	MCF-7	0.142097	1937
ESR1	10	MCF-7	70	MCF-7	0.192541	1937
ESR1	10	MCF-7	71	MCF-7	0.139238	1937
ESR1	10	MCF-7	72	MCF-7	0.00914794	1937
ESR1	10	MCF-7	73	MCF-7	0.151691	1937
ESR1	10	MCF-7	74	MCF-7	0.17874	1937
ESR1	10	MCF-7	75	MCF-7	0.252132	1937
ESR1	10	MCF-7	76	MCF-7	0.252598	1937
ESR1	10	MCF-7	77	MCF-7	0.256029	1937
ESR1	10	MCF-7	78	LTED	0.196273	1937
ESR1	10	MCF-7	79	MCF-7	0.0713332	1937
ESR1	10	MCF-7	80	MCF-7	0.0837768	1937
ESR1	10	MCF-7	81	LY2	0.241493	1937
ESR1	10	MCF-7	82	LY2	0.220421	1937
ESR1	10	MCF-7	83	T47D	0.138694	1937
ESR1	10	MCF-7	84	T47D	0.12855	1937
ESR1	10	MCF-7	85	T47D	0.0916804	1937
ESR1	10	MCF-7	86	T47D	0.0859267	1937
ESR1	10	MCF-7	87	ZR-75-1	0.195239	1937
ESR1	10	MCF-7	88	ZR-75-1	0.2019	1937
ESR1	10	MCF-7	89	ZR-75-1	0.143934	1937
ESR1	10	MCF-7	90	ZR-75-1	0.159439	1937
ESR1	10	MCF-7	91	MCF-7	0.0258956	1937
ESR1	10	MCF-7	92	MCF-7	0.193284	1937
ESR1	10	MCF-7	93	MCF-7	0.16686	1937
ESR1	10	MCF-7	94	T47D	0.0708706	1937
ESR1	10	MCF-7	95	MCF-7	0.0941659	1937
ESR1	10	MCF-7	96	MCF-7	0.245085	1937
ESR1	10	MCF-7	97	MCF-7	0.256356	1937
ESR1	10	MCF-7	98	T47D	0.14178	1937
ESR1	10	MCF-7	99	None	0.0620885	1937
ESR1	10	MCF-7	100	None	0.0587634	1937
ESR1	10	MCF-7	101	None	0.0553643	1937
ESR1	10	MCF-7	102	None	0.0526326	1937
ESR1	10	MCF-7	103	None	0.0625384	1937
ESR1	10	MCF-7	104	MCF-7	0.222804	1937
ESR1	10	MCF-7	105	MCF-7	0.214209	1937
ESR1	10	MCF-7	106	T47D	0.0976787	1937
ESR1	10	MCF-7	107	T47D	0.106525	1937
ESR1	10	MCF-7	108	T47D	0.129415	1937
ESR1	10	MCF-7	109	T47D	0.126343	1937
ESR1	10	MCF-7	110	MCF-7	0.0420605	1937
ESR1	10	MCF-7	111	MCF-7	0.180383	1937
ESR1	10	MCF-7	112	None	0.0704694	1937
ESR1	10	MCF-7	113	T47D	0.0434201	1937
ESR1	10	MCF-7	114	LTED	0.152681	1937
ESR1	10	MCF-7	115	LTED	0.14775	1937
ESR1	10	MCF-7	116	MCF-7	0.116343	1937
ESR1	10	MCF-7	117	MCF-7	0.0716291	1937
ESR1	10	MCF-7	118	None	0.128631	1937
ESR1	10	MCF-7	119	None	0.0499741	1937
ESR1	10	MCF-7	120	None	0.0880561	1937
ESR1	10	MCF-7	121	None	0.0362645	1937
ESR1	10	MCF-7	122	None	0.0395146	1937
ESR1	10	MCF-7	123	None	0.0867426	1937
ESR1	10	MCF-7	124	None	0.132957	1937
ESR1	10	MCF-7	125	None	0.05163	1937
ESR1	10	MCF-7	126	None	0.110999	1937
ESR1	10	MCF-7	127	MCF-7	0.230913	1937
ESR1	10	MCF-7	128	MCF-7	0.205309	1937
ESR1	10	MCF-7	129	MCF-7	0.216781	1937
ESR1	10	MCF-7	130	MCF-7	0.20867	1937
ESR1	10	MCF-7	131	None	0.0977202	1937
ESR1	10	MCF-7	132	None	0.110569	1937
ESR1	10	MCF-7	133	None	0.0907039	1937
ESR1	10	MCF-7	134	MCF-7	0.232972	1937
ESR1	10	MCF-7	135	MCF-7	0.170584	1937
ESR1	10	MCF-7	136	MCF-7	0.237775	1937
ESR1	10	MCF-7	137	MCF-7	0.242019	1937
ESR1	10	MCF-7	138	MCF-7	0.191703	1937
ESR1	10	MCF-7	139	MCF-7	0.172143	1937
ESR1	10	MCF-7	140	MCF-7	0.126121	1937
ESR1	10	MCF-7	141	None	0.0809063	1937
ESR1	10	MCF-7	142	MCF-7	0.166122	1937
ESR1	10	MCF-7	143	None	0.101476	1937
ESR1	10	MCF-7	144	MCF-7	0.162284	1937
ESR1	10	MCF-7	145	SUM44	0.128655	1937
ESR1	10	MCF-7	146	SUM44	0.157175	1937
ESR1	10	MCF-7	147	MCF-7	0.0226217	1937
ESR1	10	MCF-7	148	MCF-7	0.0947976	1937
ESR1	10	MCF-7	149	None	0.0673048	1937
ESR1	10	MCF-7	150	MCF-7	0.220968	1937
ESR1	10	MCF-7	151	MCF-7	0.148577	1937
ESR1	10	MCF-7	152	None	0.0623572	1937
ESR1	10	MCF-7	153	None	0.0476673	1937
ESR1	10	MCF-7	154	None	0.0690041	1937
ESR1	10	MCF-7	155	None	0.0678229	1937
ESR1	10	MCF-7	156	None	0.0622766	1937
ESR1	10	MCF-7	157	None	0.0700857	1937
ESR1	10	MCF-7	158	MCF-7	0.131317	1937
ESR1	10	MCF-7	159	MCF-7	0.0736698	1937
ESR1	10	MCF-7	160	MCF-7	0.234874	1937
ESR1	10	MCF-7	161	MCF-7	0.217725	1937
ESR1	10	MCF-7	162	MCF-7	0.208296	1937
ESR1	11	MCF-7	12	MCF-7	0.0452328	1937
ESR1	11	MCF-7	13	MCF-7	0.0538621	1937
ESR1	11	MCF-7	14	MCF-7	0.0548806	1937
ESR1	11	MCF-7	15	MCF-7	0.0461598	1937
ESR1	11	MCF-7	16	MCF-7	0.0412351	1937
ESR1	11	MCF-7	17	MCF-7	0.0412576	1937
ESR1	11	MCF-7	18	MCF-7	0.0385445	1937
ESR1	11	MCF-7	19	MCF-7	0.0505386	1937
ESR1	11	MCF-7	20	MCF-7	0.0507065	1937
ESR1	11	MCF-7	21	MCF-7	0.0518103	1937
ESR1	11	MCF-7	22	MCF-7	0.0550501	1937
ESR1	11	MCF-7	23	MCF-7	0.0450774	1937
ESR1	11	MCF-7	24	MCF-7	0.050297	1937
ESR1	11	MCF-7	25	MCF-7	0.0511805	1937
ESR1	11	MCF-7	26	MCF-7	0.0500817	1937
ESR1	11	MCF-7	27	MCF-7	0.0514431	1937
ESR1	11	MCF-7	28	MCF-7	0.0525135	1937
ESR1	11	MCF-7	29	MCF-7	0.0482948	1937
ESR1	11	MCF-7	30	MCF-7	0.049947	1937
ESR1	11	MCF-7	31	MCF-7	0.0475674	1937
ESR1	11	MCF-7	32	MCF-7	0.0466391	1937
ESR1	11	MCF-7	33	MCF-7	0.0503431	1937
ESR1	11	MCF-7	34	MCF-7	0.0529165	1937
ESR1	11	MCF-7	35	MCF-7	0.0500257	1937
ESR1	11	MCF-7	36	MCF-7	0.0525179	1937
ESR1	11	MCF-7	37	MCF-7	0.0456821	1937
ESR1	11	MCF-7	38	MCF-7	0.0305572	1937
ESR1	11	MCF-7	39	MCF-7	0.0358123	1937
ESR1	11	MCF-7	40	MCF-7	0.0253246	1937
ESR1	11	MCF-7	41	MCF-7	0.0419767	1937
ESR1	11	MCF-7	42	MCF-7	0.0417381	1937
ESR1	11	MCF-7	43	MCF-7	0.0395695	1937
ESR1	11	MCF-7	44	MCF-7	0.0415152	1937
ESR1	11	MCF-7	45	MCF-7	0.0360022	1937
ESR1	11	MCF-7	46	MCF-7	0.051397	1937
ESR1	11	MCF-7	47	MCF-7	0.0529727	1937
ESR1	11	MCF-7	48	MCF-7	0.0518354	1937
ESR1	11	MCF-7	49	MCF-7	0.0524511	1937
ESR1	11	MCF-7	50	MCF-7	0.0474788	1937
ESR1	11	MCF-7	51	MCF-7	0.0490499	1937
ESR1	11	MCF-7	52	MCF-7	0.0506024	1937
ESR1	11	MCF-7	53	MCF-7	0.04797	1937
ESR1	11	MCF-7	54	MCF-7	0.0498072	1937
ESR1	11	MCF-7	55	MCF-7	0.0444828	1937
ESR1	11	MCF-7	56	MCF-7	0.0453107	1937
ESR1	11	MCF-7	57	MCF-7	0.0405399	1937
ESR1	11	MCF-7	58	MCF-7	0.0505535	1937
ESR1	11	MCF-7	59	MCF-7	0.0464444	1937
ESR1	11	MCF-7	60	MCF-7	0.0331548	1937
ESR1	11	MCF-7	61	MCF-7	0.0414123	1937
ESR1	11	MCF-7	62	MCF-7	0.0330086	1937
ESR1	11	MCF-7	63	MCF-7	0.0349	1937
ESR1	11	MCF-7	64	MCF-7	0.0235143	1937
ESR1	11	MCF-7	65	MCF-7	0.049604	1937
ESR1	11	MCF-7	66	MCF-7	0.0341471	1937
ESR1	11	MCF-7	67	MCF-7	0.0434494	1937
ESR1	11	MCF-7	68	MCF-7	0.0368673	1937
ESR1	11	MCF-7	69	MCF-7	0.0412351	1937
ESR1	11	MCF-7	70	MCF-7	0.042375	1937
ESR1	11	MCF-7	71	MCF-7	0.0366471	1937
ESR1	11	MCF-7	72	MCF-7	0.0147867	1937
ESR1	11	MCF-7	73	MCF-7	0.0436792	1937
ESR1	11	MCF-7	74	MCF-7	0.0454623	1937
ESR1	11	MCF-7	75	MCF-7	0.0490116	1937
ESR1	11	MCF-7	76	MCF-7	0.050539	1937
ESR1	11	MCF-7	77	MCF-7	0.0494664	1937
ESR1	11	MCF-7	78	LTED	0.0514304	1937
ESR1	11	MCF-7	79	MCF-7	0.0171362	1937
ESR1	11	MCF-7	80	MCF-7	0.0212944	1937
ESR1	11	MCF-7	81	LY2	0.0494127	1937
ESR1	11	MCF-7	82	LY2	0.0583229	1937
ESR1	11	MCF-7	83	T47D	0.0444532	1937
ESR1	11	MCF-7	84	T47D	0.0401603	1937
ESR1	11	MCF-7	85	T47D	0.043144	1937
ESR1	11	MCF-7	86	T47D	0.0364908	1937
ESR1	11	MCF-7	87	ZR-75-1	0.0465549	1937
ESR1	11	MCF-7	88	ZR-75-1	0.0439077	1937
ESR1	11	MCF-7	89	ZR-75-1	0.0429104	1937
ESR1	11	MCF-7	90	ZR-75-1	0.048748	1937
ESR1	11	MCF-7	91	MCF-7	0.00561671	1937
ESR1	11	MCF-7	92	MCF-7	0.0474347	1937
ESR1	11	MCF-7	93	MCF-7	0.0490912	1937
ESR1	11	MCF-7	94	T47D	0.0296333	1937
ESR1	11	MCF-7	95	MCF-7	0.0384336	1937
ESR1	11	MCF-7	96	MCF-7	0.0511793	1937
ESR1	11	MCF-7	97	MCF-7	0.0436234	1937
ESR1	11	MCF-7	98	T47D	0.0406352	1937
ESR1	11	MCF-7	99	None	0.0262138	1937
ESR1	11	MCF-7	100	None	0.0244457	1937
ESR1	11	MCF-7	101	None	0.0229691	1937
ESR1	11	MCF-7	102	None	0.02346	1937
ESR1	11	MCF-7	103	None	0.0250081	1937
ESR1	11	MCF-7	104	MCF-7	0.0344863	1937
ESR1	11	MCF-7	105	MCF-7	0.0335596	1937
ESR1	11	MCF-7	106	T47D	0.0400316	1937
ESR1	11	MCF-7	107	T47D	0.041836	1937
ESR1	11	MCF-7	108	T47D	0.0443969	1937
ESR1	11	MCF-7	109	T47D	0.043451	1937
ESR1	11	MCF-7	110	MCF-7	0.0259546	1937
ESR1	11	MCF-7	111	MCF-7	0.0513259	1937
ESR1	11	MCF-7	112	None	0.0340393	1937
ESR1	11	MCF-7	113	T47D	0.0245242	1937
ESR1	11	MCF-7	114	LTED	0.0412658	1937
ESR1	11	MCF-7	115	LTED	0.0407032	1937
ESR1	11	MCF-7	116	MCF-7	0.0412468	1937
ESR1	11	MCF-7	117	MCF-7	0.0304607	1937
ESR1	11	MCF-7	118	None	0.0403549	1937
ESR1	11	MCF-7	119	None	0.0279166	1937
ESR1	11	MCF-7	120	None	0.0346088	1937
ESR1	11	MCF-7	121	None	0.0265024	1937
ESR1	11	MCF-7	122	None	0.0247919	1937
ESR1	11	MCF-7	123	None	0.031786	1937
ESR1	11	MCF-7	124	None	0.0465086	1937
ESR1	11	MCF-7	125	None	0.0242311	1937
ESR1	11	MCF-7	126	None	0.0375483	1937
ESR1	11	MCF-7	127	MCF-7	0.0485554	1937
ESR1	11	MCF-7	128	MCF-7	0.0489529	1937
ESR1	11	MCF-7	129	MCF-7	0.0476143	1937
ESR1	11	MCF-7	130	MCF-7	0.0488458	1937
ESR1	11	MCF-7	131	None	0.04115	1937
ESR1	11	MCF-7	132	None	0.037117	1937
ESR1	11	MCF-7	133	None	0.0353285	1937
ESR1	11	MCF-7	134	MCF-7	0.0496662	1937
ESR1	11	MCF-7	135	MCF-7	0.0535091	1937
ESR1	11	MCF-7	136	MCF-7	0.0505926	1937
ESR1	11	MCF-7	137	MCF-7	0.0493073	1937
ESR1	11	MCF-7	138	MCF-7	0.0582727	1937
ESR1	11	MCF-7	139	MCF-7	0.0547598	1937
ESR1	11	MCF-7	140	MCF-7	0.0498543	1937
ESR1	11	MCF-7	141	None	0.0271654	1937
ESR1	11	MCF-7	142	MCF-7	0.0363547	1937
ESR1	11	MCF-7	143	None	0.039436	1937
ESR1	11	MCF-7	144	MCF-7	0.0452019	1937
ESR1	11	MCF-7	145	SUM44	0.0418158	1937
ESR1	11	MCF-7	146	SUM44	0.0416103	1937
ESR1	11	MCF-7	147	MCF-7	0.00559381	1937
ESR1	11	MCF-7	148	MCF-7	0.0389817	1937
ESR1	11	MCF-7	149	None	0.0305335	1937
ESR1	11	MCF-7	150	MCF-7	0.048072	1937
ESR1	11	MCF-7	151	MCF-7	0.0432354	1937
ESR1	11	MCF-7	152	None	0.0304318	1937
ESR1	11	MCF-7	153	None	0.0248615	1937
ESR1	11	MCF-7	154	None	0.0318492	1937
ESR1	11	MCF-7	155	None	0.0376619	1937
ESR1	11	MCF-7	156	None	0.0285034	1937
ESR1	11	MCF-7	157	None	0.0376868	1937
ESR1	11	MCF-7	158	MCF-7	0.0407383	1937
ESR1	11	MCF-7	159	MCF-7	0.0342327	1937
ESR1	11	MCF-7	160	MCF-7	0.0446887	1937
ESR1	11	MCF-7	161	MCF-7	0.0601246	1937
ESR1	11	MCF-7	162	MCF-7	0.049678	1937
ESR1	12	MCF-7	13	MCF-7	0.220088	1937
ESR1	12	MCF-7	14	MCF-7	0.250083	1937
ESR1	12	MCF-7	15	MCF-7	0.11544	1937
ESR1	12	MCF-7	16	MCF-7	0.166519	1937
ESR1	12	MCF-7	17	MCF-7	0.466961	1937
ESR1	12	MCF-7	18	MCF-7	0.520338	1937
ESR1	12	MCF-7	19	MCF-7	0.452746	1937
ESR1	12	MCF-7	20	MCF-7	0.429639	1937
ESR1	12	MCF-7	21	MCF-7	0.400758	1937
ESR1	12	MCF-7	22	MCF-7	0.328515	1937
ESR1	12	MCF-7	23	MCF-7	0.466426	1937
ESR1	12	MCF-7	24	MCF-7	0.375531	1937
ESR1	12	MCF-7	25	MCF-7	0.386984	1937
ESR1	12	MCF-7	26	MCF-7	0.41479	1937
ESR1	12	MCF-7	27	MCF-7	0.378836	1937
ESR1	12	MCF-7	28	MCF-7	0.403272	1937
ESR1	12	MCF-7	29	MCF-7	0.380453	1937
ESR1	12	MCF-7	30	MCF-7	0.453007	1937
ESR1	12	MCF-7	31	MCF-7	0.42187	1937
ESR1	12	MCF-7	32	MCF-7	0.246792	1937
ESR1	12	MCF-7	33	MCF-7	0.326596	1937
ESR1	12	MCF-7	34	MCF-7	0.343278	1937
ESR1	12	MCF-7	35	MCF-7	0.454758	1937
ESR1	12	MCF-7	36	MCF-7	0.405192	1937
ESR1	12	MCF-7	37	MCF-7	0.142071	1937
ESR1	12	MCF-7	38	MCF-7	0.0671372	1937
ESR1	12	MCF-7	39	MCF-7	0.105623	1937
ESR1	12	MCF-7	40	MCF-7	0.0619681	1937
ESR1	12	MCF-7	41	MCF-7	0.269646	1937
ESR1	12	MCF-7	42	MCF-7	0.283765	1937
ESR1	12	MCF-7	43	MCF-7	0.213996	1937
ESR1	12	MCF-7	44	MCF-7	0.249491	1937
ESR1	12	MCF-7	45	MCF-7	0.239228	1937
ESR1	12	MCF-7	46	MCF-7	0.34868	1937
ESR1	12	MCF-7	47	MCF-7	0.203795	1937
ESR1	12	MCF-7	48	MCF-7	0.262656	1937
ESR1	12	MCF-7	49	MCF-7	0.323672	1937
ESR1	12	MCF-7	50	MCF-7	0.384087	1937
ESR1	12	MCF-7	51	MCF-7	0.341624	1937
ESR1	12	MCF-7	52	MCF-7	0.321814	1937
ESR1	12	MCF-7	53	MCF-7	0.360043	1937
ESR1	12	MCF-7	54	MCF-7	0.367278	1937
ESR1	12	MCF-7	55	MCF-7	0.125346	1937
ESR1	12	MCF-7	56	MCF-7	0.189445	1937
ESR1	12	MCF-7	57	MCF-7	0.0986771	1937
ESR1	12	MCF-7	58	MCF-7	0.18915	1937
ESR1	12	MCF-7	59	MCF-7	0.124983	1937
ESR1	12	MCF-7	60	MCF-7	0.0612529	1937
ESR1	12	MCF-7	61	MCF-7	0.0805619	1937
ESR1	12	MCF-7	62	MCF-7	0.0616586	1937
ESR1	12	MCF-7	63	MCF-7	0.0661697	1937
ESR1	12	MCF-7	64	MCF-7	0.032085	1937
ESR1	12	MCF-7	65	MCF-7	0.181255	1937
ESR1	12	MCF-7	66	MCF-7	0.0558836	1937
ESR1	12	MCF-7	67	MCF-7	0.0964866	1937
ESR1	12	MCF-7	68	MCF-7	0.0790194	1937
ESR1	12	MCF-7	69	MCF-7	0.166519	1937
ESR1	12	MCF-7	70	MCF-7	0.282961	1937
ESR1	12	MCF-7	71	MCF-7	0.173504	1937
ESR1	12	MCF-7	72	MCF-7	0.00785869	1937
ESR1	12	MCF-7	73	MCF-7	0.224692	1937
ESR1	12	MCF-7	74	MCF-7	0.273573	1937
ESR1	12	MCF-7	75	MCF-7	0.391775	1937
ESR1	12	MCF-7	76	MCF-7	0.381577	1937
ESR1	12	MCF-7	77	MCF-7	0.398797	1937
ESR1	12	MCF-7	78	LTED	0.220254	1937
ESR1	12	MCF-7	79	MCF-7	0.0686614	1937
ESR1	12	MCF-7	80	MCF-7	0.0982856	1937
ESR1	12	MCF-7	81	LY2	0.322609	1937
ESR1	12	MCF-7	82	LY2	0.271478	1937
ESR1	12	MCF-7	83	T47D	0.166663	1937
ESR1	12	MCF-7	84	T47D	0.159733	1937
ESR1	12	MCF-7	85	T47D	0.106413	1937
ESR1	12	MCF-7	86	T47D	0.0950754	1937
ESR1	12	MCF-7	87	ZR-75-1	0.252196	1937
ESR1	12	MCF-7	88	ZR-75-1	0.272469	1937
ESR1	12	MCF-7	89	ZR-75-1	0.169539	1937
ESR1	12	MCF-7	90	ZR-75-1	0.192876	1937
ESR1	12	MCF-7	91	MCF-7	0.0311709	1937
ESR1	12	MCF-7	92	MCF-7	0.238523	1937
ESR1	12	MCF-7	93	MCF-7	0.161906	1937
ESR1	12	MCF-7	94	T47D	0.112951	1937
ESR1	12	MCF-7	95	MCF-7	0.0962668	1937
ESR1	12	MCF-7	96	MCF-7	0.346373	1937
ESR1	12	MCF-7	97	MCF-7	0.454779	1937
ESR1	12	MCF-7	98	T47D	0.171059	1937
ESR1	12	MCF-7	99	None	0.0581199	1937
ESR1	12	MCF-7	100	None	0.0521263	1937
ESR1	12	MCF-7	101	None	0.049268	1937
ESR1	12	MCF-7	102	None	0.0458848	1937
ESR1	12	MCF-7	103	None	0.0545807	1937
ESR1	12	MCF-7	104	MCF-7	0.468611	1937
ESR1	12	MCF-7	105	MCF-7	0.443168	1937
ESR1	12	MCF-7	106	T47D	0.102158	1937
ESR1	12	MCF-7	107	T47D	0.115609	1937
ESR1	12	MCF-7	108	T47D	0.144895	1937
ESR1	12	MCF-7	109	T47D	0.147276	1937
ESR1	12	MCF-7	110	MCF-7	0.0368906	1937
ESR1	12	MCF-7	111	MCF-7	0.255566	1937
[truncated: 13,082 more rows]
