# Supplementary material for: Tissue-specific transfer learning improves functional variant and therapeutic target discoveries in breast and prostate cancer
Source: PLoS Genet. 2026 May 6;22(5):e1012145. doi: 10.1371/journal.pgen.1012145 (PMC13175468; doi:10.1371/journal.pgen.1012145)
Supplement: S4 Table — (XLSX) [file pgen.1012145.s010.xlsx]

## Sheet: Sheet1
S4 Table: Track–track Pearson correlations for prostate TFs across 1,937 test sequences
TF	Track_i	Cell_i	Track_j	Cell_j	Mean_pairwise_corr	N_samples
AR	0	LNCaP	1	None	0.0669504	1937
AR	0	LNCaP	2	None	0.0740476	1937
AR	0	LNCaP	3	None	0.0851639	1937
AR	0	LNCaP	4	None	0.0813331	1937
AR	0	LNCaP	5	None	0.121139	1937
AR	0	LNCaP	6	None	0.103661	1937
AR	0	LNCaP	7	None	0.109568	1937
AR	0	LNCaP	8	LNCaP	0.0542104	1937
AR	0	LNCaP	9	LNCaP	0.0513886	1937
AR	0	LNCaP	10	LNCaP	0.109584	1937
AR	0	LNCaP	11	CWR22Pc	0.087439	1937
AR	0	LNCaP	12	CWR22Pc	0.11566	1937
AR	0	LNCaP	13	CWR22Pc	0.0861296	1937
AR	0	LNCaP	14	None	0.0926924	1937
AR	0	LNCaP	15	None	0.0522325	1937
AR	0	LNCaP	16	LHSAR	0.130027	1937
AR	0	LNCaP	17	LHSAR	0.132563	1937
AR	0	LNCaP	18	LNCaP	0.159609	1937
AR	0	LNCaP	19	C4-2	0.0837702	1937
AR	0	LNCaP	20	LNCaP	0.0328622	1937
AR	0	LNCaP	21	LNCaP	0.0704751	1937
AR	0	LNCaP	22	None	0.0956196	1937
AR	0	LNCaP	23	None	0.0484607	1937
AR	0	LNCaP	24	None	0.095055	1937
AR	0	LNCaP	25	None	0.046604	1937
AR	0	LNCaP	26	LNCaP	0.0250463	1937
AR	0	LNCaP	27	VCaP	0.124074	1937
AR	0	LNCaP	28	VCaP	0.167711	1937
AR	0	LNCaP	29	VCaP	0.120003	1937
AR	0	LNCaP	30	LNCaP	0.0822351	1937
AR	0	LNCaP	31	LNCaP	0.0676532	1937
AR	0	LNCaP	32	VCaP	0.210319	1937
AR	0	LNCaP	33	VCaP	0.197491	1937
AR	0	LNCaP	34	VCaP	0.185015	1937
AR	0	LNCaP	35	VCaP	0.184826	1937
AR	0	LNCaP	36	VCaP	0.107037	1937
AR	0	LNCaP	37	LNCaP	0.137848	1937
AR	0	LNCaP	38	LNCaP	0.152005	1937
AR	0	LNCaP	39	R1-AD1	0.0904742	1937
AR	0	LNCaP	40	R1-AD1	0.0614961	1937
AR	0	LNCaP	41	LNCaP	0.130165	1937
AR	0	LNCaP	42	BicR	0.0837008	1937
AR	0	LNCaP	43	DUCaP	0.17172	1937
AR	0	LNCaP	44	None	0.0606681	1937
AR	0	LNCaP	45	None	0.0925445	1937
AR	0	LNCaP	46	None	0.0573638	1937
AR	0	LNCaP	47	None	0.0765727	1937
AR	0	LNCaP	48	LNCaP	0.152891	1937
AR	0	LNCaP	49	LNCaP	0.0922206	1937
AR	0	LNCaP	50	VCaP	0.120059	1937
AR	0	LNCaP	51	C4-2B	0.0757841	1937
AR	0	LNCaP	52	LNCaP	0.106216	1937
AR	0	LNCaP	53	LNCaP	0.0902447	1937
AR	0	LNCaP	54	LNCaP	0.093499	1937
AR	0	LNCaP	55	None	0.0682365	1937
AR	0	LNCaP	56	LNCaP	0.0845582	1937
AR	0	LNCaP	57	LNCaP	0.0912529	1937
AR	0	LNCaP	58	LNCaP	0.13646	1937
AR	0	LNCaP	59	LNCaP	0.164876	1937
AR	0	LNCaP	60	LNCaP	0.115446	1937
AR	0	LNCaP	61	LNCaP	0.00345815	1937
AR	0	LNCaP	62	LNCaP	0.102845	1937
AR	0	LNCaP	63	LNCaP-abl	0.0735363	1937
AR	0	LNCaP	64	22RV1	0.00520412	1937
AR	0	LNCaP	65	LNCaP	0.105745	1937
AR	0	LNCaP	66	LNCaP	0.129088	1937
AR	0	LNCaP	67	LNCaP	0.103942	1937
AR	0	LNCaP	68	LNCaP	0.177253	1937
AR	0	LNCaP	69	22RV1	0.0521283	1937
AR	0	LNCaP	70	22RV1	0.0514039	1937
AR	0	LNCaP	71	LNCaP	0.14827	1937
AR	0	LNCaP	72	LNCaP	0.0678689	1937
AR	0	LNCaP	73	LNCaP	0.104426	1937
AR	0	LNCaP	74	LNCaP	0.189838	1937
AR	0	LNCaP	75	LNCaP	0.187873	1937
AR	0	LNCaP	76	LNCaP	0.151278	1937
AR	0	LNCaP	77	VCaP	0.0704815	1937
AR	0	LNCaP	78	VCaP	0.0595943	1937
AR	0	LNCaP	79	VCaP	0.118509	1937
AR	0	LNCaP	80	VCaP	0.0495817	1937
AR	0	LNCaP	81	VCaP	0.0887158	1937
AR	0	LNCaP	82	VCaP	0.138675	1937
AR	0	LNCaP	83	VCaP	0.143874	1937
AR	0	LNCaP	84	VCaP	0.102959	1937
AR	0	LNCaP	85	VCaP	0.0884477	1937
AR	0	LNCaP	86	VCaP	0.137457	1937
AR	0	LNCaP	87	C4-2B	0.116551	1937
AR	0	LNCaP	88	VCaP	0.0833038	1937
AR	0	LNCaP	89	VCaP	0.132051	1937
AR	0	LNCaP	90	VCaP	0.0616477	1937
AR	0	LNCaP	91	VCaP	0.0865309	1937
AR	0	LNCaP	92	VCaP	0.0994333	1937
AR	0	LNCaP	93	VCaP	0.0190625	1937
AR	0	LNCaP	94	VCaP	0.216221	1937
AR	0	LNCaP	95	VCaP	0.219785	1937
AR	0	LNCaP	96	VCaP	0.211737	1937
AR	0	LNCaP	97	VCaP	0.209473	1937
AR	0	LNCaP	98	LNCaP	0.179976	1937
AR	0	LNCaP	99	VCaP	0.160971	1937
AR	0	LNCaP	100	LNCaP	0.103245	1937
AR	0	LNCaP	101	None	0.0600118	1937
AR	0	LNCaP	102	VCaP	0.115423	1937
AR	0	LNCaP	103	LNCaP	0.0965588	1937
AR	0	LNCaP	104	LNCaP	0.0728111	1937
AR	0	LNCaP	105	LNCaP	0.0393982	1937
AR	0	LNCaP	106	LNCaP	0.0376412	1937
AR	0	LNCaP	107	LNCaP	0.117578	1937
AR	0	LNCaP	108	VCaP	0.205931	1937
AR	0	LNCaP	109	LNCaP	0.0616619	1937
AR	0	LNCaP	110	VCS2	0.178568	1937
AR	0	LNCaP	111	LNCaP	0.119641	1937
AR	0	LNCaP	112	VCaP	0.0457109	1937
AR	0	LNCaP	113	VCaP	0.187385	1937
AR	0	LNCaP	114	VCaP	0.156116	1937
AR	0	LNCaP	115	LNCaP	0.0959722	1937
AR	0	LNCaP	116	LNCaP	0.0581143	1937
AR	0	LNCaP	117	LNCaP	0.0348222	1937
AR	0	LNCaP	118	LNCaP	0.0831151	1937
AR	0	LNCaP	119	LNCaP	0.0818145	1937
AR	0	LNCaP	120	LNCaP	0.0308912	1937
AR	0	LNCaP	121	VCaP	0.105349	1937
AR	0	LNCaP	122	VCaP	0.16228	1937
AR	0	LNCaP	123	VCaP	0.160671	1937
AR	0	LNCaP	124	VCaP	0.168867	1937
AR	0	LNCaP	125	VCaP	0.159168	1937
AR	0	LNCaP	126	VCaP	0.11983	1937
AR	0	LNCaP	127	VCaP	0.137278	1937
AR	0	LNCaP	128	C4-2B	0.0848003	1937
AR	0	LNCaP	129	LNCaP	0.0488278	1937
AR	0	LNCaP	130	VCaP	0.218043	1937
AR	0	LNCaP	131	LNCaP	0.0959273	1937
AR	0	LNCaP	132	VCaP	0.198222	1937
AR	0	LNCaP	133	VCaP	0.108346	1937
AR	0	LNCaP	134	LNCaP	0.157929	1937
AR	0	LNCaP	135	LNCaP	0.131527	1937
AR	0	LNCaP	136	PC-3	0.135708	1937
AR	0	LNCaP	137	PC-3	0.126132	1937
AR	0	LNCaP	138	PC-3	0.120343	1937
AR	0	LNCaP	139	LNCaP	0.327767	1937
AR	0	LNCaP	140	LNCaP	0.113767	1937
AR	0	LNCaP	141	LNCaP	0.0966329	1937
AR	0	LNCaP	142	VCaP	0.121149	1937
AR	0	LNCaP	143	VCaP	0.160058	1937
AR	0	LNCaP	144	VCaP	0.0952255	1937
AR	0	LNCaP	145	DU145	0.101564	1937
AR	0	LNCaP	146	VCaP	0.092122	1937
AR	0	LNCaP	147	VCaP	0.137904	1937
AR	0	LNCaP	148	LNCaP	0.0645532	1937
AR	0	LNCaP	149	LNCaP	0.134195	1937
AR	0	LNCaP	150	LNCaP	0.13094	1937
AR	0	LNCaP	151	DU145	0.0962768	1937
AR	0	LNCaP	152	VCaP	0.165851	1937
AR	0	LNCaP	153	PC-3	0.135758	1937
AR	1	None	2	None	0.107886	1937
AR	1	None	3	None	0.108896	1937
AR	1	None	4	None	0.120191	1937
AR	1	None	5	None	0.0983626	1937
AR	1	None	6	None	0.0980279	1937
AR	1	None	7	None	0.118156	1937
AR	1	None	8	LNCaP	0.048821	1937
AR	1	None	9	LNCaP	0.0428596	1937
AR	1	None	10	LNCaP	0.0760573	1937
AR	1	None	11	CWR22Pc	0.0628193	1937
AR	1	None	12	CWR22Pc	0.0699345	1937
AR	1	None	13	CWR22Pc	0.06101	1937
AR	1	None	14	None	0.0710834	1937
AR	1	None	15	None	0.0598917	1937
AR	1	None	16	LHSAR	0.0611822	1937
AR	1	None	17	LHSAR	0.0594138	1937
AR	1	None	18	LNCaP	0.100966	1937
AR	1	None	19	C4-2	0.0602112	1937
AR	1	None	20	LNCaP	0.0378108	1937
AR	1	None	21	LNCaP	0.0602278	1937
AR	1	None	22	None	0.0992141	1937
AR	1	None	23	None	0.0811834	1937
AR	1	None	24	None	0.116898	1937
AR	1	None	25	None	0.08337	1937
AR	1	None	26	LNCaP	0.0299661	1937
AR	1	None	27	VCaP	0.078192	1937
AR	1	None	28	VCaP	0.0860293	1937
AR	1	None	29	VCaP	0.0792133	1937
AR	1	None	30	LNCaP	0.0647438	1937
AR	1	None	31	LNCaP	0.0598549	1937
AR	1	None	32	VCaP	0.0996306	1937
AR	1	None	33	VCaP	0.0997086	1937
AR	1	None	34	VCaP	0.0970089	1937
AR	1	None	35	VCaP	0.0986913	1937
AR	1	None	36	VCaP	0.0724246	1937
AR	1	None	37	LNCaP	0.092594	1937
AR	1	None	38	LNCaP	0.0885544	1937
AR	1	None	39	R1-AD1	0.0603151	1937
AR	1	None	40	R1-AD1	0.0445852	1937
AR	1	None	41	LNCaP	0.0840005	1937
AR	1	None	42	BicR	0.0635954	1937
AR	1	None	43	DUCaP	0.0843462	1937
AR	1	None	44	None	0.135266	1937
AR	1	None	45	None	0.104466	1937
AR	1	None	46	None	0.133517	1937
AR	1	None	47	None	0.112617	1937
AR	1	None	48	LNCaP	0.0889195	1937
AR	1	None	49	LNCaP	0.0727961	1937
AR	1	None	50	VCaP	0.073974	1937
AR	1	None	51	C4-2B	0.063596	1937
AR	1	None	52	LNCaP	0.0890098	1937
AR	1	None	53	LNCaP	0.0840466	1937
AR	1	None	54	LNCaP	0.0848262	1937
AR	1	None	55	None	0.0587306	1937
AR	1	None	56	LNCaP	0.064813	1937
AR	1	None	57	LNCaP	0.0655787	1937
AR	1	None	58	LNCaP	0.096941	1937
AR	1	None	59	LNCaP	0.105761	1937
AR	1	None	60	LNCaP	0.0913079	1937
AR	1	None	61	LNCaP	0.0025902	1937
AR	1	None	62	LNCaP	0.0843821	1937
AR	1	None	63	LNCaP-abl	0.0548633	1937
AR	1	None	64	22RV1	0.00462112	1937
AR	1	None	65	LNCaP	0.0806548	1937
AR	1	None	66	LNCaP	0.0804679	1937
AR	1	None	67	LNCaP	0.0825487	1937
AR	1	None	68	LNCaP	0.104207	1937
AR	1	None	69	22RV1	0.0458112	1937
AR	1	None	70	22RV1	0.0456216	1937
AR	1	None	71	LNCaP	0.0809566	1937
AR	1	None	72	LNCaP	0.056451	1937
AR	1	None	73	LNCaP	0.0881776	1937
AR	1	None	74	LNCaP	0.101826	1937
AR	1	None	75	LNCaP	0.0991985	1937
AR	1	None	76	LNCaP	0.0930048	1937
AR	1	None	77	VCaP	0.0673865	1937
AR	1	None	78	VCaP	0.0524517	1937
AR	1	None	79	VCaP	0.0875916	1937
AR	1	None	80	VCaP	0.0298008	1937
AR	1	None	81	VCaP	0.0441326	1937
AR	1	None	82	VCaP	0.081758	1937
AR	1	None	83	VCaP	0.0870974	1937
AR	1	None	84	VCaP	0.0691017	1937
AR	1	None	85	VCaP	0.0537795	1937
AR	1	None	86	VCaP	0.0805285	1937
AR	1	None	87	C4-2B	0.0782956	1937
AR	1	None	88	VCaP	0.0557385	1937
AR	1	None	89	VCaP	0.0806995	1937
AR	1	None	90	VCaP	0.0577951	1937
AR	1	None	91	VCaP	0.0738595	1937
AR	1	None	92	VCaP	0.0799281	1937
AR	1	None	93	VCaP	0.0109215	1937
AR	1	None	94	VCaP	0.0955584	1937
AR	1	None	95	VCaP	0.0979465	1937
AR	1	None	96	VCaP	0.0937085	1937
AR	1	None	97	VCaP	0.0939635	1937
AR	1	None	98	LNCaP	0.0974228	1937
AR	1	None	99	VCaP	0.0904383	1937
AR	1	None	100	LNCaP	0.0761311	1937
AR	1	None	101	None	0.10084	1937
AR	1	None	102	VCaP	0.0792975	1937
AR	1	None	103	LNCaP	0.0765387	1937
AR	1	None	104	LNCaP	0.0694617	1937
AR	1	None	105	LNCaP	0.0371813	1937
AR	1	None	106	LNCaP	0.0354042	1937
AR	1	None	107	LNCaP	0.086632	1937
AR	1	None	108	VCaP	0.0919485	1937
AR	1	None	109	LNCaP	0.0589475	1937
AR	1	None	110	VCS2	0.0888761	1937
AR	1	None	111	LNCaP	0.0893515	1937
AR	1	None	112	VCaP	0.0448097	1937
AR	1	None	113	VCaP	0.100743	1937
AR	1	None	114	VCaP	0.101428	1937
AR	1	None	115	LNCaP	0.074433	1937
AR	1	None	116	LNCaP	0.0556735	1937
AR	1	None	117	LNCaP	0.0346302	1937
AR	1	None	118	LNCaP	0.0700696	1937
AR	1	None	119	LNCaP	0.0725946	1937
AR	1	None	120	LNCaP	0.0318669	1937
AR	1	None	121	VCaP	0.0743958	1937
AR	1	None	122	VCaP	0.102145	1937
AR	1	None	123	VCaP	0.0925769	1937
AR	1	None	124	VCaP	0.100884	1937
AR	1	None	125	VCaP	0.0936121	1937
AR	1	None	126	VCaP	0.0906804	1937
AR	1	None	127	VCaP	0.0920798	1937
AR	1	None	128	C4-2B	0.0456465	1937
AR	1	None	129	LNCaP	0.040162	1937
AR	1	None	130	VCaP	0.100502	1937
AR	1	None	131	LNCaP	0.0589846	1937
AR	1	None	132	VCaP	0.0956202	1937
AR	1	None	133	VCaP	0.0753655	1937
AR	1	None	134	LNCaP	0.095398	1937
AR	1	None	135	LNCaP	0.0742388	1937
AR	1	None	136	PC-3	0.0645355	1937
AR	1	None	137	PC-3	0.062515	1937
AR	1	None	138	PC-3	0.0580188	1937
AR	1	None	139	LNCaP	0.0675162	1937
AR	1	None	140	LNCaP	0.0655256	1937
AR	1	None	141	LNCaP	0.060878	1937
AR	1	None	142	VCaP	0.0842825	1937
AR	1	None	143	VCaP	0.0948195	1937
AR	1	None	144	VCaP	0.0717728	1937
AR	1	None	145	DU145	0.0513515	1937
AR	1	None	146	VCaP	0.0700969	1937
AR	1	None	147	VCaP	0.0909876	1937
AR	1	None	148	LNCaP	0.066153	1937
AR	1	None	149	LNCaP	0.0921979	1937
AR	1	None	150	LNCaP	0.0754688	1937
AR	1	None	151	DU145	0.0461749	1937
AR	1	None	152	VCaP	0.0941735	1937
AR	1	None	153	PC-3	0.0654511	1937
AR	2	None	3	None	0.178429	1937
AR	2	None	4	None	0.182287	1937
AR	2	None	5	None	0.173814	1937
AR	2	None	6	None	0.177467	1937
AR	2	None	7	None	0.207584	1937
AR	2	None	8	LNCaP	0.0751996	1937
AR	2	None	9	LNCaP	0.0634787	1937
AR	2	None	10	LNCaP	0.123816	1937
AR	2	None	11	CWR22Pc	0.124463	1937
AR	2	None	12	CWR22Pc	0.132029	1937
AR	2	None	13	CWR22Pc	0.119392	1937
AR	2	None	14	None	0.127498	1937
AR	2	None	15	None	0.0889306	1937
AR	2	None	16	LHSAR	0.0560836	1937
AR	2	None	17	LHSAR	0.0533514	1937
AR	2	None	18	LNCaP	0.162163	1937
AR	2	None	19	C4-2	0.109605	1937
AR	2	None	20	LNCaP	0.0630734	1937
AR	2	None	21	LNCaP	0.115495	1937
AR	2	None	22	None	0.173585	1937
AR	2	None	23	None	0.120803	1937
AR	2	None	24	None	0.192556	1937
AR	2	None	25	None	0.0736324	1937
AR	2	None	26	LNCaP	0.0570947	1937
AR	2	None	27	VCaP	0.135217	1937
AR	2	None	28	VCaP	0.133749	1937
AR	2	None	29	VCaP	0.138652	1937
AR	2	None	30	LNCaP	0.109923	1937
AR	2	None	31	LNCaP	0.113585	1937
AR	2	None	32	VCaP	0.149562	1937
AR	2	None	33	VCaP	0.147838	1937
AR	2	None	34	VCaP	0.145725	1937
AR	2	None	35	VCaP	0.145077	1937
AR	2	None	36	VCaP	0.128432	1937
AR	2	None	37	LNCaP	0.146428	1937
AR	2	None	38	LNCaP	0.148257	1937
AR	2	None	39	R1-AD1	0.0746723	1937
AR	2	None	40	R1-AD1	0.0532896	1937
AR	2	None	41	LNCaP	0.158698	1937
AR	2	None	42	BicR	0.101634	1937
AR	2	None	43	DUCaP	0.119496	1937
AR	2	None	44	None	0.0858795	1937
AR	2	None	45	None	0.196219	1937
AR	2	None	46	None	0.0862992	1937
AR	2	None	47	None	0.216306	1937
AR	2	None	48	LNCaP	0.149103	1937
AR	2	None	49	LNCaP	0.134332	1937
AR	2	None	50	VCaP	0.127796	1937
AR	2	None	51	C4-2B	0.105435	1937
AR	2	None	52	LNCaP	0.151674	1937
AR	2	None	53	LNCaP	0.14055	1937
AR	2	None	54	LNCaP	0.143343	1937
AR	2	None	55	None	0.0870606	1937
AR	2	None	56	LNCaP	0.103957	1937
AR	2	None	57	LNCaP	0.108302	1937
AR	2	None	58	LNCaP	0.159349	1937
AR	2	None	59	LNCaP	0.179749	1937
AR	2	None	60	LNCaP	0.146497	1937
AR	2	None	61	LNCaP	0.00510372	1937
AR	2	None	62	LNCaP	0.157506	1937
AR	2	None	63	LNCaP-abl	0.111179	1937
AR	2	None	64	22RV1	0.00572052	1937
AR	2	None	65	LNCaP	0.136968	1937
AR	2	None	66	LNCaP	0.140917	1937
AR	2	None	67	LNCaP	0.15631	1937
AR	2	None	68	LNCaP	0.173662	1937
AR	2	None	69	22RV1	0.076633	1937
AR	2	None	70	22RV1	0.0786777	1937
AR	2	None	71	LNCaP	0.142393	1937
AR	2	None	72	LNCaP	0.117794	1937
AR	2	None	73	LNCaP	0.150835	1937
AR	2	None	74	LNCaP	0.178944	1937
AR	2	None	75	LNCaP	0.17592	1937
AR	2	None	76	LNCaP	0.162606	1937
AR	2	None	77	VCaP	0.0966803	1937
AR	2	None	78	VCaP	0.0713395	1937
AR	2	None	79	VCaP	0.134602	1937
AR	2	None	80	VCaP	0.0383113	1937
AR	2	None	81	VCaP	0.0582376	1937
AR	2	None	82	VCaP	0.0998791	1937
AR	2	None	83	VCaP	0.112019	1937
AR	2	None	84	VCaP	0.0848733	1937
AR	2	None	85	VCaP	0.0648068	1937
AR	2	None	86	VCaP	0.100637	1937
AR	2	None	87	C4-2B	0.138218	1937
AR	2	None	88	VCaP	0.0666704	1937
AR	2	None	89	VCaP	0.0969137	1937
AR	2	None	90	VCaP	0.0792033	1937
AR	2	None	91	VCaP	0.0998972	1937
AR	2	None	92	VCaP	0.115811	1937
AR	2	None	93	VCaP	0.012173	1937
AR	2	None	94	VCaP	0.134815	1937
AR	2	None	95	VCaP	0.142529	1937
AR	2	None	96	VCaP	0.143664	1937
AR	2	None	97	VCaP	0.14258	1937
AR	2	None	98	LNCaP	0.171799	1937
AR	2	None	99	VCaP	0.120597	1937
AR	2	None	100	LNCaP	0.141789	1937
AR	2	None	101	None	0.0952105	1937
AR	2	None	102	VCaP	0.152342	1937
AR	2	None	103	LNCaP	0.14622	1937
AR	2	None	104	LNCaP	0.119685	1937
AR	2	None	105	LNCaP	0.0581064	1937
AR	2	None	106	LNCaP	0.0534787	1937
AR	2	None	107	LNCaP	0.160529	1937
AR	2	None	108	VCaP	0.124908	1937
AR	2	None	109	LNCaP	0.101679	1937
AR	2	None	110	VCS2	0.123678	1937
AR	2	None	111	LNCaP	0.162867	1937
AR	2	None	112	VCaP	0.0710425	1937
AR	2	None	113	VCaP	0.167802	1937
AR	2	None	114	VCaP	0.162929	1937
AR	2	None	115	LNCaP	0.133127	1937
AR	2	None	116	LNCaP	0.0950243	1937
AR	2	None	117	LNCaP	0.0534848	1937
AR	2	None	118	LNCaP	0.134336	1937
AR	2	None	119	LNCaP	0.134268	1937
AR	2	None	120	LNCaP	0.0496409	1937
AR	2	None	121	VCaP	0.136664	1937
AR	2	None	122	VCaP	0.166411	1937
AR	2	None	123	VCaP	0.145454	1937
AR	2	None	124	VCaP	0.148998	1937
AR	2	None	125	VCaP	0.130143	1937
AR	2	None	126	VCaP	0.158365	1937
AR	2	None	127	VCaP	0.164173	1937
AR	2	None	128	C4-2B	0.0694698	1937
AR	2	None	129	LNCaP	0.0587677	1937
AR	2	None	130	VCaP	0.156095	1937
AR	2	None	131	LNCaP	0.0877793	1937
AR	2	None	132	VCaP	0.152783	1937
AR	2	None	133	VCaP	0.148015	1937
AR	2	None	134	LNCaP	0.152368	1937
AR	2	None	135	LNCaP	0.118674	1937
AR	2	None	136	PC-3	0.0672491	1937
AR	2	None	137	PC-3	0.062773	1937
AR	2	None	138	PC-3	0.0580119	1937
AR	2	None	139	LNCaP	0.0755038	1937
AR	2	None	140	LNCaP	0.104113	1937
AR	2	None	141	LNCaP	0.0926	1937
AR	2	None	142	VCaP	0.158533	1937
AR	2	None	143	VCaP	0.171855	1937
AR	2	None	144	VCaP	0.140167	1937
AR	2	None	145	DU145	0.0365756	1937
AR	2	None	146	VCaP	0.135803	1937
AR	2	None	147	VCaP	0.167127	1937
AR	2	None	148	LNCaP	0.126605	1937
AR	2	None	149	LNCaP	0.175704	1937
AR	2	None	150	LNCaP	0.132732	1937
AR	2	None	151	DU145	0.0357351	1937
AR	2	None	152	VCaP	0.169096	1937
AR	2	None	153	PC-3	0.0686018	1937
AR	3	None	4	None	0.19237	1937
AR	3	None	5	None	0.235611	1937
AR	3	None	6	None	0.226215	1937
AR	3	None	7	None	0.25196	1937
AR	3	None	8	LNCaP	0.077097	1937
AR	3	None	9	LNCaP	0.0653038	1937
AR	3	None	10	LNCaP	0.137247	1937
AR	3	None	11	CWR22Pc	0.171695	1937
AR	3	None	12	CWR22Pc	0.186182	1937
AR	3	None	13	CWR22Pc	0.16434	1937
AR	3	None	14	None	0.153275	1937
AR	3	None	15	None	0.0883948	1937
AR	3	None	16	LHSAR	0.0608427	1937
AR	3	None	17	LHSAR	0.0578501	1937
AR	3	None	18	LNCaP	0.18842	1937
AR	3	None	19	C4-2	0.148563	1937
AR	3	None	20	LNCaP	0.0783835	1937
AR	3	None	21	LNCaP	0.1526	1937
AR	3	None	22	None	0.221682	1937
AR	3	None	23	None	0.118198	1937
AR	3	None	24	None	0.30201	1937
AR	3	None	25	None	0.0684028	1937
AR	3	None	26	LNCaP	0.0804935	1937
AR	3	None	27	VCaP	0.17704	1937
AR	3	None	28	VCaP	0.160115	1937
AR	3	None	29	VCaP	0.172995	1937
AR	3	None	30	LNCaP	0.136828	1937
AR	3	None	31	LNCaP	0.151712	1937
AR	3	None	32	VCaP	0.19325	1937
AR	3	None	33	VCaP	0.185262	1937
AR	3	None	34	VCaP	0.189116	1937
AR	3	None	35	VCaP	0.191615	1937
AR	3	None	36	VCaP	0.167064	1937
AR	3	None	37	LNCaP	0.164365	1937
AR	3	None	38	LNCaP	0.181275	1937
AR	3	None	39	R1-AD1	0.0830297	1937
AR	3	None	40	R1-AD1	0.0582468	1937
AR	3	None	41	LNCaP	0.205594	1937
AR	3	None	42	BicR	0.119629	1937
AR	3	None	43	DUCaP	0.142745	1937
AR	3	None	44	None	0.0884615	1937
AR	3	None	45	None	0.245613	1937
AR	3	None	46	None	0.0881051	1937
AR	3	None	47	None	0.202598	1937
AR	3	None	48	LNCaP	0.188922	1937
AR	3	None	49	LNCaP	0.159423	1937
AR	3	None	50	VCaP	0.170201	1937
AR	3	None	51	C4-2B	0.12117	1937
AR	3	None	52	LNCaP	0.185211	1937
AR	3	None	53	LNCaP	0.170005	1937
AR	3	None	54	LNCaP	0.169199	1937
AR	3	None	55	None	0.0946346	1937
AR	3	None	56	LNCaP	0.1147	1937
AR	3	None	57	LNCaP	0.117616	1937
AR	3	None	58	LNCaP	0.191561	1937
AR	3	None	59	LNCaP	0.226293	1937
AR	3	None	60	LNCaP	0.171739	1937
AR	3	None	61	LNCaP	0.00547676	1937
AR	3	None	62	LNCaP	0.199478	1937
AR	3	None	63	LNCaP-abl	0.148696	1937
AR	3	None	64	22RV1	0.00763763	1937
AR	3	None	65	LNCaP	0.170539	1937
AR	3	None	66	LNCaP	0.171224	1937
AR	3	None	67	LNCaP	0.196277	1937
AR	3	None	68	LNCaP	0.209429	1937
AR	3	None	69	22RV1	0.102657	1937
AR	3	None	70	22RV1	0.106909	1937
AR	3	None	71	LNCaP	0.171726	1937
AR	3	None	72	LNCaP	0.158915	1937
AR	3	None	73	LNCaP	0.179063	1937
AR	3	None	74	LNCaP	0.226095	1937
AR	3	None	75	LNCaP	0.229711	1937
AR	3	None	76	LNCaP	0.210268	1937
AR	3	None	77	VCaP	0.102566	1937
AR	3	None	78	VCaP	0.0743081	1937
AR	3	None	79	VCaP	0.155134	1937
AR	3	None	80	VCaP	0.0355239	1937
AR	3	None	81	VCaP	0.0593426	1937
AR	3	None	82	VCaP	0.109349	1937
AR	3	None	83	VCaP	0.12591	1937
AR	3	None	84	VCaP	0.0968838	1937
AR	3	None	85	VCaP	0.0669254	1937
AR	3	None	86	VCaP	0.113278	1937
AR	3	None	87	C4-2B	0.164122	1937
AR	3	None	88	VCaP	0.0724542	1937
AR	3	None	89	VCaP	0.108342	1937
AR	3	None	90	VCaP	0.0821891	1937
AR	3	None	91	VCaP	0.106531	1937
AR	3	None	92	VCaP	0.128565	1937
AR	3	None	93	VCaP	0.0118135	1937
AR	3	None	94	VCaP	0.162527	1937
AR	3	None	95	VCaP	0.176465	1937
AR	3	None	96	VCaP	0.179283	1937
AR	3	None	97	VCaP	0.172964	1937
AR	3	None	98	LNCaP	0.225276	1937
AR	3	None	99	VCaP	0.136364	1937
AR	3	None	100	LNCaP	0.166655	1937
AR	3	None	101	None	0.0952134	1937
AR	3	None	102	VCaP	0.211146	1937
AR	3	None	103	LNCaP	0.174867	1937
AR	3	None	104	LNCaP	0.137755	1937
AR	3	None	105	LNCaP	0.0690909	1937
AR	3	None	106	LNCaP	0.0635508	1937
AR	3	None	107	LNCaP	0.194217	1937
AR	3	None	108	VCaP	0.150025	1937
AR	3	None	109	LNCaP	0.114996	1937
AR	3	None	110	VCS2	0.148881	1937
AR	3	None	111	LNCaP	0.19165	1937
AR	3	None	112	VCaP	0.0799509	1937
AR	3	None	113	VCaP	0.217	1937
AR	3	None	114	VCaP	0.196353	1937
AR	3	None	115	LNCaP	0.149783	1937
AR	3	None	116	LNCaP	0.119071	1937
AR	3	None	117	LNCaP	0.0635922	1937
AR	3	None	118	LNCaP	0.160685	1937
AR	3	None	119	LNCaP	0.158151	1937
AR	3	None	120	LNCaP	0.0606867	1937
AR	3	None	121	VCaP	0.179092	1937
AR	3	None	122	VCaP	0.207105	1937
AR	3	None	123	VCaP	0.179163	1937
AR	3	None	124	VCaP	0.17511	1937
AR	3	None	125	VCaP	0.150956	1937
AR	3	None	126	VCaP	0.187703	1937
AR	3	None	127	VCaP	0.21404	1937
AR	3	None	128	C4-2B	0.0670097	1937
AR	3	None	129	LNCaP	0.0612234	1937
AR	3	None	130	VCaP	0.197777	1937
AR	3	None	131	LNCaP	0.0885142	1937
AR	3	None	132	VCaP	0.205013	1937
AR	3	None	133	VCaP	0.212201	1937
AR	3	None	134	LNCaP	0.190664	1937
AR	3	None	135	LNCaP	0.140014	1937
AR	3	None	136	PC-3	0.071773	1937
AR	3	None	137	PC-3	0.0635861	1937
AR	3	None	138	PC-3	0.0579439	1937
AR	3	None	139	LNCaP	0.0851459	1937
AR	3	None	140	LNCaP	0.118534	1937
AR	3	None	141	LNCaP	0.0956429	1937
AR	3	None	142	VCaP	0.223083	1937
AR	3	None	143	VCaP	0.233185	1937
AR	3	None	144	VCaP	0.199031	1937
AR	3	None	145	DU145	0.0357861	1937
AR	3	None	146	VCaP	0.187356	1937
AR	3	None	147	VCaP	0.232297	1937
AR	3	None	148	LNCaP	0.149087	1937
AR	3	None	149	LNCaP	0.226112	1937
AR	3	None	150	LNCaP	0.150556	1937
AR	3	None	151	DU145	0.034078	1937
AR	3	None	152	VCaP	0.231195	1937
AR	3	None	153	PC-3	0.0746857	1937
AR	4	None	5	None	0.188437	1937
AR	4	None	6	None	0.196615	1937
AR	4	None	7	None	0.214683	1937
AR	4	None	8	LNCaP	0.0729686	1937
AR	4	None	9	LNCaP	0.0663451	1937
AR	4	None	10	LNCaP	0.127846	1937
AR	4	None	11	CWR22Pc	0.124782	1937
AR	4	None	12	CWR22Pc	0.134917	1937
AR	4	None	13	CWR22Pc	0.121392	1937
AR	4	None	14	None	0.138432	1937
AR	4	None	15	None	0.0946075	1937
AR	4	None	16	LHSAR	0.0652309	1937
AR	4	None	17	LHSAR	0.0627685	1937
AR	4	None	18	LNCaP	0.164677	1937
AR	4	None	19	C4-2	0.117099	1937
AR	4	None	20	LNCaP	0.0658033	1937
AR	4	None	21	LNCaP	0.120339	1937
AR	4	None	22	None	0.189899	1937
AR	4	None	23	None	0.116999	1937
AR	4	None	24	None	0.211244	1937
AR	4	None	25	None	0.0827333	1937
AR	4	None	26	LNCaP	0.0618729	1937
AR	4	None	27	VCaP	0.144644	1937
AR	4	None	28	VCaP	0.142868	1937
AR	4	None	29	VCaP	0.14509	1937
AR	4	None	30	LNCaP	0.114819	1937
AR	4	None	31	LNCaP	0.120283	1937
AR	4	None	32	VCaP	0.161906	1937
AR	4	None	33	VCaP	0.161098	1937
AR	4	None	34	VCaP	0.159364	1937
AR	4	None	35	VCaP	0.161743	1937
AR	4	None	36	VCaP	0.137962	1937
AR	4	None	37	LNCaP	0.1476	1937
AR	4	None	38	LNCaP	0.150028	1937
AR	4	None	39	R1-AD1	0.0808053	1937
AR	4	None	40	R1-AD1	0.0564649	1937
AR	4	None	41	LNCaP	0.162843	1937
AR	4	None	42	BicR	0.109242	1937
AR	4	None	43	DUCaP	0.130204	1937
AR	4	None	44	None	0.104414	1937
AR	4	None	45	None	0.207824	1937
AR	4	None	46	None	0.0997174	1937
AR	4	None	47	None	0.196724	1937
AR	4	None	48	LNCaP	0.152897	1937
AR	4	None	49	LNCaP	0.135947	1937
AR	4	None	50	VCaP	0.136877	1937
AR	4	None	51	C4-2B	0.113531	1937
AR	4	None	52	LNCaP	0.154587	1937
AR	4	None	53	LNCaP	0.147365	1937
AR	4	None	54	LNCaP	0.14776	1937
AR	4	None	55	None	0.0841813	1937
AR	4	None	56	LNCaP	0.104468	1937
AR	4	None	57	LNCaP	0.105623	1937
AR	4	None	58	LNCaP	0.163478	1937
AR	4	None	59	LNCaP	0.185803	1937
AR	4	None	60	LNCaP	0.148554	1937
AR	4	None	61	LNCaP	0.00466551	1937
AR	4	None	62	LNCaP	0.16242	1937
AR	4	None	63	LNCaP-abl	0.117717	1937
AR	4	None	64	22RV1	0.00583162	1937
AR	4	None	65	LNCaP	0.142344	1937
AR	4	None	66	LNCaP	0.145476	1937
AR	4	None	67	LNCaP	0.16029	1937
AR	4	None	68	LNCaP	0.175239	1937
AR	4	None	69	22RV1	0.0800709	1937
AR	4	None	70	22RV1	0.0829537	1937
AR	4	None	71	LNCaP	0.149082	1937
AR	4	None	72	LNCaP	0.119704	1937
AR	4	None	73	LNCaP	0.152735	1937
AR	4	None	74	LNCaP	0.183255	1937
AR	4	None	75	LNCaP	0.183655	1937
AR	4	None	76	LNCaP	0.174043	1937
AR	4	None	77	VCaP	0.102672	1937
AR	4	None	78	VCaP	0.074272	1937
AR	4	None	79	VCaP	0.141518	1937
AR	4	None	80	VCaP	0.0368694	1937
AR	4	None	81	VCaP	0.0620735	1937
AR	4	None	82	VCaP	0.107651	1937
AR	4	None	83	VCaP	0.123328	1937
AR	4	None	84	VCaP	0.0915821	1937
AR	4	None	85	VCaP	0.0676168	1937
AR	4	None	86	VCaP	0.109904	1937
AR	4	None	87	C4-2B	0.141566	1937
AR	4	None	88	VCaP	0.069875	1937
AR	4	None	89	VCaP	0.108056	1937
AR	4	None	90	VCaP	0.0813719	1937
AR	4	None	91	VCaP	0.103061	1937
AR	4	None	92	VCaP	0.123493	1937
AR	4	None	93	VCaP	0.0109958	1937
AR	4	None	94	VCaP	0.147894	1937
AR	4	None	95	VCaP	0.156015	1937
AR	4	None	96	VCaP	0.155248	1937
AR	4	None	97	VCaP	0.154338	1937
AR	4	None	98	LNCaP	0.180993	1937
AR	4	None	99	VCaP	0.130444	1937
AR	4	None	100	LNCaP	0.140489	1937
AR	4	None	101	None	0.0986261	1937
AR	4	None	102	VCaP	0.165787	1937
AR	4	None	103	LNCaP	0.146854	1937
AR	4	None	104	LNCaP	0.119556	1937
AR	4	None	105	LNCaP	0.0601773	1937
AR	4	None	106	LNCaP	0.0561932	1937
AR	4	None	107	LNCaP	0.160503	1937
AR	4	None	108	VCaP	0.137898	1937
AR	4	None	109	LNCaP	0.0996176	1937
AR	4	None	110	VCS2	0.138249	1937
AR	4	None	111	LNCaP	0.162871	1937
AR	4	None	112	VCaP	0.0722752	1937
AR	4	None	113	VCaP	0.176086	1937
AR	4	None	114	VCaP	0.168836	1937
AR	4	None	115	LNCaP	0.128897	1937
AR	4	None	116	LNCaP	0.100548	1937
AR	4	None	117	LNCaP	0.0550934	1937
AR	4	None	118	LNCaP	0.133998	1937
AR	4	None	119	LNCaP	0.131904	1937
AR	4	None	120	LNCaP	0.0511606	1937
AR	4	None	121	VCaP	0.148154	1937
AR	4	None	122	VCaP	0.175788	1937
AR	4	None	123	VCaP	0.154554	1937
AR	4	None	124	VCaP	0.157739	1937
AR	4	None	125	VCaP	0.140636	1937
AR	4	None	126	VCaP	0.163708	1937
AR	4	None	127	VCaP	0.172998	1937
AR	4	None	128	C4-2B	0.0704649	1937
AR	4	None	129	LNCaP	0.0573776	1937
AR	4	None	130	VCaP	0.167368	1937
AR	4	None	131	LNCaP	0.0895632	1937
AR	4	None	132	VCaP	0.164973	1937
AR	4	None	133	VCaP	0.162389	1937
AR	4	None	134	LNCaP	0.160077	1937
AR	4	None	135	LNCaP	0.124136	1937
AR	4	None	136	PC-3	0.077084	1937
AR	4	None	137	PC-3	0.07169	1937
AR	4	None	138	PC-3	0.0674828	1937
AR	4	None	139	LNCaP	0.0815931	1937
AR	4	None	140	LNCaP	0.104344	1937
AR	4	None	141	LNCaP	0.0885449	1937
AR	4	None	142	VCaP	0.173198	1937
AR	4	None	143	VCaP	0.181506	1937
AR	4	None	144	VCaP	0.15599	1937
AR	4	None	145	DU145	0.0416604	1937
AR	4	None	146	VCaP	0.150204	1937
AR	4	None	147	VCaP	0.179285	1937
AR	4	None	148	LNCaP	0.125451	1937
AR	4	None	149	LNCaP	0.176652	1937
AR	4	None	150	LNCaP	0.132749	1937
AR	4	None	151	DU145	0.0411796	1937
AR	4	None	152	VCaP	0.179431	1937
AR	4	None	153	PC-3	0.0798326	1937
AR	5	None	6	None	0.32956	1937
AR	5	None	7	None	0.348159	1937
AR	5	None	8	LNCaP	0.0841545	1937
AR	5	None	9	LNCaP	0.06884	1937
AR	5	None	10	LNCaP	0.173796	1937
AR	5	None	11	CWR22Pc	0.322107	1937
AR	5	None	12	CWR22Pc	0.362573	1937
AR	5	None	13	CWR22Pc	0.307521	1937
AR	5	None	14	None	0.195722	1937
AR	5	None	15	None	0.0897939	1937
AR	5	None	16	LHSAR	0.116665	1937
AR	5	None	17	LHSAR	0.103092	1937
AR	5	None	18	LNCaP	0.267933	1937
AR	5	None	19	C4-2	0.254348	1937
AR	5	None	20	LNCaP	0.0752033	1937
AR	5	None	21	LNCaP	0.178184	1937
AR	5	None	22	None	0.413238	1937
AR	5	None	23	None	0.101431	1937
AR	5	None	24	None	0.292004	1937
AR	5	None	25	None	0.0786497	1937
AR	5	None	26	LNCaP	0.0950567	1937
AR	5	None	27	VCaP	0.333769	1937
AR	5	None	28	VCaP	0.281573	1937
AR	5	None	29	VCaP	0.302538	1937
AR	5	None	30	LNCaP	0.176397	1937
AR	5	None	31	LNCaP	0.164117	1937
AR	5	None	32	VCaP	0.317178	1937
AR	5	None	33	VCaP	0.27702	1937
AR	5	None	34	VCaP	0.279213	1937
AR	5	None	35	VCaP	0.283276	1937
AR	5	None	36	VCaP	0.312181	1937
AR	5	None	37	LNCaP	0.222065	1937
AR	5	None	38	LNCaP	0.284886	1937
AR	5	None	39	R1-AD1	0.0989178	1937
AR	5	None	40	R1-AD1	0.061464	1937
AR	5	None	41	LNCaP	0.319022	1937
AR	5	None	42	BicR	0.139225	1937
AR	5	None	43	DUCaP	0.219226	1937
AR	5	None	44	None	0.0806975	1937
AR	5	None	45	None	0.302605	1937
AR	5	None	46	None	0.080901	1937
AR	5	None	47	None	0.207282	1937
AR	5	None	48	LNCaP	0.305137	1937
AR	5	None	49	LNCaP	0.198169	1937
AR	5	None	50	VCaP	0.337159	1937
AR	5	None	51	C4-2B	0.137052	1937
AR	5	None	52	LNCaP	0.21063	1937
AR	5	None	53	LNCaP	0.182382	1937
AR	5	None	54	LNCaP	0.182701	1937
AR	5	None	55	None	0.114952	1937
AR	5	None	56	LNCaP	0.127557	1937
AR	5	None	57	LNCaP	0.134391	1937
AR	5	None	58	LNCaP	0.229658	1937
AR	5	None	59	LNCaP	0.314163	1937
AR	5	None	60	LNCaP	0.199004	1937
AR	5	None	61	LNCaP	0.00649321	1937
AR	5	None	62	LNCaP	0.240711	1937
AR	5	None	63	LNCaP-abl	0.217896	1937
AR	5	None	64	22RV1	0.0195957	1937
AR	5	None	65	LNCaP	0.18872	1937
AR	5	None	66	LNCaP	0.206022	1937
AR	5	None	67	LNCaP	0.237847	1937
AR	5	None	68	LNCaP	0.297307	1937
AR	5	None	69	22RV1	0.104721	1937
AR	5	None	70	22RV1	0.112623	1937
AR	5	None	71	LNCaP	0.239161	1937
AR	5	None	72	LNCaP	0.187033	1937
AR	5	None	73	LNCaP	0.202074	1937
AR	5	None	74	LNCaP	0.332351	1937
AR	5	None	75	LNCaP	0.330914	1937
AR	5	None	76	LNCaP	0.26753	1937
AR	5	None	77	VCaP	0.122415	1937
AR	5	None	78	VCaP	0.0812413	1937
AR	5	None	79	VCaP	0.220825	1937
AR	5	None	80	VCaP	0.058306	1937
AR	5	None	81	VCaP	0.0886995	1937
AR	5	None	82	VCaP	0.153249	1937
AR	5	None	83	VCaP	0.180184	1937
AR	5	None	84	VCaP	0.1217	1937
AR	5	None	85	VCaP	0.081754	1937
AR	5	None	86	VCaP	0.150006	1937
AR	5	None	87	C4-2B	0.195281	1937
AR	5	None	88	VCaP	0.0831003	1937
AR	5	None	89	VCaP	0.141053	1937
AR	5	None	90	VCaP	0.0901453	1937
AR	5	None	91	VCaP	0.127684	1937
AR	5	None	92	VCaP	0.171995	1937
AR	5	None	93	VCaP	0.0196722	1937
AR	5	None	94	VCaP	0.259979	1937
AR	5	None	95	VCaP	0.284021	1937
AR	5	None	96	VCaP	0.289855	1937
AR	5	None	97	VCaP	0.278941	1937
AR	5	None	98	LNCaP	0.331294	1937
AR	5	None	99	VCaP	0.188443	1937
AR	5	None	100	LNCaP	0.222076	1937
AR	5	None	101	None	0.121116	1937
AR	5	None	102	VCaP	0.321218	1937
AR	5	None	103	LNCaP	0.199131	1937
AR	5	None	104	LNCaP	0.145954	1937
AR	5	None	105	LNCaP	0.0620879	1937
AR	5	None	106	LNCaP	0.0585205	1937
AR	5	None	107	LNCaP	0.249871	1937
AR	5	None	108	VCaP	0.243297	1937
AR	5	None	109	LNCaP	0.116974	1937
AR	5	None	110	VCS2	0.264123	1937
AR	5	None	111	LNCaP	0.239404	1937
AR	5	None	112	VCaP	0.0724306	1937
AR	5	None	113	VCaP	0.344965	1937
AR	5	None	114	VCaP	0.290018	1937
AR	5	None	115	LNCaP	0.166401	1937
AR	5	None	116	LNCaP	0.119595	1937
AR	5	None	117	LNCaP	0.0569738	1937
AR	5	None	118	LNCaP	0.178779	1937
AR	5	None	119	LNCaP	0.176246	1937
AR	5	None	120	LNCaP	0.0539478	1937
AR	5	None	121	VCaP	0.268181	1937
AR	5	None	122	VCaP	0.337578	1937
AR	5	None	123	VCaP	0.338618	1937
AR	5	None	124	VCaP	0.248075	1937
AR	5	None	125	VCaP	0.228183	1937
AR	5	None	126	VCaP	0.271509	1937
AR	5	None	127	VCaP	0.382323	1937
AR	5	None	128	C4-2B	0.102012	1937
AR	5	None	129	LNCaP	0.0633371	1937
AR	5	None	130	VCaP	0.307893	1937
AR	5	None	131	LNCaP	0.110427	1937
AR	5	None	132	VCaP	0.366227	1937
AR	5	None	133	VCaP	0.294963	1937
AR	5	None	134	LNCaP	0.225835	1937
AR	5	None	135	LNCaP	0.176686	1937
AR	5	None	136	PC-3	0.111029	1937
AR	5	None	137	PC-3	0.101496	1937
AR	5	None	138	PC-3	0.0895295	1937
AR	5	None	139	LNCaP	0.121701	1937
AR	5	None	140	LNCaP	0.134191	1937
AR	5	None	141	LNCaP	0.119937	1937
AR	5	None	142	VCaP	0.330912	1937
AR	5	None	143	VCaP	0.370778	1937
AR	5	None	144	VCaP	0.26531	1937
AR	5	None	145	DU145	0.0862691	1937
AR	5	None	146	VCaP	0.243702	1937
AR	5	None	147	VCaP	0.338447	1937
AR	5	None	148	LNCaP	0.177452	1937
AR	5	None	149	LNCaP	0.346943	1937
AR	5	None	150	LNCaP	0.175265	1937
AR	5	None	151	DU145	0.0885657	1937
AR	5	None	152	VCaP	0.370379	1937
AR	5	None	153	PC-3	0.119172	1937
AR	6	None	7	None	0.304182	1937
AR	6	None	8	LNCaP	0.0802645	1937
AR	6	None	9	LNCaP	0.0686668	1937
AR	6	None	10	LNCaP	0.152794	1937
AR	6	None	11	CWR22Pc	0.223984	1937
AR	6	None	12	CWR22Pc	0.253605	1937
AR	6	None	13	CWR22Pc	0.214643	1937
AR	6	None	14	None	0.194276	1937
AR	6	None	15	None	0.0947152	1937
AR	6	None	16	LHSAR	0.0844989	1937
AR	6	None	17	LHSAR	0.0799534	1937
AR	6	None	18	LNCaP	0.220748	1937
AR	6	None	19	C4-2	0.197869	1937
AR	6	None	20	LNCaP	0.0756462	1937
AR	6	None	21	LNCaP	0.175552	1937
AR	6	None	22	None	0.316727	1937
AR	6	None	23	None	0.104319	1937
AR	6	None	24	None	0.278736	1937
AR	6	None	25	None	0.0828392	1937
AR	6	None	26	LNCaP	0.0921175	1937
AR	6	None	27	VCaP	0.244156	1937
AR	6	None	28	VCaP	0.213624	1937
AR	6	None	29	VCaP	0.232092	1937
AR	6	None	30	LNCaP	0.161019	1937
AR	6	None	31	LNCaP	0.163334	1937
AR	6	None	32	VCaP	0.245333	1937
AR	6	None	33	VCaP	0.223233	1937
AR	6	None	34	VCaP	0.231143	1937
AR	6	None	35	VCaP	0.234453	1937
AR	6	None	36	VCaP	0.234	1937
AR	6	None	37	LNCaP	0.183041	1937
AR	6	None	38	LNCaP	0.225403	1937
AR	6	None	39	R1-AD1	0.0854526	1937
AR	6	None	40	R1-AD1	0.0551103	1937
AR	6	None	41	LNCaP	0.261218	1937
AR	6	None	42	BicR	0.134026	1937
AR	6	None	43	DUCaP	0.1653	1937
AR	6	None	44	None	0.0805355	1937
AR	6	None	45	None	0.262206	1937
AR	6	None	46	None	0.0814959	1937
AR	6	None	47	None	0.207189	1937
AR	6	None	48	LNCaP	0.238317	1937
AR	6	None	49	LNCaP	0.182528	1937
AR	6	None	50	VCaP	0.242278	1937
AR	6	None	51	C4-2B	0.133635	1937
AR	6	None	52	LNCaP	0.198449	1937
AR	6	None	53	LNCaP	0.180821	1937
AR	6	None	54	LNCaP	0.180527	1937
AR	6	None	55	None	0.0916895	1937
AR	6	None	56	LNCaP	0.116587	1937
AR	6	None	57	LNCaP	0.124005	1937
AR	6	None	58	LNCaP	0.203092	1937
AR	6	None	59	LNCaP	0.259421	1937
AR	6	None	60	LNCaP	0.179666	1937
AR	6	None	61	LNCaP	0.00739858	1937
AR	6	None	62	LNCaP	0.225553	1937
AR	6	None	63	LNCaP-abl	0.184556	1937
AR	6	None	64	22RV1	0.013491	1937
AR	6	None	65	LNCaP	0.182968	1937
AR	6	None	66	LNCaP	0.191512	1937
AR	6	None	67	LNCaP	0.224884	1937
AR	6	None	68	LNCaP	0.253853	1937
AR	6	None	69	22RV1	0.104032	1937
AR	6	None	70	22RV1	0.112272	1937
AR	6	None	71	LNCaP	0.201432	1937
AR	6	None	72	LNCaP	0.180187	1937
AR	6	None	73	LNCaP	0.193141	1937
AR	6	None	74	LNCaP	0.272895	1937
AR	6	None	75	LNCaP	0.285006	1937
AR	6	None	76	LNCaP	0.242836	1937
AR	6	None	77	VCaP	0.110497	1937
AR	6	None	78	VCaP	0.0741286	1937
AR	6	None	79	VCaP	0.187275	1937
AR	6	None	80	VCaP	0.0450994	1937
AR	6	None	81	VCaP	0.0691659	1937
AR	6	None	82	VCaP	0.123689	1937
AR	6	None	83	VCaP	0.14788	1937
AR	6	None	84	VCaP	0.103487	1937
AR	6	None	85	VCaP	0.0702418	1937
AR	6	None	86	VCaP	0.121622	1937
AR	6	None	87	C4-2B	0.181545	1937
AR	6	None	88	VCaP	0.071668	1937
AR	6	None	89	VCaP	0.117033	1937
AR	6	None	90	VCaP	0.080371	1937
AR	6	None	91	VCaP	0.112147	1937
AR	6	None	92	VCaP	0.147925	1937
AR	6	None	93	VCaP	0.0152942	1937
AR	6	None	94	VCaP	0.200608	1937
AR	6	None	95	VCaP	0.217977	1937
AR	6	None	96	VCaP	0.220297	1937
AR	6	None	97	VCaP	0.213711	1937
AR	6	None	98	LNCaP	0.288819	1937
AR	6	None	99	VCaP	0.152397	1937
AR	6	None	100	LNCaP	0.198281	1937
AR	6	None	101	None	0.0967608	1937
AR	6	None	102	VCaP	0.268289	1937
AR	6	None	103	LNCaP	0.184908	1937
AR	6	None	104	LNCaP	0.138011	1937
AR	6	None	105	LNCaP	0.0613354	1937
AR	6	None	106	LNCaP	0.0576925	1937
AR	6	None	107	LNCaP	0.214762	1937
AR	6	None	108	VCaP	0.18504	1937
AR	6	None	109	LNCaP	0.111883	1937
AR	6	None	110	VCS2	0.194064	1937
AR	6	None	111	LNCaP	0.214997	1937
AR	6	None	112	VCaP	0.0729718	1937
AR	6	None	113	VCaP	0.274164	1937
AR	6	None	114	VCaP	0.230686	1937
AR	6	None	115	LNCaP	0.159986	1937
AR	6	None	116	LNCaP	0.121385	1937
AR	6	None	117	LNCaP	0.058701	1937
AR	6	None	118	LNCaP	0.168603	1937
AR	6	None	119	LNCaP	0.170907	1937
AR	6	None	120	LNCaP	0.0550222	1937
AR	6	None	121	VCaP	0.21943	1937
AR	6	None	122	VCaP	0.253444	1937
AR	6	None	123	VCaP	0.232435	1937
AR	6	None	124	VCaP	0.200253	1937
AR	6	None	125	VCaP	0.176422	1937
AR	6	None	126	VCaP	0.219901	1937
AR	6	None	127	VCaP	0.277976	1937
AR	6	None	128	C4-2B	0.0842051	1937
AR	6	None	129	LNCaP	0.059283	1937
AR	6	None	130	VCaP	0.241666	1937
AR	6	None	131	LNCaP	0.0979283	1937
AR	6	None	132	VCaP	0.271271	1937
AR	6	None	133	VCaP	0.258595	1937
AR	6	None	134	LNCaP	0.21421	1937
AR	6	None	135	LNCaP	0.15998	1937
AR	6	None	136	PC-3	0.0880201	1937
AR	6	None	137	PC-3	0.0821366	1937
AR	6	None	138	PC-3	0.0736075	1937
AR	6	None	139	LNCaP	0.102889	1937
AR	6	None	140	LNCaP	0.127853	1937
AR	6	None	141	LNCaP	0.106872	1937
AR	6	None	142	VCaP	0.278152	1937
AR	6	None	143	VCaP	0.300448	1937
AR	6	None	144	VCaP	0.242466	1937
AR	6	None	145	DU145	0.0500378	1937
AR	6	None	146	VCaP	0.22322	1937
AR	6	None	147	VCaP	0.286577	1937
AR	6	None	148	LNCaP	0.15692	1937
AR	6	None	149	LNCaP	0.276077	1937
AR	6	None	150	LNCaP	0.16806	1937
AR	6	None	151	DU145	0.0540908	1937
AR	6	None	152	VCaP	0.299132	1937
AR	6	None	153	PC-3	0.0927035	1937
AR	7	None	8	LNCaP	0.0955039	1937
AR	7	None	9	LNCaP	0.0779533	1937
AR	7	None	10	LNCaP	0.183623	1937
AR	7	None	11	CWR22Pc	0.237057	1937
AR	7	None	12	CWR22Pc	0.270969	1937
AR	7	None	13	CWR22Pc	0.222568	1937
AR	7	None	14	None	0.184863	1937
AR	7	None	15	None	0.0922602	1937
AR	7	None	16	LHSAR	0.103931	1937
AR	7	None	17	LHSAR	0.101453	1937
AR	7	None	18	LNCaP	0.269686	1937
AR	7	None	19	C4-2	0.192013	1937
AR	7	None	20	LNCaP	0.0838644	1937
AR	7	None	21	LNCaP	0.185828	1937
AR	7	None	22	None	0.315264	1937
AR	7	None	23	None	0.125194	1937
AR	7	None	24	None	0.301804	1937
AR	7	None	25	None	0.0951254	1937
AR	7	None	26	LNCaP	0.088883	1937
AR	7	None	27	VCaP	0.263582	1937
AR	7	None	28	VCaP	0.228211	1937
AR	7	None	29	VCaP	0.246995	1937
AR	7	None	30	LNCaP	0.183953	1937
AR	7	None	31	LNCaP	0.171606	1937
AR	7	None	32	VCaP	0.269338	1937
AR	7	None	33	VCaP	0.241954	1937
AR	7	None	34	VCaP	0.243933	1937
AR	7	None	35	VCaP	0.247262	1937
AR	7	None	36	VCaP	0.244605	1937
AR	7	None	37	LNCaP	0.231489	1937
AR	7	None	38	LNCaP	0.270432	1937
AR	7	None	39	R1-AD1	0.106919	1937
AR	7	None	40	R1-AD1	0.0672302	1937
AR	7	None	41	LNCaP	0.296525	1937
AR	7	None	42	BicR	0.146645	1937
AR	7	None	43	DUCaP	0.186434	1937
AR	7	None	44	None	0.101502	1937
AR	7	None	45	None	0.301409	1937
AR	7	None	46	None	0.10127	1937
AR	7	None	47	None	0.244068	1937
AR	7	None	48	LNCaP	0.282353	1937
AR	7	None	49	LNCaP	0.20209	1937
AR	7	None	50	VCaP	0.255294	1937
AR	7	None	51	C4-2B	0.147785	1937
AR	7	None	52	LNCaP	0.217973	1937
AR	7	None	53	LNCaP	0.196425	1937
AR	7	None	54	LNCaP	0.203116	1937
AR	7	None	55	None	0.117457	1937
AR	7	None	56	LNCaP	0.140434	1937
AR	7	None	57	LNCaP	0.149713	1937
AR	7	None	58	LNCaP	0.242467	1937
AR	7	None	59	LNCaP	0.311054	1937
AR	7	None	60	LNCaP	0.214476	1937
AR	7	None	61	LNCaP	0.00666689	1937
AR	7	None	62	LNCaP	0.252736	1937
AR	7	None	63	LNCaP-abl	0.190574	1937
AR	7	None	64	22RV1	0.0114194	1937
AR	7	None	65	LNCaP	0.199263	1937
AR	7	None	66	LNCaP	0.212149	1937
AR	7	None	67	LNCaP	0.246019	1937
AR	7	None	68	LNCaP	0.289231	1937
AR	7	None	69	22RV1	0.108591	1937
AR	7	None	70	22RV1	0.115948	1937
AR	7	None	71	LNCaP	0.227279	1937
AR	7	None	72	LNCaP	0.182877	1937
AR	7	None	73	LNCaP	0.215939	1937
AR	7	None	74	LNCaP	0.319183	1937
AR	7	None	75	LNCaP	0.321485	1937
AR	7	None	76	LNCaP	0.277056	1937
AR	7	None	77	VCaP	0.12649	1937
AR	7	None	78	VCaP	0.0886475	1937
AR	7	None	79	VCaP	0.207422	1937
AR	7	None	80	VCaP	0.0557057	1937
AR	7	None	81	VCaP	0.0799442	1937
AR	7	None	82	VCaP	0.135423	1937
AR	7	None	83	VCaP	0.163478	1937
AR	7	None	84	VCaP	0.112817	1937
AR	7	None	85	VCaP	0.0807918	1937
AR	7	None	86	VCaP	0.144067	1937
AR	7	None	87	C4-2B	0.206675	1937
AR	7	None	88	VCaP	0.0854101	1937
AR	7	None	89	VCaP	0.135233	1937
AR	7	None	90	VCaP	0.0968045	1937
AR	7	None	91	VCaP	0.131247	1937
AR	7	None	92	VCaP	0.165206	1937
AR	7	None	93	VCaP	0.0185731	1937
AR	7	None	94	VCaP	0.222056	1937
AR	7	None	95	VCaP	0.241528	1937
AR	7	None	96	VCaP	0.245378	1937
AR	7	None	97	VCaP	0.238153	1937
AR	7	None	98	LNCaP	0.320179	1937
AR	7	None	99	VCaP	0.178253	1937
AR	7	None	100	LNCaP	0.221432	1937
AR	7	None	101	None	0.112304	1937
AR	7	None	102	VCaP	0.265119	1937
AR	7	None	103	LNCaP	0.21938	1937
AR	7	None	104	LNCaP	0.167571	1937
AR	7	None	105	LNCaP	0.0718636	1937
AR	7	None	106	LNCaP	0.0694982	1937
AR	7	None	107	LNCaP	0.265758	1937
AR	7	None	108	VCaP	0.208414	1937
AR	7	None	109	LNCaP	0.138238	1937
AR	7	None	110	VCS2	0.210726	1937
AR	7	None	111	LNCaP	0.249219	1937
AR	7	None	112	VCaP	0.0836907	1937
AR	7	None	113	VCaP	0.301409	1937
AR	7	None	114	VCaP	0.264793	1937
AR	7	None	115	LNCaP	0.187616	1937
AR	7	None	116	LNCaP	0.136468	1937
AR	7	None	117	LNCaP	0.0678954	1937
AR	7	None	118	LNCaP	0.198706	1937
AR	7	None	119	LNCaP	0.199933	1937
AR	7	None	120	LNCaP	0.0651372	1937
AR	7	None	121	VCaP	0.230088	1937
AR	7	None	122	VCaP	0.295467	1937
AR	7	None	123	VCaP	0.271802	1937
AR	7	None	124	VCaP	0.235654	1937
AR	7	None	125	VCaP	0.206655	1937
AR	7	None	126	VCaP	0.254305	1937
AR	7	None	127	VCaP	0.308127	1937
AR	7	None	128	C4-2B	0.0969213	1937
AR	7	None	129	LNCaP	0.0704	1937
AR	7	None	130	VCaP	0.269472	1937
AR	7	None	131	LNCaP	0.11565	1937
AR	7	None	132	VCaP	0.298799	1937
AR	7	None	133	VCaP	0.257484	1937
AR	7	None	134	LNCaP	0.226006	1937
AR	7	None	135	LNCaP	0.174744	1937
AR	7	None	136	PC-3	0.111155	1937
AR	7	None	137	PC-3	0.10504	1937
AR	7	None	138	PC-3	0.0915588	1937
AR	7	None	139	LNCaP	0.111067	1937
AR	7	None	140	LNCaP	0.137443	1937
AR	7	None	141	LNCaP	0.124091	1937
AR	7	None	142	VCaP	0.283452	1937
AR	7	None	143	VCaP	0.313923	1937
AR	7	None	144	VCaP	0.239686	1937
AR	7	None	145	DU145	0.0641215	1937
AR	7	None	146	VCaP	0.222755	1937
AR	7	None	147	VCaP	0.29608	1937
AR	7	None	148	LNCaP	0.190266	1937
AR	7	None	149	LNCaP	0.316823	1937
AR	7	None	150	LNCaP	0.184746	1937
AR	7	None	151	DU145	0.0651286	1937
AR	7	None	152	VCaP	0.315536	1937
AR	7	None	153	PC-3	0.111133	1937
AR	8	LNCaP	9	LNCaP	0.094854	1937
AR	8	LNCaP	10	LNCaP	0.13987	1937
AR	8	LNCaP	11	CWR22Pc	0.076111	1937
AR	8	LNCaP	12	CWR22Pc	0.0784211	1937
AR	8	LNCaP	13	CWR22Pc	0.0708504	1937
AR	8	LNCaP	14	None	0.0677767	1937
AR	8	LNCaP	15	None	0.0560576	1937
AR	8	LNCaP	16	LHSAR	0.0337358	1937
AR	8	LNCaP	17	LHSAR	0.0312043	1937
AR	8	LNCaP	18	LNCaP	0.136897	1937
AR	8	LNCaP	19	C4-2	0.0722693	1937
AR	8	LNCaP	20	LNCaP	0.0645561	1937
AR	8	LNCaP	21	LNCaP	0.0862091	1937
AR	8	LNCaP	22	None	0.0826229	1937
AR	8	LNCaP	23	None	0.0561376	1937
AR	8	LNCaP	24	None	0.0832601	1937
AR	8	LNCaP	25	None	0.0399526	1937
AR	8	LNCaP	26	LNCaP	0.0284903	1937
AR	8	LNCaP	27	VCaP	0.0840489	1937
AR	8	LNCaP	28	VCaP	0.0861648	1937
AR	8	LNCaP	29	VCaP	0.090064	1937
AR	8	LNCaP	30	LNCaP	0.0976409	1937
AR	8	LNCaP	31	LNCaP	0.084239	1937
AR	8	LNCaP	32	VCaP	0.0964415	1937
AR	8	LNCaP	33	VCaP	0.102161	1937
AR	8	LNCaP	34	VCaP	0.0899921	1937
AR	8	LNCaP	35	VCaP	0.0901479	1937
AR	8	LNCaP	36	VCaP	0.0791061	1937
AR	8	LNCaP	37	LNCaP	0.132673	1937
AR	8	LNCaP	38	LNCaP	0.108709	1937
AR	8	LNCaP	39	R1-AD1	0.0683095	1937
AR	8	LNCaP	40	R1-AD1	0.0580443	1937
AR	8	LNCaP	41	LNCaP	0.104313	1937
AR	8	LNCaP	42	BicR	0.106994	1937
AR	8	LNCaP	43	DUCaP	0.0924788	1937
AR	8	LNCaP	44	None	0.0409047	1937
AR	8	LNCaP	45	None	0.0867975	1937
AR	8	LNCaP	46	None	0.0391449	1937
AR	8	LNCaP	47	None	0.0722029	1937
AR	8	LNCaP	48	LNCaP	0.100461	1937
AR	8	LNCaP	49	LNCaP	0.109793	1937
AR	8	LNCaP	50	VCaP	0.078763	1937
AR	8	LNCaP	51	C4-2B	0.0985098	1937
AR	8	LNCaP	52	LNCaP	0.121413	1937
AR	8	LNCaP	53	LNCaP	0.116152	1937
AR	8	LNCaP	54	LNCaP	0.11944	1937
AR	8	LNCaP	55	None	0.107134	1937
AR	8	LNCaP	56	LNCaP	0.120391	1937
AR	8	LNCaP	57	LNCaP	0.126486	1937
AR	8	LNCaP	58	LNCaP	0.136795	1937
AR	8	LNCaP	59	LNCaP	0.127608	1937
AR	8	LNCaP	60	LNCaP	0.133059	1937
AR	8	LNCaP	61	LNCaP	0.00312778	1937
AR	8	LNCaP	62	LNCaP	0.11149	1937
AR	8	LNCaP	63	LNCaP-abl	0.0624741	1937
AR	8	LNCaP	64	22RV1	0.00394011	1937
AR	8	LNCaP	65	LNCaP	0.110885	1937
AR	8	LNCaP	66	LNCaP	0.120994	1937
AR	8	LNCaP	67	LNCaP	0.111639	1937
AR	8	LNCaP	68	LNCaP	0.122344	1937
AR	8	LNCaP	69	22RV1	0.0385193	1937
AR	8	LNCaP	70	22RV1	0.0409426	1937
AR	8	LNCaP	71	LNCaP	0.119296	1937
AR	8	LNCaP	72	LNCaP	0.0700136	1937
AR	8	LNCaP	73	LNCaP	0.117856	1937
AR	8	LNCaP	74	LNCaP	0.122817	1937
AR	8	LNCaP	75	LNCaP	0.116098	1937
AR	8	LNCaP	76	LNCaP	0.120482	1937
AR	8	LNCaP	77	VCaP	0.0812116	1937
AR	8	LNCaP	78	VCaP	0.0686164	1937
AR	8	LNCaP	79	VCaP	0.0927823	1937
AR	8	LNCaP	80	VCaP	0.0399109	1937
AR	8	LNCaP	81	VCaP	0.0530742	1937
AR	8	LNCaP	82	VCaP	0.0749674	1937
AR	8	LNCaP	83	VCaP	0.0816337	1937
AR	8	LNCaP	84	VCaP	0.0700795	1937
AR	8	LNCaP	85	VCaP	0.0607798	1937
AR	8	LNCaP	86	VCaP	0.0906793	1937
AR	8	LNCaP	87	C4-2B	0.124843	1937
AR	8	LNCaP	88	VCaP	0.0662524	1937
AR	8	LNCaP	89	VCaP	0.0879102	1937
AR	8	LNCaP	90	VCaP	0.0752004	1937
AR	8	LNCaP	91	VCaP	0.0871867	1937
AR	8	LNCaP	92	VCaP	0.094934	1937
AR	8	LNCaP	93	VCaP	0.0179553	1937
AR	8	LNCaP	94	VCaP	0.100075	1937
AR	8	LNCaP	95	VCaP	0.0997334	1937
AR	8	LNCaP	96	VCaP	0.102666	1937
AR	8	LNCaP	97	VCaP	0.102634	1937
AR	8	LNCaP	98	LNCaP	0.116472	1937
AR	8	LNCaP	99	VCaP	0.0948064	1937
AR	8	LNCaP	100	LNCaP	0.109118	1937
AR	8	LNCaP	101	None	0.0555874	1937
AR	8	LNCaP	102	VCaP	0.0852485	1937
AR	8	LNCaP	103	LNCaP	0.122529	1937
AR	8	LNCaP	104	LNCaP	0.116754	1937
AR	8	LNCaP	105	LNCaP	0.0637911	1937
AR	8	LNCaP	106	LNCaP	0.0630326	1937
AR	8	LNCaP	107	LNCaP	0.124779	1937
AR	8	LNCaP	108	VCaP	0.0950661	1937
AR	8	LNCaP	109	LNCaP	0.106831	1937
AR	8	LNCaP	110	VCS2	0.0895546	1937
AR	8	LNCaP	111	LNCaP	0.128991	1937
AR	8	LNCaP	112	VCaP	0.0637809	1937
AR	8	LNCaP	113	VCaP	0.104157	1937
AR	8	LNCaP	114	VCaP	0.116399	1937
AR	8	LNCaP	115	LNCaP	0.123965	1937
AR	8	LNCaP	116	LNCaP	0.0880856	1937
AR	8	LNCaP	117	LNCaP	0.0544956	1937
AR	8	LNCaP	118	LNCaP	0.118728	1937
AR	8	LNCaP	119	LNCaP	0.118866	1937
AR	8	LNCaP	120	LNCaP	0.055074	1937
AR	8	LNCaP	121	VCaP	0.0888614	1937
AR	8	LNCaP	122	VCaP	0.109515	1937
AR	8	LNCaP	123	VCaP	0.0999388	1937
AR	8	LNCaP	124	VCaP	0.107817	1937
AR	8	LNCaP	125	VCaP	0.101398	1937
AR	8	LNCaP	126	VCaP	0.111588	1937
AR	8	LNCaP	127	VCaP	0.103516	1937
AR	8	LNCaP	128	C4-2B	0.0820579	1937
AR	8	LNCaP	129	LNCaP	0.0767089	1937
AR	8	LNCaP	130	VCaP	0.108491	1937
AR	8	LNCaP	131	LNCaP	0.103045	1937
AR	8	LNCaP	132	VCaP	0.0915341	1937
AR	8	LNCaP	133	VCaP	0.0904423	1937
AR	8	LNCaP	134	LNCaP	0.111468	1937
AR	8	LNCaP	135	LNCaP	0.113982	1937
AR	8	LNCaP	136	PC-3	0.0453573	1937
AR	8	LNCaP	137	PC-3	0.0413729	1937
AR	8	LNCaP	138	PC-3	0.0389779	1937
AR	8	LNCaP	139	LNCaP	0.0582738	1937
AR	8	LNCaP	140	LNCaP	0.102903	1937
AR	8	LNCaP	141	LNCaP	0.114189	1937
AR	8	LNCaP	142	VCaP	0.100333	1937
AR	8	LNCaP	143	VCaP	0.10437	1937
AR	8	LNCaP	144	VCaP	0.0829474	1937
AR	8	LNCaP	145	DU145	0.0227961	1937
AR	8	LNCaP	146	VCaP	0.0785017	1937
AR	8	LNCaP	147	VCaP	0.104424	1937
AR	8	LNCaP	148	LNCaP	0.110477	1937
AR	8	LNCaP	149	LNCaP	0.11658	1937
AR	8	LNCaP	150	LNCaP	0.116263	1937
AR	8	LNCaP	151	DU145	0.026025	1937
AR	8	LNCaP	152	VCaP	0.102156	1937
AR	8	LNCaP	153	PC-3	0.0466212	1937
AR	9	LNCaP	10	LNCaP	0.110619	1937
AR	9	LNCaP	11	CWR22Pc	0.0611057	1937
AR	9	LNCaP	12	CWR22Pc	0.0624082	1937
AR	9	LNCaP	13	CWR22Pc	0.0579947	1937
AR	9	LNCaP	14	None	0.0591915	1937
AR	9	LNCaP	15	None	0.0530684	1937
AR	9	LNCaP	16	LHSAR	0.0302351	1937
AR	9	LNCaP	17	LHSAR	0.0277449	1937
AR	9	LNCaP	18	LNCaP	0.10704	1937
AR	9	LNCaP	19	C4-2	0.0583735	1937
AR	9	LNCaP	20	LNCaP	0.0530755	1937
AR	9	LNCaP	21	LNCaP	0.065681	1937
AR	9	LNCaP	22	None	0.0687854	1937
AR	9	LNCaP	23	None	0.0475151	1937
AR	9	LNCaP	24	None	0.0698696	1937
AR	9	LNCaP	25	None	0.0382967	1937
AR	9	LNCaP	26	LNCaP	0.0231422	1937
AR	9	LNCaP	27	VCaP	0.0649055	1937
AR	9	LNCaP	28	VCaP	0.069295	1937
AR	9	LNCaP	29	VCaP	0.0715769	1937
AR	9	LNCaP	30	LNCaP	0.0767155	1937
AR	9	LNCaP	31	LNCaP	0.0662307	1937
AR	9	LNCaP	32	VCaP	0.0750678	1937
AR	9	LNCaP	33	VCaP	0.0818392	1937
AR	9	LNCaP	34	VCaP	0.0719737	1937
AR	9	LNCaP	35	VCaP	0.0728071	1937
AR	9	LNCaP	36	VCaP	0.061647	1937
AR	9	LNCaP	37	LNCaP	0.104028	1937
AR	9	LNCaP	38	LNCaP	0.0839612	1937
AR	9	LNCaP	39	R1-AD1	0.0602689	1937
AR	9	LNCaP	40	R1-AD1	0.0496887	1937
AR	9	LNCaP	41	LNCaP	0.0790572	1937
AR	9	LNCaP	42	BicR	0.086765	1937
AR	9	LNCaP	43	DUCaP	0.0778964	1937
AR	9	LNCaP	44	None	0.0395292	1937
AR	9	LNCaP	45	None	0.0743353	1937
AR	9	LNCaP	46	None	0.0363579	1937
AR	9	LNCaP	47	None	0.0624406	1937
AR	9	LNCaP	48	LNCaP	0.0772654	1937
AR	9	LNCaP	49	LNCaP	0.0849455	1937
AR	9	LNCaP	50	VCaP	0.060734	1937
AR	9	LNCaP	51	C4-2B	0.0797453	1937
AR	9	LNCaP	52	LNCaP	0.0963695	1937
AR	9	LNCaP	53	LNCaP	0.0934231	1937
AR	9	LNCaP	54	LNCaP	0.0949266	1937
AR	9	LNCaP	55	None	0.0863822	1937
AR	9	LNCaP	56	LNCaP	0.101665	1937
AR	9	LNCaP	57	LNCaP	0.10117	1937
AR	9	LNCaP	58	LNCaP	0.106153	1937
AR	9	LNCaP	59	LNCaP	0.098293	1937
AR	9	LNCaP	60	LNCaP	0.105877	1937
AR	9	LNCaP	61	LNCaP	0.00259276	1937
AR	9	LNCaP	62	LNCaP	0.0870309	1937
AR	9	LNCaP	63	LNCaP-abl	0.0543855	1937
AR	9	LNCaP	64	22RV1	0.00211121	1937
AR	9	LNCaP	65	LNCaP	0.0898001	1937
AR	9	LNCaP	66	LNCaP	0.0963085	1937
AR	9	LNCaP	67	LNCaP	0.0876329	1937
AR	9	LNCaP	68	LNCaP	0.0929945	1937
AR	9	LNCaP	69	22RV1	0.0372828	1937
AR	9	LNCaP	70	22RV1	0.0361177	1937
AR	9	LNCaP	71	LNCaP	0.0955936	1937
AR	9	LNCaP	72	LNCaP	0.0592315	1937
AR	9	LNCaP	73	LNCaP	0.0956174	1937
AR	9	LNCaP	74	LNCaP	0.0965347	1937
AR	9	LNCaP	75	LNCaP	0.0909158	1937
AR	9	LNCaP	76	LNCaP	0.0963917	1937
AR	9	LNCaP	77	VCaP	0.0709135	1937
AR	9	LNCaP	78	VCaP	0.0619607	1937
AR	9	LNCaP	79	VCaP	0.0769846	1937
AR	9	LNCaP	80	VCaP	0.0333334	1937
AR	9	LNCaP	81	VCaP	0.0448457	1937
AR	9	LNCaP	82	VCaP	0.0617883	1937
AR	9	LNCaP	83	VCaP	0.0686261	1937
AR	9	LNCaP	84	VCaP	0.0586931	1937
AR	9	LNCaP	85	VCaP	0.0539571	1937
AR	9	LNCaP	86	VCaP	0.077328	1937
AR	9	LNCaP	87	C4-2B	0.101055	1937
AR	9	LNCaP	88	VCaP	0.0572723	1937
AR	9	LNCaP	89	VCaP	0.0733329	1937
AR	9	LNCaP	90	VCaP	0.0676425	1937
AR	9	LNCaP	91	VCaP	0.0757161	1937
AR	9	LNCaP	92	VCaP	0.0777466	1937
AR	9	LNCaP	93	VCaP	0.0152464	1937
AR	9	LNCaP	94	VCaP	0.0799134	1937
AR	9	LNCaP	95	VCaP	0.0798271	1937
AR	9	LNCaP	96	VCaP	0.0813185	1937
AR	9	LNCaP	97	VCaP	0.0821688	1937
AR	9	LNCaP	98	LNCaP	0.0912979	1937
AR	9	LNCaP	99	VCaP	0.0783347	1937
AR	9	LNCaP	100	LNCaP	0.0834696	1937
AR	9	LNCaP	101	None	0.0514943	1937
AR	9	LNCaP	102	VCaP	0.0746079	1937
AR	9	LNCaP	103	LNCaP	0.0946542	1937
AR	9	LNCaP	104	LNCaP	0.0913508	1937
AR	9	LNCaP	105	LNCaP	0.0592585	1937
AR	9	LNCaP	106	LNCaP	0.0566743	1937
AR	9	LNCaP	107	LNCaP	0.0980417	1937
AR	9	LNCaP	108	VCaP	0.0765331	1937
AR	9	LNCaP	109	LNCaP	0.0855578	1937
AR	9	LNCaP	110	VCS2	0.0730415	1937
AR	9	LNCaP	111	LNCaP	0.10173	1937
AR	9	LNCaP	112	VCaP	0.0579876	1937
AR	9	LNCaP	113	VCaP	0.0809599	1937
AR	9	LNCaP	114	VCaP	0.0915767	1937
AR	9	LNCaP	115	LNCaP	0.0962395	1937
AR	9	LNCaP	116	LNCaP	0.0718363	1937
AR	9	LNCaP	117	LNCaP	0.0479557	1937
AR	9	LNCaP	118	LNCaP	0.092483	1937
AR	9	LNCaP	119	LNCaP	0.093835	1937
AR	9	LNCaP	120	LNCaP	0.0469063	1937
AR	9	LNCaP	121	VCaP	0.0748762	1937
AR	9	LNCaP	122	VCaP	0.0848497	1937
AR	9	LNCaP	123	VCaP	0.0794211	1937
AR	9	LNCaP	124	VCaP	0.0878814	1937
AR	9	LNCaP	125	VCaP	0.0832419	1937
AR	9	LNCaP	126	VCaP	0.0890167	1937
AR	9	LNCaP	127	VCaP	0.081497	1937
AR	9	LNCaP	128	C4-2B	0.0735692	1937
AR	9	LNCaP	129	LNCaP	0.0696478	1937
AR	9	LNCaP	130	VCaP	0.0842456	1937
AR	9	LNCaP	131	LNCaP	0.0883959	1937
AR	9	LNCaP	132	VCaP	0.0697398	1937
AR	9	LNCaP	133	VCaP	0.077573	1937
AR	9	LNCaP	134	LNCaP	0.0914317	1937
AR	9	LNCaP	135	LNCaP	0.0934164	1937
AR	9	LNCaP	136	PC-3	0.0391948	1937
AR	9	LNCaP	137	PC-3	0.0353741	1937
AR	9	LNCaP	138	PC-3	0.0343875	1937
AR	9	LNCaP	139	LNCaP	0.0530123	1937
AR	9	LNCaP	140	LNCaP	0.0888357	1937
AR	9	LNCaP	141	LNCaP	0.0959177	1937
AR	9	LNCaP	142	VCaP	0.0825921	1937
AR	9	LNCaP	143	VCaP	0.0820059	1937
AR	9	LNCaP	144	VCaP	0.0731088	1937
AR	9	LNCaP	145	DU145	0.01941	1937
AR	9	LNCaP	146	VCaP	0.0716215	1937
AR	9	LNCaP	147	VCaP	0.0849183	1937
AR	9	LNCaP	148	LNCaP	0.0827771	1937
AR	9	LNCaP	149	LNCaP	0.0904104	1937
AR	9	LNCaP	150	LNCaP	0.0932649	1937
AR	9	LNCaP	151	DU145	0.0239876	1937
AR	9	LNCaP	152	VCaP	0.079763	1937
AR	9	LNCaP	153	PC-3	0.042005	1937
AR	10	LNCaP	11	CWR22Pc	0.156607	1937
AR	10	LNCaP	12	CWR22Pc	0.173716	1937
AR	10	LNCaP	13	CWR22Pc	0.145917	1937
AR	10	LNCaP	14	None	0.125835	1937
AR	10	LNCaP	15	None	0.0856432	1937
AR	10	LNCaP	16	LHSAR	0.0720394	1937
AR	10	LNCaP	17	LHSAR	0.0707435	1937
AR	10	LNCaP	18	LNCaP	0.299639	1937
AR	10	LNCaP	19	C4-2	0.130833	1937
AR	10	LNCaP	20	LNCaP	0.0844224	1937
AR	10	LNCaP	21	LNCaP	0.152351	1937
AR	10	LNCaP	22	None	0.167873	1937
AR	10	LNCaP	23	None	0.0854286	1937
AR	10	LNCaP	24	None	0.155723	1937
AR	10	LNCaP	25	None	0.0618606	1937
AR	10	LNCaP	26	LNCaP	0.0532879	1937
AR	10	LNCaP	27	VCaP	0.181144	1937
AR	10	LNCaP	28	VCaP	0.179642	1937
AR	10	LNCaP	29	VCaP	0.189523	1937
AR	10	LNCaP	30	LNCaP	0.187477	1937
AR	10	LNCaP	31	LNCaP	0.151033	1937
AR	10	LNCaP	32	VCaP	0.204827	1937
AR	10	LNCaP	33	VCaP	0.205803	1937
AR	10	LNCaP	34	VCaP	0.188169	1937
AR	10	LNCaP	35	VCaP	0.190022	1937
AR	10	LNCaP	36	VCaP	0.169739	1937
AR	10	LNCaP	37	LNCaP	0.275529	1937
AR	10	LNCaP	38	LNCaP	0.255233	1937
AR	10	LNCaP	39	R1-AD1	0.112643	1937
AR	10	LNCaP	40	R1-AD1	0.0830161	1937
AR	10	LNCaP	41	LNCaP	0.228492	1937
AR	10	LNCaP	42	BicR	0.175784	1937
AR	10	LNCaP	43	DUCaP	0.180979	1937
AR	10	LNCaP	44	None	0.0633088	1937
AR	10	LNCaP	45	None	0.159459	1937
AR	10	LNCaP	46	None	0.0630604	1937
AR	10	LNCaP	47	None	0.127286	1937
AR	10	LNCaP	48	LNCaP	0.237332	1937
AR	10	LNCaP	49	LNCaP	0.195275	1937
AR	10	LNCaP	50	VCaP	0.171375	1937
AR	10	LNCaP	51	C4-2B	0.155548	1937
AR	10	LNCaP	52	LNCaP	0.216253	1937
AR	10	LNCaP	53	LNCaP	0.20055	1937
AR	10	LNCaP	54	LNCaP	0.204443	1937
AR	10	LNCaP	55	None	0.158838	1937
AR	10	LNCaP	56	LNCaP	0.198771	1937
AR	10	LNCaP	57	LNCaP	0.214487	1937
AR	10	LNCaP	58	LNCaP	0.270114	1937
AR	10	LNCaP	59	LNCaP	0.274617	1937
AR	10	LNCaP	60	LNCaP	0.249612	1937
AR	10	LNCaP	61	LNCaP	0.00570611	1937
AR	10	LNCaP	62	LNCaP	0.20684	1937
AR	10	LNCaP	63	LNCaP-abl	0.121803	1937
AR	10	LNCaP	64	22RV1	0.00521011	1937
AR	10	LNCaP	65	LNCaP	0.195899	1937
AR	10	LNCaP	66	LNCaP	0.229518	1937
AR	10	LNCaP	67	LNCaP	0.204138	1937
AR	10	LNCaP	68	LNCaP	0.268899	1937
AR	10	LNCaP	69	22RV1	0.0698571	1937
AR	10	LNCaP	70	22RV1	0.0711971	1937
AR	10	LNCaP	71	LNCaP	0.249308	1937
AR	10	LNCaP	72	LNCaP	0.122333	1937
AR	10	LNCaP	73	LNCaP	0.210075	1937
AR	10	LNCaP	74	LNCaP	0.26919	1937
AR	10	LNCaP	75	LNCaP	0.251731	1937
AR	10	LNCaP	76	LNCaP	0.244452	1937
AR	10	LNCaP	77	VCaP	0.123228	1937
AR	10	LNCaP	78	VCaP	0.0898911	1937
AR	10	LNCaP	79	VCaP	0.17486	1937
AR	10	LNCaP	80	VCaP	0.0664284	1937
AR	10	LNCaP	81	VCaP	0.0870726	1937
AR	10	LNCaP	82	VCaP	0.126331	1937
AR	10	LNCaP	83	VCaP	0.148363	1937
AR	10	LNCaP	84	VCaP	0.108597	1937
AR	10	LNCaP	85	VCaP	0.0895867	1937
AR	10	LNCaP	86	VCaP	0.151936	1937
AR	10	LNCaP	87	C4-2B	0.231248	1937
AR	10	LNCaP	88	VCaP	0.092326	1937
AR	10	LNCaP	89	VCaP	0.14115	1937
AR	10	LNCaP	90	VCaP	0.103532	1937
AR	10	LNCaP	91	VCaP	0.131061	1937
AR	10	LNCaP	92	VCaP	0.159825	1937
AR	10	LNCaP	93	VCaP	0.0264439	1937
AR	10	LNCaP	94	VCaP	0.205174	1937
AR	10	LNCaP	95	VCaP	0.207019	1937
AR	10	LNCaP	96	VCaP	0.212879	1937
AR	10	LNCaP	97	VCaP	0.212657	1937
AR	10	LNCaP	98	LNCaP	0.253579	1937
AR	10	LNCaP	99	VCaP	0.176713	1937
AR	10	LNCaP	100	LNCaP	0.209891	1937
AR	10	LNCaP	101	None	0.0809021	1937
AR	10	LNCaP	102	VCaP	0.168712	1937
AR	10	LNCaP	103	LNCaP	0.223435	1937
AR	10	LNCaP	104	LNCaP	0.182319	1937
AR	10	LNCaP	105	LNCaP	0.0803768	1937
AR	10	LNCaP	106	LNCaP	0.0810855	1937
AR	10	LNCaP	107	LNCaP	0.25172	1937
AR	10	LNCaP	108	VCaP	0.189358	1937
AR	10	LNCaP	109	LNCaP	0.162529	1937
AR	10	LNCaP	110	VCS2	0.184254	1937
AR	10	LNCaP	111	LNCaP	0.256501	1937
AR	10	LNCaP	112	VCaP	0.0869569	1937
AR	10	LNCaP	113	VCaP	0.222103	1937
AR	10	LNCaP	114	VCaP	0.232564	1937
AR	10	LNCaP	115	LNCaP	0.21293	1937
AR	10	LNCaP	116	LNCaP	0.131633	1937
AR	10	LNCaP	117	LNCaP	0.0709891	1937
AR	10	LNCaP	118	LNCaP	0.209676	1937
AR	10	LNCaP	119	LNCaP	0.205188	1937
AR	10	LNCaP	120	LNCaP	0.0694163	1937
AR	10	LNCaP	121	VCaP	0.166694	1937
AR	10	LNCaP	122	VCaP	0.225545	1937
AR	10	LNCaP	123	VCaP	0.212596	1937
AR	10	LNCaP	124	VCaP	0.209023	1937
AR	10	LNCaP	125	VCaP	0.196835	1937
AR	10	LNCaP	126	VCaP	0.213027	1937
AR	10	LNCaP	127	VCaP	0.214504	1937
AR	10	LNCaP	128	C4-2B	0.134467	1937
AR	10	LNCaP	129	LNCaP	0.0954647	1937
AR	10	LNCaP	130	VCaP	0.227543	1937
AR	10	LNCaP	131	LNCaP	0.160458	1937
AR	10	LNCaP	132	VCaP	0.203772	1937
AR	10	LNCaP	133	VCaP	0.177299	1937
AR	10	LNCaP	134	LNCaP	0.21241	1937
AR	10	LNCaP	135	LNCaP	0.206519	1937
AR	10	LNCaP	136	PC-3	0.0903321	1937
AR	10	LNCaP	137	PC-3	0.0817161	1937
AR	10	LNCaP	138	PC-3	0.0775674	1937
AR	10	LNCaP	139	LNCaP	0.11732	1937
AR	10	LNCaP	140	LNCaP	0.17266	1937
AR	10	LNCaP	141	LNCaP	0.185771	1937
AR	10	LNCaP	142	VCaP	0.199751	1937
AR	10	LNCaP	143	VCaP	0.217439	1937
AR	10	LNCaP	144	VCaP	0.15976	1937
AR	10	LNCaP	145	DU145	0.0463888	1937
AR	10	LNCaP	146	VCaP	0.149839	1937
AR	10	LNCaP	147	VCaP	0.212211	1937
AR	10	LNCaP	148	LNCaP	0.190109	1937
AR	10	LNCaP	149	LNCaP	0.256413	1937
AR	10	LNCaP	150	LNCaP	0.206634	1937
AR	10	LNCaP	151	DU145	0.0516855	1937
AR	10	LNCaP	152	VCaP	0.218258	1937
AR	10	LNCaP	153	PC-3	0.0936357	1937
AR	11	CWR22Pc	12	CWR22Pc	0.6549	1937
AR	11	CWR22Pc	13	CWR22Pc	0.649985	1937
AR	11	CWR22Pc	14	None	0.155323	1937
AR	11	CWR22Pc	15	None	0.0705658	1937
AR	11	CWR22Pc	16	LHSAR	0.106501	1937
AR	11	CWR22Pc	17	LHSAR	0.0766932	1937
AR	11	CWR22Pc	18	LNCaP	0.228278	1937
AR	11	CWR22Pc	19	C4-2	0.316013	1937
AR	11	CWR22Pc	20	LNCaP	0.0790375	1937
AR	11	CWR22Pc	21	LNCaP	0.195917	1937
AR	11	CWR22Pc	22	None	0.304453	1937
AR	11	CWR22Pc	23	None	0.0797209	1937
AR	11	CWR22Pc	24	None	0.209501	1937
AR	11	CWR22Pc	25	None	0.0602784	1937
AR	11	CWR22Pc	26	LNCaP	0.108692	1937
AR	11	CWR22Pc	27	VCaP	0.25674	1937
AR	11	CWR22Pc	28	VCaP	0.194378	1937
AR	11	CWR22Pc	29	VCaP	0.226636	1937
AR	11	CWR22Pc	30	LNCaP	0.173175	1937
AR	11	CWR22Pc	31	LNCaP	0.181734	1937
AR	11	CWR22Pc	32	VCaP	0.221684	1937
AR	11	CWR22Pc	33	VCaP	0.187585	1937
AR	11	CWR22Pc	34	VCaP	0.201363	1937
AR	11	CWR22Pc	35	VCaP	0.205754	1937
AR	11	CWR22Pc	36	VCaP	0.241569	1937
AR	11	CWR22Pc	37	LNCaP	0.182584	1937
AR	11	CWR22Pc	38	LNCaP	0.244891	1937
AR	11	CWR22Pc	39	R1-AD1	0.0911271	1937
AR	11	CWR22Pc	40	R1-AD1	0.0563964	1937
AR	11	CWR22Pc	41	LNCaP	0.321227	1937
AR	11	CWR22Pc	42	BicR	0.125333	1937
AR	11	CWR22Pc	43	DUCaP	0.151554	1937
AR	11	CWR22Pc	44	None	0.0503127	1937
AR	11	CWR22Pc	45	None	0.210732	1937
AR	11	CWR22Pc	46	None	0.0516192	1937
AR	11	CWR22Pc	47	None	0.143667	1937
AR	11	CWR22Pc	48	LNCaP	0.255678	1937
AR	11	CWR22Pc	49	LNCaP	0.193821	1937
AR	11	CWR22Pc	50	VCaP	0.26865	1937
AR	11	CWR22Pc	51	C4-2B	0.130523	1937
AR	11	CWR22Pc	52	LNCaP	0.202443	1937
AR	11	CWR22Pc	53	LNCaP	0.175325	1937
AR	11	CWR22Pc	54	LNCaP	0.173301	1937
AR	11	CWR22Pc	55	None	0.12276	1937
AR	11	CWR22Pc	56	LNCaP	0.124991	1937
AR	11	CWR22Pc	57	LNCaP	0.129895	1937
AR	11	CWR22Pc	58	LNCaP	0.200389	1937
AR	11	CWR22Pc	59	LNCaP	0.266805	1937
AR	11	CWR22Pc	60	LNCaP	0.170181	1937
AR	11	CWR22Pc	61	LNCaP	0.00700809	1937
AR	11	CWR22Pc	62	LNCaP	0.263231	1937
AR	11	CWR22Pc	63	LNCaP-abl	0.267006	1937
AR	11	CWR22Pc	64	22RV1	0.0462461	1937
AR	11	CWR22Pc	65	LNCaP	0.193014	1937
AR	11	CWR22Pc	66	LNCaP	0.206246	1937
AR	11	CWR22Pc	67	LNCaP	0.25643	1937
AR	11	CWR22Pc	68	LNCaP	0.248498	1937
AR	11	CWR22Pc	69	22RV1	0.144448	1937
AR	11	CWR22Pc	70	22RV1	0.151858	1937
AR	11	CWR22Pc	71	LNCaP	0.222925	1937
AR	11	CWR22Pc	72	LNCaP	0.235743	1937
AR	11	CWR22Pc	73	LNCaP	0.191058	1937
AR	11	CWR22Pc	74	LNCaP	0.313489	1937
AR	11	CWR22Pc	75	LNCaP	0.328315	1937
AR	11	CWR22Pc	76	LNCaP	0.269413	1937
AR	11	CWR22Pc	77	VCaP	0.0863025	1937
AR	11	CWR22Pc	78	VCaP	0.0602455	1937
AR	11	CWR22Pc	79	VCaP	0.14895	1937
AR	11	CWR22Pc	80	VCaP	0.0437211	1937
AR	11	CWR22Pc	81	VCaP	0.0544034	1937
AR	11	CWR22Pc	82	VCaP	0.0882206	1937
AR	11	CWR22Pc	83	VCaP	0.108475	1937
AR	11	CWR22Pc	84	VCaP	0.072592	1937
AR	11	CWR22Pc	85	VCaP	0.04904	1937
AR	11	CWR22Pc	86	VCaP	0.096772	1937
AR	11	CWR22Pc	87	C4-2B	0.18543	1937
AR	11	CWR22Pc	88	VCaP	0.0512417	1937
AR	11	CWR22Pc	89	VCaP	0.0874527	1937
AR	11	CWR22Pc	90	VCaP	0.0647651	1937
AR	11	CWR22Pc	91	VCaP	0.0874047	1937
AR	11	CWR22Pc	92	VCaP	0.114574	1937
AR	11	CWR22Pc	93	VCaP	0.0173785	1937
AR	11	CWR22Pc	94	VCaP	0.174188	1937
AR	11	CWR22Pc	95	VCaP	0.19153	1937
AR	11	CWR22Pc	96	VCaP	0.205459	1937
AR	11	CWR22Pc	97	VCaP	0.196029	1937
AR	11	CWR22Pc	98	LNCaP	0.342117	1937
AR	11	CWR22Pc	99	VCaP	0.124987	1937
AR	11	CWR22Pc	100	LNCaP	0.213702	1937
AR	11	CWR22Pc	101	None	0.0906601	1937
AR	11	CWR22Pc	102	VCaP	0.297117	1937
AR	11	CWR22Pc	103	LNCaP	0.212179	1937
AR	11	CWR22Pc	104	LNCaP	0.153931	1937
AR	11	CWR22Pc	105	LNCaP	0.0709385	1937
AR	11	CWR22Pc	106	LNCaP	0.0659888	1937
AR	11	CWR22Pc	107	LNCaP	0.260565	1937
AR	11	CWR22Pc	108	VCaP	0.151522	1937
AR	11	CWR22Pc	109	LNCaP	0.131197	1937
AR	11	CWR22Pc	110	VCS2	0.211562	1937
AR	11	CWR22Pc	111	LNCaP	0.246116	1937
AR	11	CWR22Pc	112	VCaP	0.0745725	1937
AR	11	CWR22Pc	113	VCaP	0.264894	1937
AR	11	CWR22Pc	114	VCaP	0.195809	1937
AR	11	CWR22Pc	115	LNCaP	0.17397	1937
AR	11	CWR22Pc	116	LNCaP	0.142906	1937
AR	11	CWR22Pc	117	LNCaP	0.0701955	1937
AR	11	CWR22Pc	118	LNCaP	0.202914	1937
AR	11	CWR22Pc	119	LNCaP	0.198403	1937
AR	11	CWR22Pc	120	LNCaP	0.0646492	1937
AR	11	CWR22Pc	121	VCaP	0.244834	1937
AR	11	CWR22Pc	122	VCaP	0.245284	1937
AR	11	CWR22Pc	123	VCaP	0.262637	1937
AR	11	CWR22Pc	124	VCaP	0.165542	1937
AR	11	CWR22Pc	125	VCaP	0.150368	1937
AR	11	CWR22Pc	126	VCaP	0.206546	1937
AR	11	CWR22Pc	127	VCaP	0.314535	1937
AR	11	CWR22Pc	128	C4-2B	0.0973699	1937
AR	11	CWR22Pc	129	LNCaP	0.0658991	1937
AR	11	CWR22Pc	130	VCaP	0.222754	1937
AR	11	CWR22Pc	131	LNCaP	0.0984682	1937
AR	11	CWR22Pc	132	VCaP	0.284044	1937
AR	11	CWR22Pc	133	VCaP	0.275053	1937
AR	11	CWR22Pc	134	LNCaP	0.207983	1937
AR	11	CWR22Pc	135	LNCaP	0.179986	1937
AR	11	CWR22Pc	136	PC-3	0.0746507	1937
AR	11	CWR22Pc	137	PC-3	0.073812	1937
AR	11	CWR22Pc	138	PC-3	0.0593733	1937
AR	11	CWR22Pc	139	LNCaP	0.0984595	1937
AR	11	CWR22Pc	140	LNCaP	0.130007	1937
AR	11	CWR22Pc	141	LNCaP	0.129674	1937
AR	11	CWR22Pc	142	VCaP	0.296622	1937
AR	11	CWR22Pc	143	VCaP	0.309803	1937
AR	11	CWR22Pc	144	VCaP	0.25375	1937
AR	11	CWR22Pc	145	DU145	0.0865147	1937
AR	11	CWR22Pc	146	VCaP	0.234315	1937
AR	11	CWR22Pc	147	VCaP	0.288238	1937
AR	11	CWR22Pc	148	LNCaP	0.181535	1937
AR	11	CWR22Pc	149	LNCaP	0.344509	1937
AR	11	CWR22Pc	150	LNCaP	0.171723	1937
AR	11	CWR22Pc	151	DU145	0.0825297	1937
AR	11	CWR22Pc	152	VCaP	0.305383	1937
AR	11	CWR22Pc	153	PC-3	0.077383	1937
AR	12	CWR22Pc	13	CWR22Pc	0.60392	1937
AR	12	CWR22Pc	14	None	0.157147	1937
AR	12	CWR22Pc	15	None	0.0701316	1937
AR	12	CWR22Pc	16	LHSAR	0.139134	1937
AR	12	CWR22Pc	17	LHSAR	0.112425	1937
AR	12	CWR22Pc	18	LNCaP	0.280295	1937
AR	12	CWR22Pc	19	C4-2	0.30521	1937
AR	12	CWR22Pc	20	LNCaP	0.0800376	1937
AR	12	CWR22Pc	21	LNCaP	0.211265	1937
AR	12	CWR22Pc	22	None	0.328292	1937
AR	12	CWR22Pc	23	None	0.0787405	1937
AR	12	CWR22Pc	24	None	0.232162	1937
AR	12	CWR22Pc	25	None	0.0603556	1937
AR	12	CWR22Pc	26	LNCaP	0.10216	1937
AR	12	CWR22Pc	27	VCaP	0.335533	1937
AR	12	CWR22Pc	28	VCaP	0.246308	1937
AR	12	CWR22Pc	29	VCaP	0.285878	1937
AR	12	CWR22Pc	30	LNCaP	0.200087	1937
AR	12	CWR22Pc	31	LNCaP	0.188061	1937
AR	12	CWR22Pc	32	VCaP	0.30953	1937
AR	12	CWR22Pc	33	VCaP	0.252171	1937
AR	12	CWR22Pc	34	VCaP	0.274925	1937
AR	12	CWR22Pc	35	VCaP	0.279832	1937
AR	12	CWR22Pc	36	VCaP	0.317946	1937
AR	12	CWR22Pc	37	LNCaP	0.232334	1937
AR	12	CWR22Pc	38	LNCaP	0.323364	1937
AR	12	CWR22Pc	39	R1-AD1	0.0990149	1937
AR	12	CWR22Pc	40	R1-AD1	0.0583315	1937
AR	12	CWR22Pc	41	LNCaP	0.396477	1937
AR	12	CWR22Pc	42	BicR	0.142378	1937
AR	12	CWR22Pc	43	DUCaP	0.197798	1937
AR	12	CWR22Pc	44	None	0.0582765	1937
AR	12	CWR22Pc	45	None	0.220996	1937
AR	12	CWR22Pc	46	None	0.0588727	1937
AR	12	CWR22Pc	47	None	0.155988	1937
AR	12	CWR22Pc	48	LNCaP	0.34901	1937
AR	12	CWR22Pc	49	LNCaP	0.210553	1937
AR	12	CWR22Pc	50	VCaP	0.349677	1937
AR	12	CWR22Pc	51	C4-2B	0.140418	1937
AR	12	CWR22Pc	52	LNCaP	0.225124	1937
AR	12	CWR22Pc	53	LNCaP	0.187396	1937
AR	12	CWR22Pc	54	LNCaP	0.191292	1937
AR	12	CWR22Pc	55	None	0.126803	1937
AR	12	CWR22Pc	56	LNCaP	0.1274	1937
AR	12	CWR22Pc	57	LNCaP	0.135565	1937
AR	12	CWR22Pc	58	LNCaP	0.245214	1937
AR	12	CWR22Pc	59	LNCaP	0.351311	1937
AR	12	CWR22Pc	60	LNCaP	0.20476	1937
AR	12	CWR22Pc	61	LNCaP	0.00865057	1937
AR	12	CWR22Pc	62	LNCaP	0.293883	1937
AR	12	CWR22Pc	63	LNCaP-abl	0.253869	1937
AR	12	CWR22Pc	64	22RV1	0.0452151	1937
AR	12	CWR22Pc	65	LNCaP	0.210993	1937
AR	12	CWR22Pc	66	LNCaP	0.229821	1937
AR	12	CWR22Pc	67	LNCaP	0.286071	1937
AR	12	CWR22Pc	68	LNCaP	0.313772	1937
AR	12	CWR22Pc	69	22RV1	0.128627	1937
AR	12	CWR22Pc	70	22RV1	0.140158	1937
AR	12	CWR22Pc	71	LNCaP	0.25891	1937
AR	12	CWR22Pc	72	LNCaP	0.239837	1937
AR	12	CWR22Pc	73	LNCaP	0.210401	1937
AR	12	CWR22Pc	74	LNCaP	0.386431	1937
AR	12	CWR22Pc	75	LNCaP	0.405489	1937
AR	12	CWR22Pc	76	LNCaP	0.305703	1937
AR	12	CWR22Pc	77	VCaP	0.103717	1937
AR	12	CWR22Pc	78	VCaP	0.0672732	1937
AR	12	CWR22Pc	79	VCaP	0.191697	1937
AR	12	CWR22Pc	80	VCaP	0.0560135	1937
AR	12	CWR22Pc	81	VCaP	0.0765004	1937
AR	12	CWR22Pc	82	VCaP	0.126127	1937
AR	12	CWR22Pc	83	VCaP	0.152553	1937
AR	12	CWR22Pc	84	VCaP	0.10077	1937
AR	12	CWR22Pc	85	VCaP	0.0672681	1937
AR	12	CWR22Pc	86	VCaP	0.130065	1937
AR	12	CWR22Pc	87	C4-2B	0.207975	1937
AR	12	CWR22Pc	88	VCaP	0.0696571	1937
AR	12	CWR22Pc	89	VCaP	0.119649	1937
AR	12	CWR22Pc	90	VCaP	0.074006	1937
AR	12	CWR22Pc	91	VCaP	0.107152	1937
AR	12	CWR22Pc	92	VCaP	0.142137	1937
AR	12	CWR22Pc	93	VCaP	0.0210847	1937
AR	12	CWR22Pc	94	VCaP	0.240266	1937
AR	12	CWR22Pc	95	VCaP	0.262253	1937
AR	12	CWR22Pc	96	VCaP	0.272476	1937
AR	12	CWR22Pc	97	VCaP	0.261086	1937
AR	12	CWR22Pc	98	LNCaP	0.413978	1937
AR	12	CWR22Pc	99	VCaP	0.170094	1937
AR	12	CWR22Pc	100	LNCaP	0.238491	1937
AR	12	CWR22Pc	101	None	0.0900131	1937
AR	12	CWR22Pc	102	VCaP	0.3176	1937
AR	12	CWR22Pc	103	LNCaP	0.227559	1937
AR	12	CWR22Pc	104	LNCaP	0.160455	1937
AR	12	CWR22Pc	105	LNCaP	0.0617655	1937
AR	12	CWR22Pc	106	LNCaP	0.0580493	1937
AR	12	CWR22Pc	107	LNCaP	0.295343	1937
AR	12	CWR22Pc	108	VCaP	0.209631	1937
AR	12	CWR22Pc	109	LNCaP	0.129149	1937
AR	12	CWR22Pc	110	VCS2	0.257879	1937
AR	12	CWR22Pc	111	LNCaP	0.276285	1937
AR	12	CWR22Pc	112	VCaP	0.0694046	1937
AR	12	CWR22Pc	113	VCaP	0.358152	1937
AR	12	CWR22Pc	114	VCaP	0.259399	1937
AR	12	CWR22Pc	115	LNCaP	0.185079	1937
AR	12	CWR22Pc	116	LNCaP	0.134183	1937
AR	12	CWR22Pc	117	LNCaP	0.0590432	1937
AR	12	CWR22Pc	118	LNCaP	0.212785	1937
AR	12	CWR22Pc	119	LNCaP	0.210915	1937
AR	12	CWR22Pc	120	LNCaP	0.0555844	1937
AR	12	CWR22Pc	121	VCaP	0.251637	1937
AR	12	CWR22Pc	122	VCaP	0.310263	1937
AR	12	CWR22Pc	123	VCaP	0.324073	1937
AR	12	CWR22Pc	124	VCaP	0.213771	1937
AR	12	CWR22Pc	125	VCaP	0.197306	1937
AR	12	CWR22Pc	126	VCaP	0.242831	1937
AR	12	CWR22Pc	127	VCaP	0.363351	1937
AR	12	CWR22Pc	128	C4-2B	0.10611	1937
AR	12	CWR22Pc	129	LNCaP	0.0640863	1937
AR	12	CWR22Pc	130	VCaP	0.296493	1937
AR	12	CWR22Pc	131	LNCaP	0.104894	1937
AR	12	CWR22Pc	132	VCaP	0.384792	1937
AR	12	CWR22Pc	133	VCaP	0.298836	1937
AR	12	CWR22Pc	134	LNCaP	0.234041	1937
AR	12	CWR22Pc	135	LNCaP	0.183329	1937
AR	12	CWR22Pc	136	PC-3	0.108089	1937
AR	12	CWR22Pc	137	PC-3	0.103549	1937
AR	12	CWR22Pc	138	PC-3	0.087454	1937
AR	12	CWR22Pc	139	LNCaP	0.12199	1937
AR	12	CWR22Pc	140	LNCaP	0.130052	1937
AR	12	CWR22Pc	141	LNCaP	0.131461	1937
AR	12	CWR22Pc	142	VCaP	0.336185	1937
AR	12	CWR22Pc	143	VCaP	0.386498	1937
AR	12	CWR22Pc	144	VCaP	0.263267	1937
AR	12	CWR22Pc	145	DU145	0.102755	1937
AR	12	CWR22Pc	146	VCaP	0.240039	1937
AR	12	CWR22Pc	147	VCaP	0.340524	1937
AR	12	CWR22Pc	148	LNCaP	0.191113	1937
AR	12	CWR22Pc	149	LNCaP	0.431831	1937
AR	12	CWR22Pc	150	LNCaP	0.179689	1937
AR	12	CWR22Pc	151	DU145	0.0925174	1937
AR	12	CWR22Pc	152	VCaP	0.389425	1937
AR	12	CWR22Pc	153	PC-3	0.114143	1937
AR	13	CWR22Pc	14	None	0.155147	1937
AR	13	CWR22Pc	15	None	0.0698717	1937
AR	13	CWR22Pc	16	LHSAR	0.101609	1937
AR	13	CWR22Pc	17	LHSAR	0.072403	1937
AR	13	CWR22Pc	18	LNCaP	0.212799	1937
AR	13	CWR22Pc	19	C4-2	0.306063	1937
AR	13	CWR22Pc	20	LNCaP	0.0740837	1937
AR	13	CWR22Pc	21	LNCaP	0.179885	1937
AR	13	CWR22Pc	22	None	0.294452	1937
AR	13	CWR22Pc	23	None	0.0770022	1937
AR	13	CWR22Pc	24	None	0.196484	1937
AR	13	CWR22Pc	25	None	0.0602721	1937
AR	13	CWR22Pc	26	LNCaP	0.108063	1937
AR	13	CWR22Pc	27	VCaP	0.234158	1937
AR	13	CWR22Pc	28	VCaP	0.17981	1937
AR	13	CWR22Pc	29	VCaP	0.207836	1937
AR	13	CWR22Pc	30	LNCaP	0.156901	1937
AR	13	CWR22Pc	31	LNCaP	0.168312	1937
AR	13	CWR22Pc	32	VCaP	0.203331	1937
AR	13	CWR22Pc	33	VCaP	0.170767	1937
AR	13	CWR22Pc	34	VCaP	0.182148	1937
AR	13	CWR22Pc	35	VCaP	0.184964	1937
AR	13	CWR22Pc	36	VCaP	0.219388	1937
AR	13	CWR22Pc	37	LNCaP	0.169965	1937
AR	13	CWR22Pc	38	LNCaP	0.224338	1937
AR	13	CWR22Pc	39	R1-AD1	0.0888652	1937
AR	13	CWR22Pc	40	R1-AD1	0.0553641	1937
AR	13	CWR22Pc	41	LNCaP	0.29297	1937
AR	13	CWR22Pc	42	BicR	0.117942	1937
AR	13	CWR22Pc	43	DUCaP	0.144558	1937
AR	13	CWR22Pc	44	None	0.0491238	1937
AR	13	CWR22Pc	45	None	0.200753	1937
AR	13	CWR22Pc	46	None	0.0514138	1937
AR	13	CWR22Pc	47	None	0.134446	1937
AR	13	CWR22Pc	48	LNCaP	0.232076	1937
AR	13	CWR22Pc	49	LNCaP	0.179147	1937
AR	13	CWR22Pc	50	VCaP	0.246106	1937
AR	13	CWR22Pc	51	C4-2B	0.122512	1937
AR	13	CWR22Pc	52	LNCaP	0.182681	1937
AR	13	CWR22Pc	53	LNCaP	0.160756	1937
AR	13	CWR22Pc	54	LNCaP	0.156796	1937
AR	13	CWR22Pc	55	None	0.122853	1937
AR	13	CWR22Pc	56	LNCaP	0.120495	1937
AR	13	CWR22Pc	57	LNCaP	0.123688	1937
AR	13	CWR22Pc	58	LNCaP	0.18228	1937
AR	13	CWR22Pc	59	LNCaP	0.240963	1937
AR	13	CWR22Pc	60	LNCaP	0.155523	1937
AR	13	CWR22Pc	61	LNCaP	0.00582439	1937
AR	13	CWR22Pc	62	LNCaP	0.239854	1937
AR	13	CWR22Pc	63	LNCaP-abl	0.260697	1937
AR	13	CWR22Pc	64	22RV1	0.046918	1937
AR	13	CWR22Pc	65	LNCaP	0.179748	1937
AR	13	CWR22Pc	66	LNCaP	0.19249	1937
AR	13	CWR22Pc	67	LNCaP	0.233716	1937
AR	13	CWR22Pc	68	LNCaP	0.228856	1937
AR	13	CWR22Pc	69	22RV1	0.143634	1937
AR	13	CWR22Pc	70	22RV1	0.150808	1937
AR	13	CWR22Pc	71	LNCaP	0.209509	1937
AR	13	CWR22Pc	72	LNCaP	0.219291	1937
AR	13	CWR22Pc	73	LNCaP	0.17339	1937
AR	13	CWR22Pc	74	LNCaP	0.291222	1937
AR	13	CWR22Pc	75	LNCaP	0.30259	1937
AR	13	CWR22Pc	76	LNCaP	0.252543	1937
AR	13	CWR22Pc	77	VCaP	0.0812225	1937
AR	13	CWR22Pc	78	VCaP	0.0582519	1937
AR	13	CWR22Pc	79	VCaP	0.133739	1937
AR	13	CWR22Pc	80	VCaP	0.0437273	1937
AR	13	CWR22Pc	81	VCaP	0.0523234	1937
AR	13	CWR22Pc	82	VCaP	0.0810374	1937
AR	13	CWR22Pc	83	VCaP	0.10023	1937
AR	13	CWR22Pc	84	VCaP	0.0684324	1937
AR	13	CWR22Pc	85	VCaP	0.0465668	1937
AR	13	CWR22Pc	86	VCaP	0.0868507	1937
AR	13	CWR22Pc	87	C4-2B	0.174679	1937
AR	13	CWR22Pc	88	VCaP	0.0485047	1937
AR	13	CWR22Pc	89	VCaP	0.0823798	1937
AR	13	CWR22Pc	90	VCaP	0.0610761	1937
AR	13	CWR22Pc	91	VCaP	0.0817913	1937
AR	13	CWR22Pc	92	VCaP	0.106522	1937
AR	13	CWR22Pc	93	VCaP	0.0172264	1937
AR	13	CWR22Pc	94	VCaP	0.161465	1937
AR	13	CWR22Pc	95	VCaP	0.177205	1937
AR	13	CWR22Pc	96	VCaP	0.192917	1937
AR	13	CWR22Pc	97	VCaP	0.185036	1937
AR	13	CWR22Pc	98	LNCaP	0.315177	1937
AR	13	CWR22Pc	99	VCaP	0.115146	1937
AR	13	CWR22Pc	100	LNCaP	0.195217	1937
[truncated: 12,851 more rows]
