# Supplementary material for: Tissue-specific transfer learning improves functional variant and therapeutic target discoveries in breast and prostate cancer
Source: PLoS Genet. 2026 May 6;22(5):e1012145. doi: 10.1371/journal.pgen.1012145 (PMC13175468; doi:10.1371/journal.pgen.1012145)
Supplement: S5 Table — (XLSX) [file pgen.1012145.s011.xlsx]

## Sheet: Sheet1
S5 Table. TF ChIP-seq tracks from the original Enformer model
DCid	TFs	Description	Tissue
2384	CTCF	CHIP:CTCF:breast epithelium female adult (53 years)	Breast
3487	CTCF	CHIP:CTCF:breast epithelium female adult (51 year)	Breast
3601	CTCF	CHIP:CTCF:breast epithelium male adult (54 years)	Breast
2507	EP300	CHIP:EP300:breast epithelium male adult (37 years)	Breast
2775	EP300	CHIP:EP300:breast epithelium female adult (53 years)	Breast
3003	EP300	CHIP:EP300:breast epithelium male adult (54 years)	Breast
3087	EP300	CHIP:EP300:breast epithelium female adult (51 year)	Breast
2373	POLR2A	CHIP:POLR2A:breast epithelium female adult (53 years)	Breast
2383	POLR2A	CHIP:POLR2A:breast epithelium female adult (51 year)	Breast
2666	POLR2A	CHIP:POLR2AphosphoS5:breast epithelium female adult (51 year)	Breast
4052	POLR2A	CHIP:POLR2AphosphoS5:breast epithelium male adult (54 years)	Breast
4335	POLR2A	CHIP:POLR2AphosphoS5:breast epithelium female adult (53 years)	Breast
2060	CTCF	CHIP:CTCF:epithelial cell of prostate male	Prostate
3678	CTCF	CHIP:CTCF:prostate gland male adult (37 years)	Prostate
4014	CTCF	CHIP:CTCF:prostate gland male adult (54 years)	Prostate
1836	POLR2A	CHIP:POLR2A:prostate gland male adult (54 years)	Prostate
2681	POLR2A	CHIP:POLR2AphosphoS5:prostate gland male adult (37 years)	Prostate
2812	POLR2A	CHIP:POLR2AphosphoS5:prostate gland male adult (54 years)	Prostate
4270	POLR2A	CHIP:POLR2A:prostate gland male adult (37 years)	Prostate
