# Supplementary material for: Tissue-specific transfer learning improves functional variant and therapeutic target discoveries in breast and prostate cancer
Source: PLoS Genet. 2026 May 6;22(5):e1012145. doi: 10.1371/journal.pgen.1012145 (PMC13175468; doi:10.1371/journal.pgen.1012145)
Supplement: S6 Table — (XLSX) [file pgen.1012145.s012.xlsx]

## Sheet: Sheet1
S6 Table: Correlation between Enformer and TL-prostate predictions for each transcription factor
TF	Test sequence_id	Pearson_r
POLR2A	1	0.332653
POLR2A	2	0.39244
POLR2A	3	0.66983
POLR2A	4	0.92642
POLR2A	5	0.837976
POLR2A	6	0.843356
POLR2A	7	0.301334
POLR2A	8	0.346219
POLR2A	9	0.684929
POLR2A	10	0.511238
POLR2A	11	0.580594
POLR2A	12	0.174936
POLR2A	13	0.261207
POLR2A	14	0.285179
POLR2A	15	0.686299
POLR2A	16	0.51419
POLR2A	17	0.907122
POLR2A	18	0.926168
POLR2A	19	0.379326
POLR2A	20	0.562341
POLR2A	21	0.551335
POLR2A	22	0.125206
POLR2A	23	0.862654
POLR2A	24	0.132681
POLR2A	25	0.459276
POLR2A	26	0.850915
POLR2A	27	0.740972
POLR2A	28	0.300027
POLR2A	29	0.401103
POLR2A	30	0.313719
POLR2A	31	0.75435
POLR2A	32	0.0300879
POLR2A	33	0.149352
POLR2A	34	0.375379
POLR2A	35	0.294221
POLR2A	36	0.825561
POLR2A	37	0.0843032
POLR2A	38	0.665628
POLR2A	39	0.54168
POLR2A	40	0.59036
POLR2A	41	0.640078
POLR2A	42	0.317359
POLR2A	43	0.346711
POLR2A	44	0.417674
POLR2A	45	0.958491
POLR2A	46	0.483491
POLR2A	47	0.841983
POLR2A	48	0.826434
POLR2A	49	0.934593
POLR2A	50	0.512038
POLR2A	51	0.846644
POLR2A	52	0.804217
POLR2A	53	0.704937
POLR2A	54	0.805189
POLR2A	55	0.424954
POLR2A	56	0.380375
POLR2A	57	0.780616
POLR2A	58	0.899549
POLR2A	59	0.291907
POLR2A	60	0.314163
POLR2A	61	0.898191
POLR2A	62	0.213569
POLR2A	63	0.16695
POLR2A	64	0.681235
POLR2A	65	0.172478
POLR2A	66	0.286302
POLR2A	67	0.91248
POLR2A	68	0.484144
POLR2A	69	0.549872
POLR2A	70	0.418652
POLR2A	71	0.354118
POLR2A	72	0.319403
POLR2A	73	0.647596
POLR2A	74	0.90886
POLR2A	75	0.376136
POLR2A	76	0.299264
POLR2A	77	0.565796
POLR2A	78	0.784416
POLR2A	79	0.753815
POLR2A	80	0.825408
POLR2A	81	0.640216
POLR2A	82	0.501551
POLR2A	83	0.293298
POLR2A	84	0.893796
POLR2A	85	0.667431
POLR2A	86	0.349889
POLR2A	87	0.250883
POLR2A	88	0.726171
POLR2A	89	0.897869
POLR2A	90	0.224069
POLR2A	91	0.929334
POLR2A	92	0.274251
POLR2A	93	0.906989
POLR2A	94	0.843394
POLR2A	95	0.90821
POLR2A	96	0.69371
POLR2A	97	0.889174
POLR2A	98	0.531566
POLR2A	99	0.902469
POLR2A	100	0.684085
POLR2A	101	0.277078
POLR2A	102	0.51234
POLR2A	103	0.92385
POLR2A	104	0.703173
POLR2A	105	0.204937
POLR2A	106	0.2931
POLR2A	107	0.624432
POLR2A	108	0.323468
POLR2A	109	0.924918
POLR2A	110	0.203901
POLR2A	111	0.195326
POLR2A	112	0.623496
POLR2A	113	0.178416
POLR2A	114	0.111025
POLR2A	115	0.63729
POLR2A	116	0.852214
POLR2A	117	0.897475
POLR2A	118	0.179708
POLR2A	119	0.894208
POLR2A	120	0.512302
POLR2A	121	0.235941
POLR2A	122	0.441013
POLR2A	123	0.848407
POLR2A	124	0.946856
POLR2A	125	0.300405
POLR2A	126	0.580794
POLR2A	127	0.910393
POLR2A	128	0.433545
POLR2A	129	0.697381
POLR2A	130	0.461085
POLR2A	131	0.2892
POLR2A	132	0.650319
POLR2A	133	0.938574
POLR2A	134	0.141629
POLR2A	135	0.769291
POLR2A	136	0.890643
POLR2A	137	0.552475
POLR2A	138	0.41515
POLR2A	139	0.359309
POLR2A	140	0.326013
POLR2A	141	0.409946
POLR2A	142	0.591953
POLR2A	143	0.832415
POLR2A	144	0.357723
POLR2A	145	0.292973
POLR2A	146	0.880809
POLR2A	147	0.537856
POLR2A	148	0.572615
POLR2A	149	0.699311
POLR2A	150	0.92245
POLR2A	151	0.874755
POLR2A	152	0.681095
POLR2A	153	0.497314
POLR2A	154	0.902779
POLR2A	155	0.900056
POLR2A	156	0.425733
POLR2A	157	0.653451
POLR2A	158	0.516798
POLR2A	159	0.843497
POLR2A	160	0.0877298
POLR2A	161	0.0975427
POLR2A	162	0.160207
POLR2A	163	0.393378
POLR2A	164	0.364391
POLR2A	165	0.749787
POLR2A	166	0.572745
POLR2A	167	0.916349
POLR2A	168	0.768432
POLR2A	169	0.15031
POLR2A	170	0.457081
POLR2A	171	0.575515
POLR2A	172	0.940224
POLR2A	173	0.130535
POLR2A	174	0.0714592
POLR2A	175	0.776725
POLR2A	176	0.586453
POLR2A	177	0.754319
POLR2A	178	0.683175
POLR2A	179	0.861953
POLR2A	180	0.757795
POLR2A	181	0.840995
POLR2A	182	0.246574
POLR2A	183	0.363755
POLR2A	184	0.614568
POLR2A	185	0.101137
POLR2A	186	0.248016
POLR2A	187	0.590573
POLR2A	188	0.896625
POLR2A	189	0.144182
POLR2A	190	0.887615
POLR2A	191	0.11095
POLR2A	192	0.77621
POLR2A	193	-0.160429
POLR2A	194	0.307399
POLR2A	195	0.475111
POLR2A	196	0.311663
POLR2A	197	0.912125
POLR2A	198	0.794954
POLR2A	199	0.652024
POLR2A	200	0.953913
POLR2A	201	0.592269
POLR2A	202	0.897396
POLR2A	203	0.136794
POLR2A	204	0.260298
POLR2A	205	0.147132
POLR2A	206	0.474266
POLR2A	207	0.213956
POLR2A	208	0.698047
POLR2A	209	0.625176
POLR2A	210	0.04069
POLR2A	211	0.904202
POLR2A	212	0.920546
POLR2A	213	0.112321
POLR2A	214	0.448263
POLR2A	215	0.74402
POLR2A	216	0.77981
POLR2A	217	0.831747
POLR2A	218	0.885335
POLR2A	219	0.202678
POLR2A	220	0.606993
POLR2A	221	0.812087
POLR2A	222	0.855925
POLR2A	223	0.170509
POLR2A	224	0.339679
POLR2A	225	0.906147
POLR2A	226	0.22957
POLR2A	227	0.549388
POLR2A	228	0.829129
POLR2A	229	0.275484
POLR2A	230	0.312644
POLR2A	231	0.0777037
POLR2A	232	0.9025
POLR2A	233	0.150492
POLR2A	234	0.855144
POLR2A	235	0.627051
POLR2A	236	0.820818
POLR2A	237	0.848645
POLR2A	238	0.825708
POLR2A	239	0.662186
POLR2A	240	0.438561
POLR2A	241	0.451789
POLR2A	242	0.224585
POLR2A	243	0.671575
POLR2A	244	0.220321
POLR2A	245	0.357417
POLR2A	246	0.329708
POLR2A	247	0.868183
POLR2A	248	0.382451
POLR2A	249	0.448507
POLR2A	250	0.604313
POLR2A	251	0.343026
POLR2A	252	0.31629
POLR2A	253	0.862638
POLR2A	254	0.448128
POLR2A	255	0.733871
POLR2A	256	0.558822
POLR2A	257	0.921846
POLR2A	258	0.390348
POLR2A	259	0.822246
POLR2A	260	0.329268
POLR2A	261	0.908899
POLR2A	262	0.529954
POLR2A	263	0.910959
POLR2A	264	0.257264
POLR2A	265	0.530423
POLR2A	266	0.857599
POLR2A	267	0.705791
POLR2A	268	0.915342
POLR2A	269	0.510096
POLR2A	270	0.924934
POLR2A	271	0.710546
POLR2A	272	0.902984
POLR2A	273	0.168205
POLR2A	274	0.501589
POLR2A	275	0.457837
POLR2A	276	0.850291
POLR2A	277	0.197532
POLR2A	278	0.924638
POLR2A	279	0.299553
POLR2A	280	0.492697
POLR2A	281	0.38178
POLR2A	282	0.288075
POLR2A	283	0.896369
POLR2A	284	0.906626
POLR2A	285	0.206584
POLR2A	286	0.781592
POLR2A	287	0.881094
POLR2A	288	0.218743
POLR2A	289	0.307546
POLR2A	290	0.583206
POLR2A	291	0.783562
POLR2A	292	0.310462
POLR2A	293	0.44786
POLR2A	294	0.22875
POLR2A	295	0.286388
POLR2A	296	0.801754
POLR2A	297	0.916576
POLR2A	298	0.247237
POLR2A	299	0.859184
POLR2A	300	0.888039
POLR2A	301	0.400176
POLR2A	302	0.144289
POLR2A	303	0.457081
POLR2A	304	0.918257
POLR2A	305	0.382888
POLR2A	306	0.922138
POLR2A	307	-0.196598
POLR2A	308	0.302762
POLR2A	309	0.289514
POLR2A	310	0.901896
POLR2A	311	0.948233
POLR2A	312	0.334088
POLR2A	313	0.265905
POLR2A	314	0.542309
POLR2A	315	0.575719
POLR2A	316	0.896401
POLR2A	317	0.2995
POLR2A	318	0.822816
POLR2A	319	0.804702
POLR2A	320	0.618751
POLR2A	321	0.828432
POLR2A	322	0.952809
POLR2A	323	0.0870416
POLR2A	324	0.345429
POLR2A	325	0.766504
POLR2A	326	0.742562
POLR2A	327	0.912746
POLR2A	328	0.287746
POLR2A	329	0.453403
POLR2A	330	0.0659674
POLR2A	331	-0.132722
POLR2A	332	0.360922
POLR2A	333	0.440649
POLR2A	334	0.324189
POLR2A	335	0.235422
POLR2A	336	0.899334
POLR2A	337	0.587464
POLR2A	338	0.875473
POLR2A	339	0.194873
POLR2A	340	0.16312
POLR2A	341	0.661221
POLR2A	342	0.825878
POLR2A	343	0.413175
POLR2A	344	0.235349
POLR2A	345	0.188563
POLR2A	346	0.310288
POLR2A	347	0.856582
POLR2A	348	0.450629
POLR2A	349	0.648312
POLR2A	350	0.401475
POLR2A	351	0.0107387
POLR2A	352	0.88488
POLR2A	353	0.920367
POLR2A	354	0.324055
POLR2A	355	0.761962
POLR2A	356	0.844002
POLR2A	357	0.132237
POLR2A	358	0.535764
POLR2A	359	0.500988
POLR2A	360	0.6419
POLR2A	361	0.867654
POLR2A	362	0.451872
POLR2A	363	0.845371
POLR2A	364	0.201673
POLR2A	365	0.602207
POLR2A	366	0.518795
POLR2A	367	0.601902
POLR2A	368	0.831604
POLR2A	369	0.0217547
POLR2A	370	0.89787
POLR2A	371	0.897133
POLR2A	372	0.749328
POLR2A	373	0.834262
POLR2A	374	0.714403
POLR2A	375	0.86835
POLR2A	376	0.700424
POLR2A	377	0.833806
POLR2A	378	0.574075
POLR2A	379	0.342405
POLR2A	380	0.0887504
POLR2A	381	0.908987
POLR2A	382	0.641281
POLR2A	383	0.873637
POLR2A	384	0.524793
POLR2A	385	0.711362
POLR2A	386	0.189088
POLR2A	387	0.792706
POLR2A	388	0.568563
POLR2A	389	0.117553
POLR2A	390	0.501319
POLR2A	391	0.451297
POLR2A	392	0.0571955
POLR2A	393	0.772332
POLR2A	394	0.503563
POLR2A	395	0.192187
POLR2A	396	0.257283
POLR2A	397	0.298063
POLR2A	398	0.662947
POLR2A	399	0.81614
POLR2A	400	0.930128
POLR2A	401	0.267961
POLR2A	402	0.944977
POLR2A	403	0.919844
POLR2A	404	0.0687404
POLR2A	405	0.939661
POLR2A	406	0.912895
POLR2A	407	0.502023
POLR2A	408	0.906186
POLR2A	409	0.89154
POLR2A	410	0.700846
POLR2A	411	0.463648
POLR2A	412	0.484899
POLR2A	413	0.366286
POLR2A	414	0.467947
POLR2A	415	0.435424
POLR2A	416	0.846809
POLR2A	417	0.767019
POLR2A	418	0.539862
POLR2A	419	0.905097
POLR2A	420	0.488453
POLR2A	421	0.0603396
POLR2A	422	0.730406
POLR2A	423	0.318906
POLR2A	424	0.675386
POLR2A	425	0.685282
POLR2A	426	0.560263
POLR2A	427	0.331819
POLR2A	428	0.483759
POLR2A	429	0.891951
POLR2A	430	0.404471
POLR2A	431	0.250857
POLR2A	432	0.380269
POLR2A	433	0.676979
POLR2A	434	0.712617
POLR2A	435	0.839947
POLR2A	436	0.941868
POLR2A	437	0.467289
POLR2A	438	0.473611
POLR2A	439	0.0721905
POLR2A	440	0.792454
POLR2A	441	0.651583
POLR2A	442	0.149516
POLR2A	443	0.330614
POLR2A	444	0.895077
POLR2A	445	0.2514
POLR2A	446	0.794788
POLR2A	447	0.904214
POLR2A	448	0.264431
POLR2A	449	0.921014
POLR2A	450	0.187211
POLR2A	451	0.267845
POLR2A	452	0.820404
POLR2A	453	0.920042
POLR2A	454	0.443765
POLR2A	455	0.517443
POLR2A	456	0.810543
POLR2A	457	0.425179
POLR2A	458	0.278014
POLR2A	459	0.177301
POLR2A	460	0.868366
POLR2A	461	0.166355
POLR2A	462	0.946341
POLR2A	463	0.771214
POLR2A	464	0.863243
POLR2A	465	0.0170155
POLR2A	466	0.845481
POLR2A	467	0.655896
POLR2A	468	0.886667
POLR2A	469	0.370308
POLR2A	470	0.930157
POLR2A	471	0.814192
POLR2A	472	0.309102
POLR2A	473	0.489423
POLR2A	474	0.462303
POLR2A	475	0.546257
POLR2A	476	0.222429
POLR2A	477	0.111758
POLR2A	478	0.482354
POLR2A	479	0.911968
POLR2A	480	-0.0371324
POLR2A	481	0.304453
POLR2A	482	0.30764
POLR2A	483	0.926593
POLR2A	484	0.186916
POLR2A	485	0.360675
POLR2A	486	-0.000805019
POLR2A	487	0.913359
POLR2A	488	0.805561
POLR2A	489	0.519337
POLR2A	490	0.155876
POLR2A	491	0.416078
POLR2A	492	0.265325
POLR2A	493	0.902676
POLR2A	494	0.341459
POLR2A	495	0.236144
POLR2A	496	0.897275
POLR2A	497	0.216465
POLR2A	498	0.46544
POLR2A	499	0.877337
POLR2A	500	0.277204
POLR2A	501	0.134484
POLR2A	502	0.876089
POLR2A	503	0.354576
POLR2A	504	0.905227
POLR2A	505	0.739789
POLR2A	506	0.638289
POLR2A	507	0.601399
POLR2A	508	0.437939
POLR2A	509	0.400424
POLR2A	510	0.351851
POLR2A	511	0.280398
POLR2A	512	0.925734
POLR2A	513	0.233573
POLR2A	514	0.653514
POLR2A	515	0.877321
POLR2A	516	0.896327
POLR2A	517	0.259181
POLR2A	518	0.246812
POLR2A	519	0.345875
POLR2A	520	0.354025
POLR2A	521	0.851985
POLR2A	522	0.873735
POLR2A	523	0.511234
POLR2A	524	0.392217
POLR2A	525	0.763148
POLR2A	526	0.895872
POLR2A	527	0.75579
POLR2A	528	0.427221
POLR2A	529	0.519555
POLR2A	530	0.88961
POLR2A	531	0.37663
POLR2A	532	0.409243
POLR2A	533	0.959186
POLR2A	534	0.896356
POLR2A	535	0.213847
POLR2A	536	0.238752
POLR2A	537	0.577734
POLR2A	538	0.753863
POLR2A	539	0.1461
POLR2A	540	0.873757
POLR2A	541	0.85055
POLR2A	542	0.261711
POLR2A	543	0.47027
POLR2A	544	0.66166
POLR2A	545	0.867208
POLR2A	546	0.651729
POLR2A	547	0.134232
POLR2A	548	0.323839
POLR2A	549	0.28922
POLR2A	550	0.724396
POLR2A	551	0.301365
POLR2A	552	0.840942
POLR2A	553	0.22086
POLR2A	554	0.889588
POLR2A	555	0.295361
POLR2A	556	0.706999
POLR2A	557	0.696954
POLR2A	558	0.883312
POLR2A	559	0.223915
POLR2A	560	0.205407
POLR2A	561	-0.274165
POLR2A	562	0.185501
POLR2A	563	0.617429
POLR2A	564	0.911305
POLR2A	565	0.823755
POLR2A	566	0.901856
POLR2A	567	0.86921
POLR2A	568	0.463671
POLR2A	569	0.652724
POLR2A	570	0.877982
POLR2A	571	0.121943
POLR2A	572	0.594293
POLR2A	573	0.408147
POLR2A	574	0.292673
POLR2A	575	0.8345
POLR2A	576	0.200379
POLR2A	577	0.934364
POLR2A	578	0.315473
POLR2A	579	0.258456
POLR2A	580	0.267836
POLR2A	581	0.843317
POLR2A	582	0.872401
POLR2A	583	0.882154
POLR2A	584	0.850325
POLR2A	585	0.365662
POLR2A	586	0.566386
POLR2A	587	0.434252
POLR2A	588	0.346123
POLR2A	589	0.44325
POLR2A	590	0.166924
POLR2A	591	0.260892
POLR2A	592	0.51665
POLR2A	593	0.555
POLR2A	594	0.94625
POLR2A	595	0.725472
POLR2A	596	0.248642
POLR2A	597	0.91629
POLR2A	598	0.459274
POLR2A	599	0.530053
POLR2A	600	0.686798
POLR2A	601	0.91337
POLR2A	602	0.457068
POLR2A	603	0.834235
POLR2A	604	0.855717
POLR2A	605	0.470502
POLR2A	606	0.460304
POLR2A	607	0.889851
POLR2A	608	0.518551
POLR2A	609	0.163416
POLR2A	610	0.510133
POLR2A	611	0.907114
POLR2A	612	0.892422
POLR2A	613	0.581386
POLR2A	614	0.306268
POLR2A	615	0.836893
POLR2A	616	0.304165
POLR2A	617	0.83062
POLR2A	618	0.20684
POLR2A	619	0.276917
POLR2A	620	0.96083
POLR2A	621	0.682525
POLR2A	622	0.176199
POLR2A	623	0.899839
POLR2A	624	0.0913026
POLR2A	625	0.896002
POLR2A	626	0.916199
POLR2A	627	0.915472
POLR2A	628	0.772007
POLR2A	629	0.893263
POLR2A	630	0.515081
POLR2A	631	0.845672
POLR2A	632	0.297493
POLR2A	633	0.430813
POLR2A	634	0.264364
POLR2A	635	0.147846
POLR2A	636	0.879256
POLR2A	637	0.671124
POLR2A	638	0.309385
POLR2A	639	0.903093
POLR2A	640	0.540549
POLR2A	641	0.912325
POLR2A	642	0.457065
POLR2A	643	0.259783
POLR2A	644	0.716803
POLR2A	645	0.641406
POLR2A	646	0.28464
POLR2A	647	0.791082
POLR2A	648	0.389497
POLR2A	649	0.770076
POLR2A	650	0.657699
POLR2A	651	0.754891
POLR2A	652	0.814403
POLR2A	653	0.205283
POLR2A	654	0.523626
POLR2A	655	0.892257
POLR2A	656	0.455407
POLR2A	657	0.212201
POLR2A	658	0.761595
POLR2A	659	0.410354
POLR2A	660	0.896171
POLR2A	661	0.907719
POLR2A	662	0.48587
POLR2A	663	0.592325
POLR2A	664	0.161434
POLR2A	665	0.915646
POLR2A	666	0.289733
POLR2A	667	0.38723
POLR2A	668	0.517852
POLR2A	669	0.161075
POLR2A	670	0.752281
POLR2A	671	0.127232
POLR2A	672	0.832935
POLR2A	673	0.424317
POLR2A	674	0.35871
POLR2A	675	0.817967
POLR2A	676	0.526713
POLR2A	677	0.393115
POLR2A	678	0.337324
POLR2A	679	0.0967876
POLR2A	680	0.0690391
POLR2A	681	0.343359
POLR2A	682	0.287397
POLR2A	683	0.565473
POLR2A	684	0.897831
POLR2A	685	0.347067
POLR2A	686	0.922157
POLR2A	687	0.300032
POLR2A	688	0.263789
POLR2A	689	0.359155
POLR2A	690	0.299444
POLR2A	691	0.778918
POLR2A	692	0.948363
POLR2A	693	0.156146
POLR2A	694	0.193319
POLR2A	695	0.882152
POLR2A	696	0.899394
POLR2A	697	0.278861
POLR2A	698	0.19564
POLR2A	699	0.859254
POLR2A	700	0.527089
POLR2A	701	0.596795
POLR2A	702	0.368132
POLR2A	703	0.460584
POLR2A	704	0.13757
POLR2A	705	0.127418
POLR2A	706	0.71908
POLR2A	707	0.251026
POLR2A	708	0.544573
POLR2A	709	0.208331
POLR2A	710	0.443454
POLR2A	711	0.884308
POLR2A	712	0.828738
POLR2A	713	0.313513
POLR2A	714	0.330829
POLR2A	715	0.568874
POLR2A	716	0.333954
POLR2A	717	0.724789
POLR2A	718	0.510008
POLR2A	719	0.0779711
POLR2A	720	0.807395
POLR2A	721	0.839544
POLR2A	722	0.769807
POLR2A	723	0.650564
POLR2A	724	0.928155
POLR2A	725	0.88148
POLR2A	726	0.512252
POLR2A	727	0.173254
POLR2A	728	0.878558
POLR2A	729	0.915579
POLR2A	730	0.281856
POLR2A	731	0.248199
POLR2A	732	0.353033
POLR2A	733	0.833994
POLR2A	734	0.214418
POLR2A	735	0.460974
POLR2A	736	0.294101
POLR2A	737	0.927593
POLR2A	738	0.0128072
POLR2A	739	0.745258
POLR2A	740	0.651981
POLR2A	741	0.301953
POLR2A	742	0.349921
POLR2A	743	0.934515
POLR2A	744	0.399052
POLR2A	745	0.89566
POLR2A	746	0.657706
POLR2A	747	0.321156
POLR2A	748	0.906856
POLR2A	749	0.588614
POLR2A	750	0.923887
POLR2A	751	0.248771
POLR2A	752	0.838221
POLR2A	753	0.50702
POLR2A	754	0.580289
POLR2A	755	0.295353
POLR2A	756	0.897273
POLR2A	757	0.124191
POLR2A	758	0.837718
POLR2A	759	0.515867
POLR2A	760	0.921405
POLR2A	761	0.18616
POLR2A	762	0.672311
POLR2A	763	0.182866
POLR2A	764	0.366769
POLR2A	765	0.916511
POLR2A	766	0.617
POLR2A	767	0.690408
POLR2A	768	0.605224
POLR2A	769	0.913378
POLR2A	770	0.19334
POLR2A	771	0.277285
POLR2A	772	0.403736
POLR2A	773	0.347768
POLR2A	774	0.930429
POLR2A	775	0.909248
POLR2A	776	0.146054
POLR2A	777	0.197149
POLR2A	778	0.890828
POLR2A	779	0.402685
POLR2A	780	0.852568
POLR2A	781	0.73269
POLR2A	782	0.115402
POLR2A	783	0.479374
POLR2A	784	0.503116
POLR2A	785	0.648138
POLR2A	786	0.201776
POLR2A	787	0.511462
POLR2A	788	0.174467
POLR2A	789	0.477616
POLR2A	790	0.5405
POLR2A	791	0.781385
POLR2A	792	0.603422
POLR2A	793	0.800125
POLR2A	794	0.891801
POLR2A	795	0.457274
POLR2A	796	0.381017
POLR2A	797	0.756465
POLR2A	798	0.902162
POLR2A	799	0.556467
POLR2A	800	0.878406
POLR2A	801	0.084049
POLR2A	802	0.543396
POLR2A	803	0.914359
POLR2A	804	0.8072
POLR2A	805	0.907814
POLR2A	806	0.361213
POLR2A	807	0.533226
POLR2A	808	0.165365
POLR2A	809	0.768721
POLR2A	810	0.491439
POLR2A	811	0.416793
POLR2A	812	0.920648
POLR2A	813	0.859301
POLR2A	814	0.801439
POLR2A	815	0.531242
POLR2A	816	0.522893
POLR2A	817	0.521634
POLR2A	818	0.298278
POLR2A	819	0.68063
POLR2A	820	0.595462
POLR2A	821	0.845403
POLR2A	822	0.808493
POLR2A	823	0.537245
POLR2A	824	0.418967
POLR2A	825	0.223133
POLR2A	826	0.697275
POLR2A	827	0.0877978
POLR2A	828	0.323422
POLR2A	829	0.0965594
POLR2A	830	0.853235
POLR2A	831	0.280662
POLR2A	832	0.250132
POLR2A	833	0.519594
POLR2A	834	0.790169
POLR2A	835	0.633962
POLR2A	836	0.925502
POLR2A	837	0.881297
POLR2A	838	0.433292
POLR2A	839	0.75068
POLR2A	840	0.932427
POLR2A	841	0.248069
POLR2A	842	0.211656
POLR2A	843	0.262019
POLR2A	844	0.539048
POLR2A	845	0.322394
POLR2A	846	0.110735
POLR2A	847	0.94209
POLR2A	848	0.740068
POLR2A	849	0.742709
POLR2A	850	0.56744
POLR2A	851	0.17739
POLR2A	852	0.205028
POLR2A	853	0.756819
POLR2A	854	0.748074
POLR2A	855	0.90943
POLR2A	856	0.594853
POLR2A	857	0.932404
POLR2A	858	0.489397
POLR2A	859	0.241999
POLR2A	860	0.603643
POLR2A	861	0.927813
POLR2A	862	0.562336
POLR2A	863	0.848448
POLR2A	864	0.380627
POLR2A	865	0.195691
POLR2A	866	0.183048
POLR2A	867	0.748755
POLR2A	868	0.932024
POLR2A	869	0.588444
POLR2A	870	0.724699
POLR2A	871	0.542724
POLR2A	872	0.211568
POLR2A	873	0.164905
POLR2A	874	0.289567
POLR2A	875	0.636162
POLR2A	876	0.279136
POLR2A	877	0.576056
POLR2A	878	0.722916
POLR2A	879	0.789026
POLR2A	880	0.903814
POLR2A	881	0.747737
POLR2A	882	0.661097
POLR2A	883	0.496466
POLR2A	884	0.920123
POLR2A	885	0.305291
POLR2A	886	0.952024
POLR2A	887	0.313205
POLR2A	888	0.951984
POLR2A	889	0.923532
POLR2A	890	0.928383
POLR2A	891	0.895401
POLR2A	892	0.683445
POLR2A	893	0.413392
POLR2A	894	0.847472
POLR2A	895	0.559245
POLR2A	896	0.852675
POLR2A	897	0.599052
POLR2A	898	0.280958
POLR2A	899	0.528428
POLR2A	900	0.481012
POLR2A	901	0.943942
POLR2A	902	0.733905
POLR2A	903	0.0902133
POLR2A	904	0.830171
POLR2A	905	0.595211
POLR2A	906	0.653628
POLR2A	907	0.760067
POLR2A	908	0.892619
POLR2A	909	0.96679
POLR2A	910	0.0911816
POLR2A	911	0.51574
POLR2A	912	0.602504
POLR2A	913	0.115487
POLR2A	914	0.779251
POLR2A	915	0.229499
POLR2A	916	0.211999
POLR2A	917	0.249088
POLR2A	918	0.335377
POLR2A	919	0.39382
POLR2A	920	0.627838
POLR2A	921	0.619772
POLR2A	922	0.71745
POLR2A	923	0.13443
POLR2A	924	0.714616
POLR2A	925	0.870693
POLR2A	926	0.839858
POLR2A	927	0.29078
POLR2A	928	0.100556
POLR2A	929	0.913632
POLR2A	930	0.499853
POLR2A	931	0.21449
POLR2A	932	0.754736
POLR2A	933	0.561757
POLR2A	934	0.481119
POLR2A	935	0.938065
POLR2A	936	0.867349
POLR2A	937	0.236277
POLR2A	938	0.49487
POLR2A	939	0.670962
POLR2A	940	0.627805
POLR2A	941	0.312758
POLR2A	942	0.769427
POLR2A	943	0.738724
POLR2A	944	0.382013
POLR2A	945	0.673489
POLR2A	946	0.193147
POLR2A	947	0.904741
POLR2A	948	0.108987
POLR2A	949	0.0739304
POLR2A	950	0.917513
POLR2A	951	0.919031
POLR2A	952	0.755077
POLR2A	953	0.783442
POLR2A	954	0.826765
POLR2A	955	0.921972
POLR2A	956	0.699706
POLR2A	957	0.813587
POLR2A	958	0.596006
POLR2A	959	0.835549
POLR2A	960	0.311462
POLR2A	961	0.898372
POLR2A	962	0.901062
POLR2A	963	0.895811
POLR2A	964	0.713992
POLR2A	965	0.355685
POLR2A	966	0.317719
POLR2A	967	0.541644
POLR2A	968	0.801699
POLR2A	969	0.450822
POLR2A	970	0.8451
POLR2A	971	0.637037
POLR2A	972	0.55731
POLR2A	973	0.935437
POLR2A	974	0.906979
POLR2A	975	0.440401
POLR2A	976	0.379294
POLR2A	977	0.449968
POLR2A	978	0.0766945
POLR2A	979	0.323051
POLR2A	980	0.267834
POLR2A	981	0.590191
POLR2A	982	0.108289
POLR2A	983	0.419634
POLR2A	984	0.144595
POLR2A	985	0.887067
POLR2A	986	0.707351
POLR2A	987	0.897927
POLR2A	988	0.35836
POLR2A	989	0.884632
POLR2A	990	0.813345
POLR2A	991	0.856096
POLR2A	992	0.904856
POLR2A	993	0.589413
POLR2A	994	0.45209
POLR2A	995	0.575711
POLR2A	996	0.867544
POLR2A	997	0.812327
POLR2A	998	0.825434
POLR2A	999	0.89612
POLR2A	1000	0.277334
POLR2A	1001	0.500764
POLR2A	1002	0.494387
POLR2A	1003	0.646374
POLR2A	1004	0.346274
POLR2A	1005	0.745036
POLR2A	1006	0.156276
POLR2A	1007	0.385159
POLR2A	1008	0.723311
POLR2A	1009	0.371012
POLR2A	1010	0.0649341
POLR2A	1011	0.431741
POLR2A	1012	0.385237
POLR2A	1013	0.655788
POLR2A	1014	0.45272
POLR2A	1015	0.50301
POLR2A	1016	0.384423
POLR2A	1017	0.576182
POLR2A	1018	0.255867
POLR2A	1019	0.94508
POLR2A	1020	0.67937
POLR2A	1021	0.205964
POLR2A	1022	0.866668
POLR2A	1023	0.634753
POLR2A	1024	0.608767
POLR2A	1025	0.434492
POLR2A	1026	0.496731
POLR2A	1027	0.126717
POLR2A	1028	0.217827
POLR2A	1029	0.254601
POLR2A	1030	0.839673
POLR2A	1031	0.272244
POLR2A	1032	0.577628
POLR2A	1033	0.855619
POLR2A	1034	0.898999
POLR2A	1035	0.900474
POLR2A	1036	0.354965
POLR2A	1037	0.492349
POLR2A	1038	0.915255
POLR2A	1039	0.947346
POLR2A	1040	0.544819
POLR2A	1041	0.421363
POLR2A	1042	0.246005
POLR2A	1043	0.406982
POLR2A	1044	0.724292
POLR2A	1045	0.539926
POLR2A	1046	0.11798
POLR2A	1047	0.789338
POLR2A	1048	0.285588
POLR2A	1049	0.891672
POLR2A	1050	0.864111
POLR2A	1051	0.915188
POLR2A	1052	0.824249
POLR2A	1053	0.429981
POLR2A	1054	0.833612
POLR2A	1055	0.438138
POLR2A	1056	0.830393
POLR2A	1057	0.634675
POLR2A	1058	0.770795
POLR2A	1059	0.848972
POLR2A	1060	0.918782
POLR2A	1061	0.226984
POLR2A	1062	0.62628
POLR2A	1063	0.348951
POLR2A	1064	0.212268
POLR2A	1065	0.321507
POLR2A	1066	0.929137
POLR2A	1067	0.741974
POLR2A	1068	0.764372
POLR2A	1069	0.805456
POLR2A	1070	0.736849
POLR2A	1071	0.893989
POLR2A	1072	0.437775
POLR2A	1073	0.856366
POLR2A	1074	0.930986
POLR2A	1075	0.136707
POLR2A	1076	0.146556
POLR2A	1077	0.570556
POLR2A	1078	0.197991
POLR2A	1079	0.490922
POLR2A	1080	0.323914
POLR2A	1081	0.530997
POLR2A	1082	0.889184
POLR2A	1083	0.842756
POLR2A	1084	0.62569
POLR2A	1085	0.208795
POLR2A	1086	0.55837
POLR2A	1087	0.22015
POLR2A	1088	0.93502
POLR2A	1089	0.233815
POLR2A	1090	0.750899
POLR2A	1091	0.641819
POLR2A	1092	0.88658
POLR2A	1093	0.735415
POLR2A	1094	0.612148
POLR2A	1095	0.778856
POLR2A	1096	0.328663
POLR2A	1097	0.796265
POLR2A	1098	0.383337
POLR2A	1099	0.637525
POLR2A	1100	0.215679
POLR2A	1101	0.909816
POLR2A	1102	0.17105
POLR2A	1103	0.886043
POLR2A	1104	0.157813
POLR2A	1105	0.545196
POLR2A	1106	0.654044
POLR2A	1107	0.305056
POLR2A	1108	0.427166
POLR2A	1109	0.406888
POLR2A	1110	0.434373
POLR2A	1111	0.319253
POLR2A	1112	0.826006
POLR2A	1113	0.423094
POLR2A	1114	0.176867
POLR2A	1115	0.482133
POLR2A	1116	0.902044
POLR2A	1117	0.470507
POLR2A	1118	0.905496
POLR2A	1119	0.844733
POLR2A	1120	0.893808
POLR2A	1121	0.411897
POLR2A	1122	0.461952
POLR2A	1123	0.272564
POLR2A	1124	0.85589
POLR2A	1125	0.836742
POLR2A	1126	0.741113
POLR2A	1127	0.328609
POLR2A	1128	0.509825
POLR2A	1129	0.364959
POLR2A	1130	0.150585
POLR2A	1131	0.878571
POLR2A	1132	0.303382
POLR2A	1133	0.56439
POLR2A	1134	0.415945
POLR2A	1135	0.867066
POLR2A	1136	0.865021
POLR2A	1137	-0.260595
POLR2A	1138	0.531192
POLR2A	1139	0.470164
POLR2A	1140	0.196025
POLR2A	1141	0.876346
POLR2A	1142	0.0586035
POLR2A	1143	0.548569
POLR2A	1144	0.269926
POLR2A	1145	0.912235
POLR2A	1146	0.382967
POLR2A	1147	0.690435
POLR2A	1148	0.102773
POLR2A	1149	0.411399
POLR2A	1150	0.18545
POLR2A	1151	0.660749
POLR2A	1152	0.445706
POLR2A	1153	0.604113
POLR2A	1154	0.368873
POLR2A	1155	0.414473
POLR2A	1156	0.473669
POLR2A	1157	0.850777
POLR2A	1158	0.921587
POLR2A	1159	0.874266
POLR2A	1160	0.444621
POLR2A	1161	0.2217
POLR2A	1162	0.812823
POLR2A	1163	0.139774
POLR2A	1164	0.447015
POLR2A	1165	0.800526
POLR2A	1166	0.163135
POLR2A	1167	0.394803
POLR2A	1168	0.779873
POLR2A	1169	0.653671
POLR2A	1170	0.12644
POLR2A	1171	0.303873
POLR2A	1172	0.595747
POLR2A	1173	0.600497
POLR2A	1174	0.897269
POLR2A	1175	0.923693
POLR2A	1176	0.262598
POLR2A	1177	0.65269
POLR2A	1178	0.471488
POLR2A	1179	0.888051
POLR2A	1180	0.231756
POLR2A	1181	0.215714
POLR2A	1182	0.896248
POLR2A	1183	0.845475
POLR2A	1184	0.558145
POLR2A	1185	0.597135
POLR2A	1186	0.434244
POLR2A	1187	0.956524
POLR2A	1188	0.818039
POLR2A	1189	0.834189
POLR2A	1190	0.927752
POLR2A	1191	0.834683
POLR2A	1192	0.217514
POLR2A	1193	0.0681612
POLR2A	1194	0.801254
POLR2A	1195	0.341383
POLR2A	1196	0.909274
POLR2A	1197	0.708474
POLR2A	1198	0.362362
POLR2A	1199	0.796561
POLR2A	1200	0.328169
POLR2A	1201	0.867882
POLR2A	1202	0.432289
POLR2A	1203	0.936703
POLR2A	1204	0.944032
POLR2A	1205	0.30184
POLR2A	1206	0.319545
POLR2A	1207	0.643305
POLR2A	1208	0.867552
POLR2A	1209	0.91092
POLR2A	1210	0.450907
POLR2A	1211	0.444515
POLR2A	1212	0.615739
POLR2A	1213	0.833156
POLR2A	1214	0.844624
POLR2A	1215	0.92533
POLR2A	1216	0.683115
POLR2A	1217	0.278046
POLR2A	1218	0.207308
POLR2A	1219	0.365345
POLR2A	1220	0.357387
POLR2A	1221	0.890644
POLR2A	1222	0.906887
POLR2A	1223	0.882433
POLR2A	1224	0.202926
POLR2A	1225	0.87923
POLR2A	1226	0.514634
POLR2A	1227	0.729323
POLR2A	1228	0.934216
POLR2A	1229	0.533798
POLR2A	1230	0.770739
POLR2A	1231	0.648771
POLR2A	1232	0.556063
POLR2A	1233	0.183075
POLR2A	1234	0.888242
POLR2A	1235	0.593492
POLR2A	1236	0.466447
POLR2A	1237	0.700322
POLR2A	1238	0.922869
POLR2A	1239	0.580191
POLR2A	1240	0.2705
POLR2A	1241	0.557508
POLR2A	1242	0.879502
POLR2A	1243	0.904866
POLR2A	1244	0.00831403
POLR2A	1245	0.305315
POLR2A	1246	0.827042
POLR2A	1247	0.53366
POLR2A	1248	0.669068
POLR2A	1249	0.507552
POLR2A	1250	0.866162
POLR2A	1251	0.684211
POLR2A	1252	0.898254
POLR2A	1253	0.3205
POLR2A	1254	0.86829
POLR2A	1255	0.510411
POLR2A	1256	0.294465
POLR2A	1257	0.855764
POLR2A	1258	0.507027
POLR2A	1259	0.751117
POLR2A	1260	0.400692
POLR2A	1261	0.574545
POLR2A	1262	0.336047
POLR2A	1263	0.540201
POLR2A	1264	0.893277
POLR2A	1265	0.464992
POLR2A	1266	0.811118
POLR2A	1267	0.762261
POLR2A	1268	0.897087
POLR2A	1269	0.19779
POLR2A	1270	0.430815
POLR2A	1271	0.295544
POLR2A	1272	0.946714
POLR2A	1273	0.16783
POLR2A	1274	0.617918
POLR2A	1275	0.196227
POLR2A	1276	0.663283
POLR2A	1277	0.540741
POLR2A	1278	0.780118
POLR2A	1279	0.238199
POLR2A	1280	0.185764
POLR2A	1281	0.878256
POLR2A	1282	0.705988
POLR2A	1283	0.610474
POLR2A	1284	0.183756
POLR2A	1285	0.859143
POLR2A	1286	0.584836
POLR2A	1287	0.106189
POLR2A	1288	0.23571
POLR2A	1289	0.403674
POLR2A	1290	0.721912
POLR2A	1291	0.439981
POLR2A	1292	0.910563
POLR2A	1293	0.72659
POLR2A	1294	0.0914578
POLR2A	1295	0.685128
POLR2A	1296	0.303701
POLR2A	1297	0.212607
POLR2A	1298	0.829207
POLR2A	1299	0.602926
POLR2A	1300	0.89944
POLR2A	1301	0.387463
POLR2A	1302	0.146099
POLR2A	1303	0.577167
POLR2A	1304	0.285006
POLR2A	1305	0.629349
POLR2A	1306	0.886195
POLR2A	1307	0.221326
POLR2A	1308	0.596883
POLR2A	1309	0.704324
POLR2A	1310	0.899492
POLR2A	1311	0.707152
POLR2A	1312	0.73677
POLR2A	1313	0.762042
POLR2A	1314	0.378644
POLR2A	1315	0.553404
POLR2A	1316	0.349547
POLR2A	1317	0.843378
POLR2A	1318	0.108032
POLR2A	1319	0.165074
POLR2A	1320	0.555971
POLR2A	1321	0.858614
POLR2A	1322	0.315793
POLR2A	1323	0.232688
POLR2A	1324	0.415719
POLR2A	1325	0.886473
POLR2A	1326	0.942961
POLR2A	1327	0.576566
POLR2A	1328	0.918532
POLR2A	1329	0.740232
POLR2A	1330	0.10256
POLR2A	1331	0.657697
POLR2A	1332	0.273801
POLR2A	1333	0.185263
POLR2A	1334	0.419766
POLR2A	1335	0.205598
POLR2A	1336	0.225336
POLR2A	1337	0.910592
POLR2A	1338	0.424198
POLR2A	1339	0.827782
POLR2A	1340	0.734443
POLR2A	1341	0.788368
POLR2A	1342	0.431647
POLR2A	1343	0.6332
POLR2A	1344	0.321955
POLR2A	1345	0.896342
POLR2A	1346	0.600199
POLR2A	1347	0.679774
POLR2A	1348	0.938451
POLR2A	1349	0.945554
POLR2A	1350	0.0471483
POLR2A	1351	0.558193
POLR2A	1352	0.88008
POLR2A	1353	0.198498
POLR2A	1354	0.904171
POLR2A	1355	0.673648
POLR2A	1356	0.415415
POLR2A	1357	0.862248
POLR2A	1358	0.397698
POLR2A	1359	0.89262
POLR2A	1360	0.291658
POLR2A	1361	0.779786
POLR2A	1362	0.918924
POLR2A	1363	0.879212
POLR2A	1364	0.153579
POLR2A	1365	0.370903
POLR2A	1366	0.184199
POLR2A	1367	0.527605
POLR2A	1368	0.446802
POLR2A	1369	0.579596
POLR2A	1370	0.536382
POLR2A	1371	0.770839
POLR2A	1372	0.599043
POLR2A	1373	0.40803
POLR2A	1374	0.468371
POLR2A	1375	0.550061
POLR2A	1376	0.410985
POLR2A	1377	0.42005
POLR2A	1378	0.530656
POLR2A	1379	0.296
POLR2A	1380	0.864117
POLR2A	1381	0.404129
POLR2A	1382	0.0786674
POLR2A	1383	0.605843
POLR2A	1384	0.643463
POLR2A	1385	0.0395736
POLR2A	1386	0.655665
POLR2A	1387	0.810512
POLR2A	1388	0.712135
POLR2A	1389	0.402902
POLR2A	1390	0.768891
POLR2A	1391	0.615429
POLR2A	1392	0.655955
POLR2A	1393	0.482185
POLR2A	1394	0.863307
POLR2A	1395	0.437611
POLR2A	1396	0.868581
POLR2A	1397	0.728492
POLR2A	1398	0.188426
POLR2A	1399	0.826672
POLR2A	1400	0.166736
POLR2A	1401	0.945686
POLR2A	1402	0.896772
POLR2A	1403	0.146735
POLR2A	1404	0.477912
POLR2A	1405	0.49089
POLR2A	1406	0.910375
POLR2A	1407	0.377928
POLR2A	1408	0.876123
POLR2A	1409	0.366212
POLR2A	1410	0.56207
POLR2A	1411	0.493822
POLR2A	1412	0.70828
POLR2A	1413	0.760361
POLR2A	1414	0.49525
POLR2A	1415	0.50665
POLR2A	1416	0.607906
POLR2A	1417	0.388513
POLR2A	1418	0.866213
POLR2A	1419	0.528105
POLR2A	1420	0.352468
POLR2A	1421	0.613665
POLR2A	1422	0.0385872
POLR2A	1423	0.946957
POLR2A	1424	0.292643
POLR2A	1425	0.175926
POLR2A	1426	0.91134
POLR2A	1427	0.462739
POLR2A	1428	0.187636
POLR2A	1429	0.354648
POLR2A	1430	0.327782
POLR2A	1431	0.696081
POLR2A	1432	0.28927
POLR2A	1433	0.44276
POLR2A	1434	0.314163
POLR2A	1435	0.818915
POLR2A	1436	0.601167
POLR2A	1437	0.85343
POLR2A	1438	0.468218
POLR2A	1439	0.859457
POLR2A	1440	0.18302
POLR2A	1441	0.159062
POLR2A	1442	0.309039
POLR2A	1443	0.194652
POLR2A	1444	0.884441
POLR2A	1445	0.326788
POLR2A	1446	0.310034
POLR2A	1447	0.01463
POLR2A	1448	0.592184
POLR2A	1449	0.917082
POLR2A	1450	0.321263
POLR2A	1451	0.770575
POLR2A	1452	0.778113
POLR2A	1453	0.374845
POLR2A	1454	0.689624
POLR2A	1455	0.300342
POLR2A	1456	0.478615
POLR2A	1457	0.692178
POLR2A	1458	0.0928249
POLR2A	1459	0.861572
POLR2A	1460	0.831677
POLR2A	1461	0.669638
POLR2A	1462	0.443758
POLR2A	1463	0.0907681
POLR2A	1464	0.274854
POLR2A	1465	0.852546
POLR2A	1466	0.261999
POLR2A	1467	0.917852
POLR2A	1468	0.469068
POLR2A	1469	0.913614
POLR2A	1470	0.593079
POLR2A	1471	0.517522
POLR2A	1472	0.821476
POLR2A	1473	0.423591
POLR2A	1474	0.270323
POLR2A	1475	0.213389
POLR2A	1476	0.576376
POLR2A	1477	0.691449
POLR2A	1478	0.912979
POLR2A	1479	0.21754
POLR2A	1480	0.409676
POLR2A	1481	0.723919
POLR2A	1482	0.813177
POLR2A	1483	0.919627
POLR2A	1484	0.242636
POLR2A	1485	0.592186
POLR2A	1486	0.34504
POLR2A	1487	0.945746
POLR2A	1488	0.844473
POLR2A	1489	0.353982
POLR2A	1490	0.257443
POLR2A	1491	0.337239
POLR2A	1492	0.597025
POLR2A	1493	0.928077
POLR2A	1494	0.45275
POLR2A	1495	0.292142
POLR2A	1496	0.242247
POLR2A	1497	0.495793
POLR2A	1498	0.44208
POLR2A	1499	0.910947
POLR2A	1500	0.36092
POLR2A	1501	0.4667
POLR2A	1502	0.845801
POLR2A	1503	0.223546
POLR2A	1504	0.534544
POLR2A	1505	0.57142
POLR2A	1506	0.643547
POLR2A	1507	0.922215
POLR2A	1508	-0.0244492
POLR2A	1509	0.823281
POLR2A	1510	0.373448
POLR2A	1511	0.316772
POLR2A	1512	0.558976
POLR2A	1513	0.304567
POLR2A	1514	0.247156
POLR2A	1515	0.138356
POLR2A	1516	0.172726
POLR2A	1517	0.33793
POLR2A	1518	0.354254
POLR2A	1519	0.246164
POLR2A	1520	0.85636
POLR2A	1521	0.679286
POLR2A	1522	0.403138
POLR2A	1523	0.319661
POLR2A	1524	0.902815
POLR2A	1525	0.507178
POLR2A	1526	0.190276
POLR2A	1527	0.0368417
POLR2A	1528	0.455387
POLR2A	1529	0.511136
POLR2A	1530	0.888311
POLR2A	1531	0.434667
POLR2A	1532	0.873357
POLR2A	1533	0.825229
POLR2A	1534	0.168089
POLR2A	1535	0.323873
POLR2A	1536	0.91643
POLR2A	1537	0.485911
POLR2A	1538	0.590829
POLR2A	1539	0.654604
POLR2A	1540	0.41102
POLR2A	1541	0.751181
POLR2A	1542	0.350108
POLR2A	1543	0.312219
POLR2A	1544	0.752486
POLR2A	1545	0.648622
POLR2A	1546	0.922259
POLR2A	1547	0.806564
POLR2A	1548	0.872087
POLR2A	1549	0.250295
POLR2A	1550	0.749412
POLR2A	1551	0.825572
POLR2A	1552	0.929734
POLR2A	1553	0.125649
POLR2A	1554	0.844957
POLR2A	1555	0.479692
POLR2A	1556	0.896645
POLR2A	1557	0.887969
POLR2A	1558	0.519283
POLR2A	1559	0.608951
POLR2A	1560	0.306754
POLR2A	1561	0.919872
POLR2A	1562	0.933979
POLR2A	1563	0.856947
POLR2A	1564	0.201985
POLR2A	1565	0.324656
POLR2A	1566	0.909945
POLR2A	1567	0.331918
POLR2A	1568	0.793571
POLR2A	1569	0.195408
POLR2A	1570	0.283102
POLR2A	1571	0.806965
POLR2A	1572	-0.018632
POLR2A	1573	0.868633
POLR2A	1574	0.234118
POLR2A	1575	0.939481
POLR2A	1576	0.378344
POLR2A	1577	0.855261
POLR2A	1578	0.573475
POLR2A	1579	0.719927
POLR2A	1580	0.872428
POLR2A	1581	0.677222
POLR2A	1582	0.764812
POLR2A	1583	0.6521
POLR2A	1584	0.33913
POLR2A	1585	0.695942
POLR2A	1586	0.911063
POLR2A	1587	0.562512
POLR2A	1588	0.527874
POLR2A	1589	0.331807
POLR2A	1590	0.397444
POLR2A	1591	0.391935
POLR2A	1592	0.896441
POLR2A	1593	0.601942
POLR2A	1594	0.40598
POLR2A	1595	0.856669
POLR2A	1596	0.910571
POLR2A	1597	0.832506
POLR2A	1598	0.911424
POLR2A	1599	0.0778171
POLR2A	1600	0.664668
POLR2A	1601	0.628901
POLR2A	1602	0.461425
POLR2A	1603	0.363556
POLR2A	1604	0.450615
POLR2A	1605	0.228599
POLR2A	1606	0.869753
POLR2A	1607	0.153049
POLR2A	1608	0.720507
POLR2A	1609	0.273414
POLR2A	1610	0.73495
POLR2A	1611	0.523416
POLR2A	1612	0.74168
POLR2A	1613	0.30197
POLR2A	1614	0.177973
POLR2A	1615	0.558503
POLR2A	1616	0.887463
POLR2A	1617	0.700916
POLR2A	1618	0.332669
POLR2A	1619	0.675001
POLR2A	1620	0.315647
POLR2A	1621	0.169161
POLR2A	1622	0.917482
POLR2A	1623	0.855627
POLR2A	1624	0.327251
POLR2A	1625	0.499776
POLR2A	1626	0.541106
POLR2A	1627	0.167664
POLR2A	1628	0.795404
POLR2A	1629	0.91524
POLR2A	1630	0.296842
POLR2A	1631	0.610777
POLR2A	1632	0.907726
POLR2A	1633	0.262383
POLR2A	1634	0.501619
POLR2A	1635	0.361551
POLR2A	1636	0.443677
POLR2A	1637	0.301062
POLR2A	1638	0.149468
POLR2A	1639	0.488666
POLR2A	1640	0.924892
POLR2A	1641	0.034127
POLR2A	1642	0.879942
POLR2A	1643	0.64335
POLR2A	1644	0.655578
POLR2A	1645	0.385397
POLR2A	1646	0.701083
POLR2A	1647	0.826374
POLR2A	1648	0.591498
POLR2A	1649	0.0850097
POLR2A	1650	0.538651
POLR2A	1651	0.163727
POLR2A	1652	0.309667
POLR2A	1653	0.347839
POLR2A	1654	0.358294
POLR2A	1655	0.262312
POLR2A	1656	0.664033
POLR2A	1657	0.26256
POLR2A	1658	0.47991
POLR2A	1659	0.883789
POLR2A	1660	0.934037
POLR2A	1661	0.31769
POLR2A	1662	0.816375
POLR2A	1663	0.360354
POLR2A	1664	0.291834
POLR2A	1665	0.736482
POLR2A	1666	0.931542
POLR2A	1667	0.889081
POLR2A	1668	0.820326
POLR2A	1669	0.707239
POLR2A	1670	0.373891
POLR2A	1671	0.29838
POLR2A	1672	0.364579
POLR2A	1673	0.844337
POLR2A	1674	0.790334
POLR2A	1675	0.456876
POLR2A	1676	0.787563
POLR2A	1677	0.925905
POLR2A	1678	0.898611
POLR2A	1679	0.813569
POLR2A	1680	0.640321
POLR2A	1681	0.806028
POLR2A	1682	0.632276
POLR2A	1683	0.249419
POLR2A	1684	0.882571
POLR2A	1685	0.420276
POLR2A	1686	0.215612
POLR2A	1687	0.746844
POLR2A	1688	0.294797
POLR2A	1689	0.384575
POLR2A	1690	0.245794
POLR2A	1691	0.551726
POLR2A	1692	0.35564
POLR2A	1693	0.499267
POLR2A	1694	0.225819
POLR2A	1695	0.609343
POLR2A	1696	0.674908
POLR2A	1697	0.615232
POLR2A	1698	0.820911
POLR2A	1699	0.81729
POLR2A	1700	0.254174
POLR2A	1701	0.203588
POLR2A	1702	0.412562
POLR2A	1703	0.650115
POLR2A	1704	0.936433
POLR2A	1705	0.823627
POLR2A	1706	0.219378
POLR2A	1707	0.706147
POLR2A	1708	0.515268
POLR2A	1709	0.809458
POLR2A	1710	0.199744
POLR2A	1711	0.779265
POLR2A	1712	0.0940632
POLR2A	1713	0.930336
POLR2A	1714	0.110211
POLR2A	1715	0.429409
POLR2A	1716	0.809556
POLR2A	1717	0.351075
POLR2A	1718	0.330788
POLR2A	1719	0.786813
POLR2A	1720	-0.0107084
POLR2A	1721	0.402909
POLR2A	1722	0.277197
POLR2A	1723	0.131497
POLR2A	1724	0.110827
POLR2A	1725	0.699906
POLR2A	1726	0.141505
POLR2A	1727	0.741589
POLR2A	1728	0.552983
POLR2A	1729	0.240876
POLR2A	1730	0.122966
POLR2A	1731	0.184867
POLR2A	1732	0.520761
POLR2A	1733	0.571385
POLR2A	1734	0.537467
POLR2A	1735	0.715485
POLR2A	1736	0.869718
POLR2A	1737	0.705661
POLR2A	1738	0.371302
POLR2A	1739	0.519617
POLR2A	1740	0.0724134
POLR2A	1741	0.343512
POLR2A	1742	0.880761
POLR2A	1743	0.216095
POLR2A	1744	0.44688
POLR2A	1745	0.900077
POLR2A	1746	0.0556026
POLR2A	1747	0.102482
POLR2A	1748	0.511611
POLR2A	1749	0.837721
POLR2A	1750	0.281281
POLR2A	1751	0.63376
POLR2A	1752	0.941169
POLR2A	1753	0.923316
POLR2A	1754	0.514315
POLR2A	1755	0.92155
POLR2A	1756	0.917133
POLR2A	1757	0.688
POLR2A	1758	0.53485
POLR2A	1759	0.811356
POLR2A	1760	0.380038
POLR2A	1761	0.690018
POLR2A	1762	0.767029
POLR2A	1763	0.222282
POLR2A	1764	0.663781
POLR2A	1765	0.922576
POLR2A	1766	0.909506
POLR2A	1767	0.655297
POLR2A	1768	0.910211
POLR2A	1769	0.502199
POLR2A	1770	0.516188
POLR2A	1771	0.895743
POLR2A	1772	0.833762
POLR2A	1773	0.139769
POLR2A	1774	0.84409
POLR2A	1775	0.723167
POLR2A	1776	0.300178
POLR2A	1777	0.242025
POLR2A	1778	0.17389
POLR2A	1779	0.202619
POLR2A	1780	0.405291
POLR2A	1781	0.933405
POLR2A	1782	0.479479
POLR2A	1783	0.361526
POLR2A	1784	0.258126
POLR2A	1785	0.917705
POLR2A	1786	0.327255
POLR2A	1787	0.938379
POLR2A	1788	0.862606
POLR2A	1789	0.924885
POLR2A	1790	0.583665
POLR2A	1791	-0.0224955
POLR2A	1792	0.251537
POLR2A	1793	0.373577
POLR2A	1794	0.947475
POLR2A	1795	0.276804
POLR2A	1796	0.902787
POLR2A	1797	0.859322
POLR2A	1798	0.533201
POLR2A	1799	0.825246
POLR2A	1800	0.170704
POLR2A	1801	0.334743
POLR2A	1802	0.540132
POLR2A	1803	0.284138
POLR2A	1804	0.412349
POLR2A	1805	0.897085
POLR2A	1806	0.713315
POLR2A	1807	0.791061
POLR2A	1808	0.854274
POLR2A	1809	0.73587
POLR2A	1810	0.431049
POLR2A	1811	0.425396
POLR2A	1812	0.915073
POLR2A	1813	0.547644
POLR2A	1814	0.909612
POLR2A	1815	0.930079
POLR2A	1816	0.131793
POLR2A	1817	0.563776
POLR2A	1818	0.692895
POLR2A	1819	0.192031
POLR2A	1820	0.9045
POLR2A	1821	0.192569
POLR2A	1822	0.936596
POLR2A	1823	0.433099
POLR2A	1824	0.911428
POLR2A	1825	0.271961
POLR2A	1826	0.190174
POLR2A	1827	0.459302
POLR2A	1828	0.899347
POLR2A	1829	0.399115
POLR2A	1830	0.295936
POLR2A	1831	0.169381
POLR2A	1832	0.254125
POLR2A	1833	0.197274
POLR2A	1834	0.483219
POLR2A	1835	0.849461
POLR2A	1836	0.944865
POLR2A	1837	0.516487
POLR2A	1838	0.34098
POLR2A	1839	0.421313
POLR2A	1840	0.27468
POLR2A	1841	0.576118
POLR2A	1842	0.302224
POLR2A	1843	0.946586
POLR2A	1844	0.160896
POLR2A	1845	0.497108
POLR2A	1846	0.594075
POLR2A	1847	0.918867
POLR2A	1848	0.174933
POLR2A	1849	0.58641
POLR2A	1850	0.33228
POLR2A	1851	0.340132
POLR2A	1852	0.499083
POLR2A	1853	0.870612
POLR2A	1854	0.154397
POLR2A	1855	0.666834
POLR2A	1856	0.643312
POLR2A	1857	0.52728
POLR2A	1858	0.126457
POLR2A	1859	0.769718
POLR2A	1860	0.821034
POLR2A	1861	0.550358
POLR2A	1862	0.260761
POLR2A	1863	0.0851853
POLR2A	1864	0.855696
POLR2A	1865	0.910023
POLR2A	1866	0.810727
POLR2A	1867	0.259751
POLR2A	1868	0.8327
POLR2A	1869	0.39742
POLR2A	1870	0.63615
POLR2A	1871	0.903191
POLR2A	1872	0.215735
POLR2A	1873	0.750622
POLR2A	1874	0.497137
POLR2A	1875	0.387268
POLR2A	1876	-0.0704628
POLR2A	1877	0.30196
POLR2A	1878	0.951795
POLR2A	1879	0.87824
POLR2A	1880	0.646118
POLR2A	1881	0.895973
POLR2A	1882	0.411687
POLR2A	1883	0.192846
POLR2A	1884	0.881563
POLR2A	1885	0.469515
POLR2A	1886	0.749182
POLR2A	1887	0.237729
POLR2A	1888	0.637447
POLR2A	1889	0.372031
POLR2A	1890	0.30495
POLR2A	1891	0.556219
POLR2A	1892	0.23852
POLR2A	1893	0.266366
POLR2A	1894	0.868264
POLR2A	1895	0.682406
POLR2A	1896	0.186282
POLR2A	1897	0.915543
POLR2A	1898	0.287048
POLR2A	1899	0.290098
POLR2A	1900	0.713436
POLR2A	1901	0.655601
POLR2A	1902	0.638817
POLR2A	1903	0.0775784
POLR2A	1904	0.600567
POLR2A	1905	0.292403
POLR2A	1906	0.219919
POLR2A	1907	0.387186
POLR2A	1908	0.581007
POLR2A	1909	0.127344
POLR2A	1910	0.865487
POLR2A	1911	0.93
POLR2A	1912	0.584797
POLR2A	1913	0.925386
POLR2A	1914	0.564148
POLR2A	1915	0.40811
POLR2A	1916	0.108018
POLR2A	1917	0.281513
POLR2A	1918	0.91215
POLR2A	1919	0.473741
POLR2A	1920	0.687334
POLR2A	1921	0.569723
POLR2A	1922	0.900463
POLR2A	1923	0.152717
POLR2A	1924	0.907213
POLR2A	1925	0.955054
POLR2A	1926	0.917261
POLR2A	1927	0.320318
POLR2A	1928	0.113517
POLR2A	1929	0.468693
POLR2A	1930	0.186685
POLR2A	1931	0.526489
POLR2A	1932	0.646911
POLR2A	1933	0.79697
POLR2A	1934	0.255326
POLR2A	1935	0.605181
POLR2A	1936	0.620702
POLR2A	1937	0.352089
