# Supplementary material for: Tissue-specific transfer learning improves functional variant and therapeutic target discoveries in breast and prostate cancer
Source: PLoS Genet. 2026 May 6;22(5):e1012145. doi: 10.1371/journal.pgen.1012145 (PMC13175468; doi:10.1371/journal.pgen.1012145)
Supplement: S7 Table — (XLSX) [file pgen.1012145.s013.xlsx]

## Sheet: Sheet1
S7 Table. Functional enrichment results of SNV subsets (1M, 1.5M, 2M) prioritized by TL and Enformer models
Model	Subsets	Number of SNVs	GWAS Risk SNVs	Number of ClinVar Pathogentic SNVs	ClinVar Pathogentic SNVs	E027	E028	E029	E055	E066	E119	E121	E124	E125	E126	Prostate
TL-breast	1M_DTL	1000000	2831	14	rs2815822, rs3810141, rs1800135, rs145731647, rs11479, rs1800937, rs6471482, rs34804482, rs10172023, rs2280789, rs78339727, rs11537641, rs11539445, rs34705415	0.123945	0.13934	0.085167	0.09238	0.103306	0.134234	0.094614	0.051593	0.099361	0.113808	0.161661
	1.5M_DTL	1500000	4052	27	rs11546829, rs3810141, rs34804482, rs11479, rs1800937, rs6471482, rs17599091, rs11537641, rs1801505, rs11575542, rs2294024, rs12948217, rs1008642, rs35887622, rs11542638, rs34705415, rs3743544, rs145731647, rs10172023, rs2280789, rs78339727, rs2815822, rs36044314, rs1131695, rs45494092, rs1800135, rs11539445	0.112557	0.121835	0.080358	0.0839213	0.091944	0.118023	0.0849973	0.0491713	0.08778	0.103521	0.139563
	2M_DTL	2000000	5175	29	rs11546829, rs3810141, rs34804482, rs11479, rs1800937, rs6471482, rs17599091, rs11537641, rs1801505, rs11575542, rs2294024, rs12948217, rs1008642, rs35887622, rs11542638, rs34705415, rs3743544, rs145731647, rs10172023, rs2280789, rs78339727, rs2815822, rs36044314, rs1131695, rs45494092, rs2301600, rs1800135, rs553668, rs11539445	0.103614	0.108753	0.0759415	0.0770885	0.0833135	0.105786	0.077373	0.0467985	0.0787775	0.095101	0.123728
Enformer-breast	1M_Enformer	1000000	2577	4	rs71245621, rs11539445, rs34705415, rs113993960	0.077859	0.074788	0.06927	0.054932	0.061682	0.071328	0.056174	0.043067	0.055755	0.071755	0.0862867
	1.5M_Enformer	1500000	3643	14	rs11546829, rs1801152, rs71245621, rs1800135, rs11537641, rs11479, rs10172023, rs11542638, rs78339727, rs2228671, rs11539445, rs3769148, rs34705415, rs113993960	0.0740927	0.0713113	0.0650193	0.052814	0.0583453	0.0684113	0.053962	0.040184	0.053716	0.068638	0.0816663
	2M_Enformer	2000000	4820	17	rs11546829, rs1801152, rs71245621, rs1800135, rs11537641, rs11479, rs1800937, rs10172023, rs2280789, rs11542638, rs117178504, rs78339727, rs2228671, rs11539445, rs3769148, rs34705415, rs113993960	0.0726115	0.069333	0.063145	0.0520165	0.0565945	0.066908	0.0527595	0.03891	0.0523675	0.0671545	0.079327
TL-prostate	1M_DTL	1000000	2521	14	rs36044314, rs11575542, rs1131695, rs11539445, rs1800135, rs145731647, rs11479, rs6471482, rs34804482, rs10172023, rs35887622, rs78339727, rs1801505, rs34705415	0.096912	0.105595	0.066479	0.073026	0.090527	0.099952	0.070692	0.040581	0.074428	0.089571	0.15817
	1.5M_DTL	1500000	3598	18	rs36044314, rs11575542, rs1131695, rs2301600, rs1800135, rs145731647, rs11479, rs6471482, rs12948217, rs34804482, rs10172023, rs2280789, rs35887622, rs78339727, rs1801505, rs11539445, rs3769148, rs34705415	0.0910493	0.0990093	0.0641027	0.0690733	0.0814653	0.0945707	0.0668687	0.0394127	0.0698867	0.0853933	0.135999
	2M_DTL	2000000	4628	23	rs34804482, rs11479, rs6471482, rs2627765, rs17599091, rs11537641, rs1801505, rs11575542, rs12948217, rs35887622, rs3769148, rs34705415, rs145731647, rs10172023, rs2280789, rs78339727, rs2815822, rs36044314, rs1131695, rs2301600, rs1800135, rs2229992, rs11539445	0.0858945	0.0927325	0.0616625	0.065157	0.0745025	0.0891675	0.063115	0.038093	0.0654335	0.0811115	0.119948
Enformer-prostate	1M_Enformer	1000000	2196	6	rs1800379, rs11479, rs78339727, rs11537641, rs11539445, rs34705415	0.08331	0.082592	0.069609	0.057304	0.067559	0.078679	0.059501	0.04279	0.059535	0.073836	0.102234
	1.5M_Enformer	1500000	3132	11	rs17173698, rs1800379, rs11479, rs10172023, rs2280789, rs11542638, rs78339727, rs11537641, rs11539445, rs3769148, rs34705415	0.08281	0.0812647	0.0683747	0.0574533	0.066336	0.0779973	0.059616	0.04197	0.0592813	0.0738587	0.0996668
	2M_Enformer	2000000	4073	18	rs2272457, rs1800379, rs17173698, rs11546829, rs2301600, rs11537641, rs34804482, rs11479, rs10172023, rs2280789, rs35887622, rs11542638, rs117178504, rs78339727, rs199422217, rs11539445, rs3769148, rs34705415	0.080627	0.077966	0.0666065	0.0563415	0.064025	0.075191	0.057725	0.0410055	0.057003	0.0719375	0.0948599
