# Supplementary material for: Tissue-specific transfer learning improves functional variant and therapeutic target discoveries in breast and prostate cancer
Source: PLoS Genet. 2026 May 6;22(5):e1012145. doi: 10.1371/journal.pgen.1012145 (PMC13175468; doi:10.1371/journal.pgen.1012145)
Supplement: S8 Table — (XLSX) [file pgen.1012145.s014.xlsx]

## Sheet: Sheet1
S8 Table: Significant TWAS genes from base models in breast and prostate
Gene	Gene_Name	Zscore	Beta	Pvalue	SE	Prediction R2	N SNPs in Model	Tissue
ENSG00000214401.4	KANSL1-AS1	-5.95928	-0.039303	2.53358e-09	0.475619	0.665115	50	Breast
ENSG00000238083.7	LRRC37A2	-6.43576	-0.0434825	1.22856e-10	0.439132	0.626526	54	Breast
ENSG00000205464.11	ATP6AP1L	-5.57007	-0.0352745	2.54639e-08	0.416229	0.592486	33	Breast
ENSG00000214425.7	LRRC37A4P	6.46234	0.0443308	1.03095e-10	0.447167	0.580621	28	Breast
ENSG00000264070.1	DND1P1	-6.60321	-0.0463702	4.02356e-11	0.385403	0.554153	26	Breast
ENSG00000262539.1	RP11-259G18.3	-5.54969	-0.0437009	2.86175e-08	0.332232	0.544778	44	Breast
ENSG00000140400.16	MAN2C1	-5.02056	-0.0373705	5.15201e-07	0.282339	0.518958	52	Breast
ENSG00000152348.15	ATG10	-6.15741	-0.0456088	7.39455e-10	0.369117	0.500976	83	Breast
ENSG00000255142.1	AP006621.6	5.8578	0.0480636	4.69048e-09	0.327981	0.45548	47	Breast
ENSG00000172803.17	SNX32	5.10059	0.0446745	3.38596e-07	0.29959	0.448622	29	Breast
ENSG00000255284.1	AP006621.5	5.33076	0.0413453	9.78008e-08	0.369705	0.410638	62	Breast
ENSG00000166965.12	RCCD1	-5.97678	-0.0412581	2.2759e-09	0.394674	0.353571	92	Breast
ENSG00000204540.10	PSORS1C1	4.75825	0.034017	1.95276e-06	0.378124	0.312825	107	Breast
ENSG00000198945.7	L3MBTL3	-6.83408	-0.0730664	8.25355e-12	0.159435	0.287929	26	Breast
ENSG00000160766.14	GBAP1	-5.89246	-0.0734354	3.8048e-09	0.125599	0.270137	21	Breast
ENSG00000176222.8	ZNF404	8.03931	0.104147	9.03493e-16	0.102454	0.223932	47	Breast
ENSG00000275538.1	RNVU1-19	-5.15471	-1.38741	2.5403e-07	0.000887363	0.20595	7	Breast
ENSG00000186468.12	RPS23	6.46999	0.0864762	9.80062e-11	0.107311	0.197912	31	Breast
ENSG00000141570.10	CBX8	4.70433	0.0582017	2.54702e-06	0.1548	0.167745	56	Breast
ENSG00000221890.3	NPTXR	4.66755	0.0916966	3.04812e-06	0.0524004	0.158126	9	Breast
ENSG00000186364.11	NUDT17	5.71325	0.252503	1.10842e-08	0.00963721	0.154092	36	Breast
ENSG00000234337.4	RP11-297L17.6	-7.15263	-0.0745604	8.51329e-13	0.182064	0.138247	54	Breast
ENSG00000155749.12	ALS2CR12	6.54987	0.0981556	5.75877e-11	0.0920365	0.136575	40	Breast
ENSG00000229272.1	RP11-498J9.2	-4.6486	-0.0680598	3.34194e-06	0.100268	0.133737	47	Breast
ENSG00000182952.4	HMGN4	4.67494	0.0519088	2.94041e-06	0.167468	0.118608	50	Breast
ENSG00000064012.21	CASP8	-6.90789	-0.0972829	4.9192e-12	0.102619	0.118016	33	Breast
ENSG00000235133.1	RPL35AP22	-5.0845	-2.13729	3.686e-07	0.000115521	0.111018	1	Breast
ENSG00000204652.6	RPS26P8	-5.62312	-0.086165	1.87536e-08	0.0813638	0.0949252	20	Breast
ENSG00000234998.1	RP11-439A17.10	6.11437	0.108844	9.69379e-10	0.0526889	0.0896987	16	Breast
ENSG00000141580.15	WDR45B	-4.69904	-0.0873498	2.61382e-06	0.0639341	0.0853864	13	Breast
ENSG00000179023.8	KLHDC7A	-6.90984	-0.15357	4.85197e-12	0.0373663	0.0720627	23	Breast
ENSG00000108786.10	HSD17B1	5.67848	0.0967469	1.35894e-08	0.0747773	0.0708762	61	Breast
ENSG00000166263.13	STXBP4	6.77322	0.0819338	1.25951e-11	0.129562	0.0666686	48	Breast
ENSG00000230834.1	AC068580.7	-6.09981	-0.0776728	1.06194e-09	0.11493	0.0640084	36	Breast
ENSG00000271788.1	CTD-2201E18.5	5.06614	0.0848863	4.05961e-07	0.0787139	0.0637551	34	Breast
ENSG00000171943.11	SRGAP2C	-10.1092	-0.271461	5.03164e-24	0.0295165	0.0522007	10	Breast
ENSG00000272858.1	CTA-292E10.8	-6.09216	-0.0643288	1.114e-09	0.15184	0.048602	57	Breast
ENSG00000254756.1	RP11-867G23.12	5.85092	0.0911265	4.8885e-09	0.083687	0.048402	39	Breast
ENSG00000255038.1	RP11-1167A19.2	-4.64712	-0.0794832	3.366e-06	0.0655304	0.0454663	57	Breast
ENSG00000108797.11	CNTNAP1	-4.74472	-0.673957	2.088e-06	0.000885996	0.0360341	1	Breast
ENSG00000261056.2	RP11-454F8.2	9.67957	0.178345	3.68261e-22	0.05141	0.0352111	39	Breast
ENSG00000213244.3	HIST2H3DP1	9.06626	0.413772	1.23176e-19	0.0154546	0.0323046	7	Breast
ENSG00000260645.1	RP11-250B2.5	-4.62411	-0.126675	3.76219e-06	0.0278234	0.0313259	15	Breast
ENSG00000252510.1	RNA5SP55	-5.5618	-0.739806	2.67008e-08	0.00125454	0.0304194	2	Breast
ENSG00000258725.1	PRC1-AS1	4.75199	0.0950953	2.01426e-06	0.0418697	0.030008	29	Breast
ENSG00000231752.5	EMBP1	-7.51394	-0.261014	5.73757e-14	0.0248274	0.0298142	9	Breast
ENSG00000231487.1	AP006285.7	6.63171	0.202817	3.31823e-11	0.0209041	0.0241543	15	Breast
ENSG00000231429.2	RP11-343N15.2	-10.716	-0.249817	8.55966e-27	0.0363515	0.0237827	16	Breast
ENSG00000227205.4	PFN1P9	-4.73941	-0.147559	2.14339e-06	0.0237535	0.0235957	9	Breast
ENSG00000224843.6	LINC00240	-5.03145	-0.107282	4.86783e-07	0.041051	0.0234159	39	Breast
ENSG00000177600.8	RPLP2	7.01331	0.2539	2.32751e-12	0.0173644	0.0216565	19	Breast
ENSG00000258837.1	CTD-2566J3.1	-6.50745	-0.138403	7.64361e-11	0.0439455	0.0212307	45	Breast
ENSG00000225190.10	PLEKHM1	-4.93703	-0.195585	7.93199e-07	0.0133408	0.0174229	7	Breast
ENSG00000196369.10	SRGAP2B	5.04996	46.0023	4.419e-07	3.36339e-07	0.0174192	7	Breast
ENSG00000235209.1	CTA-150C2.13	-4.71627	-0.126028	2.40212e-06	0.0373284	0.0172915	22	Breast
ENSG00000234553.1	AC022431.3	-9.70028	-1.26153	3.00681e-22	0.00123831	0.0170971	2	Breast
ENSG00000179750.15	APOBEC3B	-7.10929	-0.249216	1.16644e-12	0.0160142	0.0165158	9	Breast
ENSG00000227307.1	RP11-95I16.2	-15.2475	-0.364403	1.71071e-52	0.0323242	0.0161276	33	Breast
ENSG00000207808.1	MIR27A	-4.98233	-0.156169	6.28226e-07	0.0276177	0.0143937	31	Breast
ENSG00000264242.2	RP11-271K11.1	5.72278	0.4446	1.04795e-08	0.00354449	0.0118724	8	Breast
ENSG00000070985.13	TRPM5	4.77371	0.0750114	1.80861e-06	0.073261	0.0110176	25	Breast
ENSG00000255517.6	CTD-3074O7.5	6.70291	0.293959	2.04305e-11	0.0125037	0.0104533	12	Breast
ENSG00000137411.16	VARS2	5.13382	0.0489393	2.83917e-07	0.338807	0.446168	123	Prostate
ENSG00000113430.9	IRX4	-10.4095	-0.142899	2.24434e-25	0.181008	0.380275	5	Prostate
ENSG00000239736.2	CEACAMP3	-5.09829	-0.0592847	3.42733e-07	0.216696	0.350705	25	Prostate
ENSG00000168385.17	2024-09-02	-5.40257	-0.079059	6.56923e-08	0.181254	0.346363	15	Prostate
ENSG00000204536.13	CCHCR1	-7.10536	-0.0782428	1.2001e-12	0.251506	0.342177	49	Prostate
ENSG00000204622.11	HLA-J	5.20624	0.0673803	1.92701e-07	0.195947	0.283638	38	Prostate
ENSG00000184058.12	TBX1	-6.55646	-0.0946105	5.50983e-11	0.151178	0.271137	15	Prostate
ENSG00000244731.7	C4A	5.12765	0.0524933	2.93384e-07	0.230439	0.252887	86	Prostate
ENSG00000162877.12	PM20D1	4.74467	0.0588957	2.08844e-06	0.21408	0.247641	53	Prostate
ENSG00000186897.4	C1QL4	4.82932	0.0757593	1.36999e-06	0.140136	0.245169	21	Prostate
ENSG00000115486.11	GGCX	-7.29966	-0.0908561	2.88501e-13	0.186744	0.236296	54	Prostate
ENSG00000065060.16	UHRF1BP1	5.51454	0.0831847	3.49693e-08	0.113894	0.231345	8	Prostate
ENSG00000091844.7	RGS17	8.37144	0.125858	5.6918e-17	0.1524	0.216461	39	Prostate
ENSG00000203896.9	LIME1	-6.53766	-0.123337	6.24876e-11	0.0863452	0.193209	34	Prostate
ENSG00000272236.1	XXbac-BPG170G13.32	4.79576	0.0840689	1.62061e-06	0.102196	0.193079	20	Prostate
ENSG00000241293.1	PPATP1	7.23436	0.116834	4.67713e-13	0.113503	0.182264	28	Prostate
ENSG00000146457.14	WTAP	-8.44605	-0.0893041	3.01335e-17	0.338082	0.149915	99	Prostate
ENSG00000272950.1	RP11-307C18.1	-7.51952	-0.15237	5.49758e-14	0.0772678	0.148359	25	Prostate
ENSG00000204338.8	CYP21A1P	5.04932	0.0834972	4.43379e-07	0.0833578	0.143987	34	Prostate
ENSG00000184012.11	TMPRSS2	5.47078	0.167676	4.48055e-08	0.0369947	0.141894	15	Prostate
ENSG00000138696.10	BMPR1B	-9.68898	-0.199333	3.35871e-22	0.0749956	0.132408	25	Prostate
ENSG00000249116.1	CTD-2194D22.3	-10.5036	-0.323038	8.31732e-26	0.0375546	0.12929	6	Prostate
ENSG00000167641.10	PPP1R14A	9.07387	0.12753	1.14865e-19	0.140036	0.126153	78	Prostate
ENSG00000137673.8	MMP7	6.43621	0.117325	1.22495e-10	0.101012	0.111362	44	Prostate
ENSG00000180535.3	BHLHA15	12.5783	0.384624	2.77985e-36	0.031794	0.0910349	5	Prostate
ENSG00000162341.16	TPCN2	6.28668	0.120858	3.24318e-10	0.0796915	0.0872949	49	Prostate
ENSG00000233547.1	RP11-57H14.2	-5.5068	-0.147567	3.6541e-08	0.0446524	0.0851588	16	Prostate
ENSG00000228022.5	HCG20	5.11387	0.166438	3.15627e-07	0.0280475	0.0824867	11	Prostate
ENSG00000242578.1	RP11-469J4.3	-10.1917	-0.380022	2.15986e-24	0.0225941	0.0751979	7	Prostate
ENSG00000204498.10	NFKBIL1	6.43902	1.69562	1.20248e-10	0.00047769	0.0709893	2	Prostate
ENSG00000252960.1	RN7SKP258	4.68199	1.45411	2.841e-06	0.00036771	0.0668888	1	Prostate
ENSG00000228607.2	CLDN25	-4.71387	-0.0788144	2.43055e-06	0.110789	0.056157	59	Prostate
ENSG00000115648.13	MLPH	-4.733	-0.140577	2.2123e-06	0.0364607	0.0558665	11	Prostate
ENSG00000204308.7	RNF5	4.87606	0.198576	1.08225e-06	0.0170446	0.0556533	7	Prostate
ENSG00000076685.18	NT5C2	5.86727	0.145939	4.43038e-09	0.0504955	0.0512005	28	Prostate
ENSG00000176842.14	IRX5	-5.87427	-0.144003	4.24705e-09	0.0602824	0.0474271	37	Prostate
ENSG00000100300.17	TSPO	-6.43088	-0.19647	1.26871e-10	0.0362708	0.0473142	26	Prostate
ENSG00000224328.1	MDC1-AS1	-4.94429	-0.177116	7.64221e-07	0.025798	0.0463367	11	Prostate
ENSG00000115468.11	EFHD1	-4.75219	-0.173171	2.01222e-06	0.021115	0.0462245	3	Prostate
ENSG00000261070.1	RP11-554A11.8	7.02059	0.163413	2.2093e-12	0.0545659	0.0455233	50	Prostate
ENSG00000226622.5	AC092155.4	7.73476	5.06097	1.036e-14	6.67917e-05	0.0450961	1	Prostate
ENSG00000066379.14	ZNRD1	6.16828	0.0955721	6.90362e-10	0.126763	0.0416417	187	Prostate
ENSG00000083937.8	CHMP2B	5.73665	0.121182	9.65671e-09	0.076448	0.0394056	38	Prostate
ENSG00000143951.15	WDPCP	9.63948	0.451948	5.44642e-22	0.0146115	0.0366772	13	Prostate
ENSG00000224372.1	HLA-N	-4.72146	-0.193452	2.3416e-06	0.018722	0.033144	9	Prostate
ENSG00000201782.1	RN7SKP226	-5.34991	-0.154549	8.79993e-08	0.0413043	0.0323991	29	Prostate
ENSG00000146112.11	PPP1R18	5.97856	0.176332	2.25115e-09	0.0299411	0.0315719	10	Prostate
ENSG00000115761.15	NOL10	-5.15799	-0.215351	2.4962e-07	0.0184168	0.0308396	13	Prostate
ENSG00000152601.17	MBNL1	6.14484	0.310022	8.00453e-10	0.0127598	0.0287102	54	Prostate
ENSG00000231389.7	HLA-DPA1	4.95971	0.21346	7.05969e-07	0.0148587	0.0284827	39	Prostate
ENSG00000168772.10	CXXC4	5.85998	0.291689	4.62911e-09	0.0130299	0.0276243	11	Prostate
ENSG00000198625.12	MDM4	-5.36255	-0.191104	8.20569e-08	0.0269071	0.0262552	13	Prostate
ENSG00000269021.1	CTD-3187F8.12	5.47413	0.144682	4.39669e-08	0.046397	0.0247184	34	Prostate
ENSG00000168906.12	MAT2A	-6.16108	-0.13182	7.22492e-10	0.0631248	0.0228642	30	Prostate
ENSG00000162337.11	LRP5	7.30596	0.831768	2.753e-13	0.00177773	0.0216231	1	Prostate
ENSG00000275410.4	HNF1B	5.69025	0.229208	1.26853e-08	0.017431	0.0203407	12	Prostate
ENSG00000135698.9	MPHOSPH6	4.71128	0.29207	2.46164e-06	0.00786203	0.02031	8	Prostate
ENSG00000243766.7	HOTTIP	-4.83087	-0.100229	1.35939e-06	0.0780079	0.0201179	58	Prostate
ENSG00000267319.1	CTD-2528L19.3	-4.82551	-0.145098	1.39642e-06	0.0338659	0.0175733	21	Prostate
ENSG00000213071.11	LPAL2	6.1556	0.239454	7.47943e-10	0.0175886	0.0170934	17	Prostate
ENSG00000206337.10	HCP5	5.70473	0.22949	1.16525e-08	0.0149063	0.0152349	22	Prostate
ENSG00000138175.8	ARL3	-4.61628	-0.112953	3.90682e-06	0.0551114	0.0136754	29	Prostate
ENSG00000278463.1	HIST1H2AB	4.62896	0.169873	3.67513e-06	0.0195837	0.0135427	13	Prostate
ENSG00000226605.1	AC007098.1	-8.41197	-1.01109	4.03176e-17	0.00219201	0.0133892	3	Prostate
ENSG00000224312.1	MCCD1P2	-5.22488	-0.147623	1.74267e-07	0.0397269	0.0126922	33	Prostate
ENSG00000266619.1	MIR4642	5.37559	0.938633	7.6332e-08	0.00106018	0.0125618	6	Prostate
ENSG00000120437.8	ACAT2	-6.23236	-0.48329	4.59453e-10	0.00542327	0.0115717	2	Prostate
ENSG00000118640.10	VAMP8	7.71282	0.576807	1.2307e-14	0.00539673	0.011257	5	Prostate
ENSG00000275379.1	HIST1H3I	4.83024	0.0949262	1.36367e-06	0.0791272	0.0106291	142	Prostate
ENSG00000251814.1	RN7SKP18	-5.15451	-0.741721	2.543e-07	0.00145996	0.0106177	1	Prostate
