# Supplementary material for: Tissue-specific transfer learning improves functional variant and therapeutic target discoveries in breast and prostate cancer
Source: PLoS Genet. 2026 May 6;22(5):e1012145. doi: 10.1371/journal.pgen.1012145 (PMC13175468; doi:10.1371/journal.pgen.1012145)
Supplement: S9 Table — (XLSX) [file pgen.1012145.s015.xlsx]

## Sheet: Sheet1
S9 Table. List of TWAS-significant genes identified by TL and Enformer models across three SNV subsets in breast and prostate cancer.
Gene	Gene_Name	Zscore	Beta	Pvalue	VAR	Prediction R2	N SNPs in Model	Subset	Model	Tissue
ENSG00000251141.5	RP11-53O19.1	16.0088	0.306852	1.10948e-57	0.0496782	0.0439198	6	1M	Enformer	Breast
ENSG00000179796.11	LRRC3B	-11.7932	-0.206015	4.23239e-32	0.0598055	0.0278182	13	1M	Enformer	Breast
ENSG00000167074.14	TEF	-11.1864	-0.38184	4.75113e-29	0.015202	0.0134349	11	1M	Enformer	Breast
ENSG00000070985.13	TRPM5	10.8125	2.26564	3.00299e-27	0.000471055	0.0707661	1	1M	Enformer	Breast
ENSG00000266594.1	MIR4766	-10.3446	-0.790612	4.42551e-25	0.0031128	0.0181176	7	1M	Enformer	Breast
ENSG00000177830.17	CHID1	9.55258	1.82935	1.265e-21	0.000390816	0.0546285	1	1M	Enformer	Breast
ENSG00000166263.13	STXBP4	9.25874	0.179911	2.06858e-20	0.0473133	0.0436172	5	1M	Enformer	Breast
ENSG00000244712.1	RP11-874G11.1	8.82199	0.423557	1.12446e-18	0.00971143	0.0104123	3	1M	Enformer	Breast
ENSG00000113282.13	CLINT1	-8.1539	-0.181298	3.52365e-16	0.0390055	0.0546821	10	1M	Enformer	Breast
ENSG00000264493.1	MIR4298	-7.79752	-0.111312	6.31342e-15	0.0825531	0.0685144	12	1M	Enformer	Breast
ENSG00000249203.1	RP11-473L15.3	7.58656	0.0914142	3.28522e-14	0.121794	0.0373268	13	1M	Enformer	Breast
ENSG00000272858.1	CTA-292E10.8	-7.44737	-0.123398	9.52219e-14	0.0642492	0.0356864	18	1M	Enformer	Breast
ENSG00000229352.1	AC007563.3	-7.28068	-0.105772	3.32136e-13	0.0896735	0.0605727	19	1M	Enformer	Breast
ENSG00000247934.4	RP11-967K21.1	7.27829	0.232308	3.38068e-13	0.0195587	0.0109232	9	1M	Enformer	Breast
ENSG00000231752.5	EMBP1	-7.20406	-0.218713	5.84455e-13	0.0220232	0.0250437	2	1M	Enformer	Breast
ENSG00000184281.14	TSSC4	7.20123	0.320554	5.96708e-13	0.0102064	0.0134986	4	1M	Enformer	Breast
ENSG00000213244.3	HIST2H3DP1	7.07743	0.141563	1.46856e-12	0.0806973	0.0228234	7	1M	Enformer	Breast
ENSG00000177600.8	RPLP2	7.04381	0.214415	1.87057e-12	0.025023	0.0658698	4	1M	Enformer	Breast
ENSG00000207805.3	MIR483	-6.95529	-0.0600515	3.51838e-12	0.297118	0.051769	47	1M	Enformer	Breast
ENSG00000278195.1	SSTR3	6.83393	0.669819	8.26199e-12	0.00197826	0.040469	1	1M	Enformer	Breast
ENSG00000229835.2	KHSRPP1	-6.57698	-0.870357	4.801e-11	0.000946901	0.0321474	1	1M	Enformer	Breast
ENSG00000255517.6	CTD-3074O7.5	6.55857	0.176981	5.43254e-11	0.0340481	0.0249986	9	1M	Enformer	Breast
ENSG00000171943.11	SRGAP2C	-6.55572	-0.128209	5.53728e-11	0.093905	0.0894191	4	1M	Enformer	Breast
ENSG00000255142.1	AP006621.6	6.43062	0.0604819	1.27084e-10	0.250449	0.421751	7	1M	Enformer	Breast
ENSG00000258837.1	CTD-2566J3.1	-6.41819	-0.181829	1.37901e-10	0.0222039	0.0157686	7	1M	Enformer	Breast
ENSG00000214425.7	LRRC37A4P	6.40084	0.0430295	1.54527e-10	0.45759	0.576778	96	1M	Enformer	Breast
ENSG00000264070.1	DND1P1	-6.28888	-0.0482405	3.1977e-10	0.353902	0.515207	98	1M	Enformer	Breast
ENSG00000238083.7	LRRC37A2	-6.27892	-0.0453839	3.4094e-10	0.393447	0.64233	101	1M	Enformer	Breast
ENSG00000152348.15	ATG10	-6.25427	-0.0504892	3.99389e-10	0.312925	0.47701	7	1M	Enformer	Breast
ENSG00000204652.6	RPS26P8	-6.0556	-0.11275	1.39893e-09	0.0606342	0.0764925	91	1M	Enformer	Breast
ENSG00000138092.10	CENPO	-5.96664	-0.131765	2.42193e-09	0.0439972	0.0391369	9	1M	Enformer	Breast
ENSG00000214401.4	KANSL1-AS1	-5.96546	-0.0396962	2.43953e-09	0.477313	0.672541	102	1M	Enformer	Breast
ENSG00000262539.1	RP11-259G18.3	-5.864	-0.041608	4.51841e-09	0.431786	0.526344	16	1M	Enformer	Breast
ENSG00000225190.10	PLEKHM1	-5.85414	-0.167225	4.79479e-09	0.0243211	0.0233403	6	1M	Enformer	Breast
ENSG00000141570.10	CBX8	5.73822	0.0627379	9.56768e-09	0.192328	0.1782	26	1M	Enformer	Breast
ENSG00000256557.1	RP11-1060J15.3	5.7381	0.108687	9.57453e-09	0.0572561	0.0270577	18	1M	Enformer	Breast
ENSG00000253286.5	CTD-2552K11.2	5.72981	0.0827939	1.00543e-08	0.0956994	0.0380309	31	1M	Enformer	Breast
ENSG00000216306.3	KRT19P2	-5.6479	-0.186581	1.62417e-08	0.0176382	0.0304869	7	1M	Enformer	Breast
ENSG00000261839.1	RP1-265C24.8	5.58973	0.454358	2.27423e-08	0.00278582	0.0389354	5	1M	Enformer	Breast
ENSG00000205464.11	ATP6AP1L	-5.58294	-0.0361032	2.36488e-08	0.398705	0.583878	10	1M	Enformer	Breast
ENSG00000224843.6	LINC00240	-5.56094	-0.114879	2.68322e-08	0.0432561	0.0316038	11	1M	Enformer	Breast
ENSG00000252237.1	RNU4-54P	-5.55975	-0.0705218	2.70154e-08	0.119297	0.0686903	26	1M	Enformer	Breast
ENSG00000015133.18	CCDC88C	5.4854	0.155508	4.12532e-08	0.0235585	0.0461361	5	1M	Enformer	Breast
ENSG00000207808.1	MIR27A	-5.46224	-0.136438	4.70154e-08	0.0425112	0.062118	10	1M	Enformer	Breast
ENSG00000186468.12	RPS23	5.40794	0.0876505	6.37542e-08	0.0633641	0.136894	3	1M	Enformer	Breast
ENSG00000179023.8	KLHDC7A	-5.37687	-0.166292	7.57903e-08	0.0207187	0.0118571	5	1M	Enformer	Breast
ENSG00000120088.14	CRHR1	-5.34511	-0.107662	9.03635e-08	0.0501052	0.0514515	8	1M	Enformer	Breast
ENSG00000171988.18	JMJD1C	-5.20727	-0.0974768	1.91636e-07	0.0388751	0.0193067	9	1M	Enformer	Breast
ENSG00000172803.17	SNX32	5.20423	0.0551068	1.948e-07	0.210337	0.317992	7	1M	Enformer	Breast
ENSG00000221585.1	MIR1226	-5.17289	-0.525935	2.305e-07	0.00191963	0.0734724	1	1M	Enformer	Breast
ENSG00000255284.1	AP006621.5	5.15206	0.0410736	2.57647e-07	0.348454	0.43835	22	1M	Enformer	Breast
ENSG00000186470.13	BTN3A2	5.15075	0.0427751	2.59446e-07	0.278509	0.312525	15	1M	Enformer	Breast
ENSG00000176222.8	ZNF404	5.10624	0.0511552	3.28635e-07	0.169753	0.076115	25	1M	Enformer	Breast
ENSG00000234756.1	RP11-120C12.3	-5.1014	-0.0874845	3.37157e-07	0.0566005	0.0639432	9	1M	Enformer	Breast
ENSG00000176681.14	LRRC37A	-5.08734	-0.0436882	3.63113e-07	0.274395	0.337715	20	1M	Enformer	Breast
ENSG00000140400.16	MAN2C1	-5.00674	-0.0367643	5.53606e-07	0.292999	0.51197	6	1M	Enformer	Breast
ENSG00000197375.12	SLC22A5	-5.00555	-0.092544	5.57016e-07	0.0510661	0.084041	6	1M	Enformer	Breast
ENSG00000108784.9	NAGLU	-4.97678	-0.192365	6.465e-07	0.012763	0.0184971	1	1M	Enformer	Breast
ENSG00000160766.14	GBAP1	-4.91306	-0.0622161	8.96678e-07	0.115344	0.125022	15	1M	Enformer	Breast
ENSG00000196747.4	HIST1H2AI	4.90656	0.132189	9.26889e-07	0.0317184	0.0210746	11	1M	Enformer	Breast
ENSG00000096996.15	IL12RB1	-4.89407	-0.077537	9.87732e-07	0.0784659	0.0407288	22	1M	Enformer	Breast
ENSG00000183741.11	CBX6	-4.86703	-0.0859602	1.1329e-06	0.0722038	0.139784	5	1M	Enformer	Breast
ENSG00000138031.14	ADCY3	-4.86014	-0.621207	1.173e-06	0.00115626	0.110769	1	1M	Enformer	Breast
ENSG00000050327.14	ARHGEF5	-4.79337	-0.0529545	1.64006e-06	0.165337	0.190982	11	1M	Enformer	Breast
ENSG00000224220.1	AC104699.1	-4.77376	-0.0864883	1.80819e-06	0.0599496	0.0416753	17	1M	Enformer	Breast
ENSG00000214584.3	PGGT1BP2	-4.76188	-0.348168	1.918e-06	0.0033307	0.0132973	1	1M	Enformer	Breast
ENSG00000105607.12	GCDH	4.73787	0.07918	2.15974e-06	0.0769812	0.0295257	20	1M	Enformer	Breast
ENSG00000172543.7	CTSW	-4.73563	-0.0404416	2.18374e-06	0.315196	0.414588	14	1M	Enformer	Breast
ENSG00000130511.15	SSBP4	4.72567	0.0866701	2.29363e-06	0.0520034	0.0276751	18	1M	Enformer	Breast
ENSG00000264175.1	MIR3189	-4.71629	-0.0806884	2.40178e-06	0.0728638	0.0615944	24	1M	Enformer	Breast
ENSG00000206538.8	VGLL3	4.68873	0.061377	2.74906e-06	0.113749	0.0529338	19	1M	Enformer	Breast
ENSG00000269956.1	MKNK1-AS1	-4.67322	-0.0891709	2.96513e-06	0.0697311	0.112327	9	1M	Enformer	Breast
ENSG00000197587.10	DMBX1	4.67116	0.589469	2.995e-06	0.00114067	0.0154202	1	1M	Enformer	Breast
ENSG00000132781.17	MUTYH	4.62603	0.0905824	3.72745e-06	0.0519991	0.035069	13	1M	Enformer	Breast
ENSG00000070193.4	FGF10	-4.61818	-0.116793	3.87119e-06	0.0332932	0.0261976	3	1M	Enformer	Breast
ENSG00000113522.13	RAD50	-4.61628	-0.0856623	3.90675e-06	0.0577594	0.0393334	20	1M	Enformer	Breast
ENSG00000261056.2	RP11-454F8.2	16.145	0.233343	1.23104e-58	0.0863093	0.0537368	27	1.5M	Enformer	Breast
ENSG00000260258.2	RP11-467J12.2	-15.5566	-0.31637	1.43563e-54	0.0411503	0.0155332	14	1.5M	Enformer	Breast
ENSG00000179796.11	LRRC3B	-13.8539	-0.391065	1.20428e-43	0.024037	0.010132	7	1.5M	Enformer	Breast
ENSG00000251141.5	RP11-53O19.1	13.7344	0.178176	6.31837e-43	0.108059	0.0592069	16	1.5M	Enformer	Breast
ENSG00000234337.4	RP11-297L17.6	-12.871	-0.202662	6.5549e-38	0.072279	0.0367585	20	1.5M	Enformer	Breast
ENSG00000171943.11	SRGAP2C	-10.2529	-0.154676	1.14888e-24	0.0991747	0.101856	7	1.5M	Enformer	Breast
ENSG00000177830.17	CHID1	9.55258	1.82935	1.265e-21	0.000390816	0.0546285	1	1.5M	Enformer	Breast
ENSG00000175489.9	LRRC25	7.78073	0.872474	7.2106e-15	0.00186348	0.0147115	2	1.5M	Enformer	Breast
ENSG00000166965.12	RCCD1	-7.77514	-0.0836633	7.53633e-15	0.174448	0.350514	5	1.5M	Enformer	Breast
ENSG00000166263.13	STXBP4	7.65844	0.0848845	1.88208e-14	0.150342	0.063618	27	1.5M	Enformer	Breast
ENSG00000249697.1	RP11-155L15.1	-7.59938	-0.158739	2.97543e-14	0.0411092	0.0453344	10	1.5M	Enformer	Breast
ENSG00000113282.13	CLINT1	-7.47228	-0.161689	7.88178e-14	0.041208	0.0260938	19	1.5M	Enformer	Breast
ENSG00000229352.1	AC007563.3	-7.30252	-0.17302	2.82419e-13	0.0341962	0.0182918	19	1.5M	Enformer	Breast
ENSG00000231752.5	EMBP1	-7.01471	-0.211551	2.30424e-12	0.0228109	0.0210972	3	1.5M	Enformer	Breast
ENSG00000272858.1	CTA-292E10.8	-6.93006	-0.107756	4.20667e-12	0.0727857	0.0263167	33	1.5M	Enformer	Breast
ENSG00000212240.1	RNU6-930P	6.59137	0.137349	4.35779e-11	0.0428926	0.022751	3	1.5M	Enformer	Breast
ENSG00000268030.1	AC005253.2	6.55616	0.228984	5.52105e-11	0.0150013	0.011778	10	1.5M	Enformer	Breast
ENSG00000177600.8	RPLP2	6.45142	0.151453	1.10805e-10	0.0411839	0.0621794	12	1.5M	Enformer	Breast
ENSG00000214425.7	LRRC37A4P	6.44914	0.0446832	1.12487e-10	0.43028	0.580302	192	1.5M	Enformer	Breast
ENSG00000064012.21	CASP8	-6.40043	-0.103493	1.54935e-10	0.0737921	0.0828097	11	1.5M	Enformer	Breast
ENSG00000255142.1	AP006621.6	6.39216	0.0594935	1.6356e-10	0.254604	0.433957	8	1.5M	Enformer	Breast
ENSG00000264070.1	DND1P1	-6.31579	-0.0501372	2.68793e-10	0.325677	0.514724	150	1.5M	Enformer	Breast
ENSG00000255517.6	CTD-3074O7.5	6.30587	0.16432	2.86586e-10	0.0349796	0.0297024	8	1.5M	Enformer	Breast
ENSG00000238083.7	LRRC37A2	-6.29741	-0.0453723	3.02658e-10	0.395431	0.637251	156	1.5M	Enformer	Breast
ENSG00000179023.8	KLHDC7A	-6.17543	-0.211255	6.59826e-10	0.0163869	0.0103689	6	1.5M	Enformer	Breast
ENSG00000204652.6	RPS26P8	-6.14095	-0.106727	8.20302e-10	0.0656833	0.0837969	6	1.5M	Enformer	Breast
ENSG00000152348.15	ATG10	-6.03593	-0.0486546	1.58046e-09	0.31238	0.499294	11	1.5M	Enformer	Breast
ENSG00000214401.4	KANSL1-AS1	-6.01985	-0.0396739	1.74574e-09	0.486228	0.66769	123	1.5M	Enformer	Breast
ENSG00000138092.10	CENPO	-5.99148	-0.151157	2.07936e-09	0.0339568	0.0177703	13	1.5M	Enformer	Breast
ENSG00000264493.1	MIR4298	-5.96949	-0.066671	2.38e-09	0.128381	0.105321	21	1.5M	Enformer	Breast
ENSG00000213244.3	HIST2H3DP1	5.91237	0.233606	3.37217e-09	0.038315	0.0483797	5	1.5M	Enformer	Breast
ENSG00000225190.10	PLEKHM1	-5.90007	-0.223484	3.63348e-09	0.0138713	0.0118045	6	1.5M	Enformer	Breast
ENSG00000202044.1	RNA5SP223	5.88055	0.113996	4.08904e-09	0.0590244	0.0220008	19	1.5M	Enformer	Breast
ENSG00000196547.14	MAN2A2	5.85675	0.236251	4.72026e-09	0.0113678	0.0171594	2	1.5M	Enformer	Breast
ENSG00000262539.1	RP11-259G18.3	-5.75837	-0.0415553	8.49284e-09	0.409441	0.524281	19	1.5M	Enformer	Breast
ENSG00000141570.10	CBX8	5.7199	0.0660593	1.06586e-08	0.177928	0.148717	33	1.5M	Enformer	Breast
ENSG00000224843.6	LINC00240	-5.65261	-0.10005	1.58026e-08	0.0595676	0.0362571	24	1.5M	Enformer	Breast
ENSG00000155749.12	ALS2CR12	5.56566	0.103336	2.61167e-08	0.054757	0.0293196	16	1.5M	Enformer	Breast
ENSG00000234998.1	RP11-439A17.10	5.54433	0.125407	2.95083e-08	0.0942109	0.0776568	12	1.5M	Enformer	Breast
ENSG00000105607.12	GCDH	5.43213	0.0907777	5.56841e-08	0.0801069	0.0763256	26	1.5M	Enformer	Breast
ENSG00000172803.17	SNX32	5.43145	0.0499907	5.58989e-08	0.264705	0.364531	13	1.5M	Enformer	Breast
ENSG00000015133.18	CCDC88C	5.40722	0.14675	6.40088e-08	0.0263998	0.0404844	9	1.5M	Enformer	Breast
ENSG00000186468.12	RPS23	5.35728	0.0932648	8.44848e-08	0.0544459	0.135146	5	1.5M	Enformer	Breast
ENSG00000205464.11	ATP6AP1L	-5.34147	-0.0267342	9.2195e-08	0.681133	0.559845	51	1.5M	Enformer	Breast
ENSG00000252510.1	RNA5SP55	-5.32117	-1.35104	1.031e-07	0.000394661	0.0141412	1	1.5M	Enformer	Breast
ENSG00000176222.8	ZNF404	5.31168	0.0605877	1.0862e-07	0.124023	0.0904891	27	1.5M	Enformer	Breast
ENSG00000207808.1	MIR27A	-5.30412	-0.132767	1.13218e-07	0.0435034	0.0484781	19	1.5M	Enformer	Breast
ENSG00000234756.1	RP11-120C12.3	-5.20801	-0.0863118	1.90881e-07	0.0628704	0.0501782	15	1.5M	Enformer	Breast
ENSG00000158987.20	RAPGEF6	-5.1167	-0.110739	3.10927e-07	0.0378899	0.0377565	18	1.5M	Enformer	Breast
ENSG00000255284.1	AP006621.5	5.02271	0.0359026	5.09481e-07	0.421731	0.445225	39	1.5M	Enformer	Breast
ENSG00000150347.14	ARID5B	-5.01093	-0.0667565	5.41687e-07	0.114393	0.0381168	31	1.5M	Enformer	Breast
ENSG00000140400.16	MAN2C1	-5.00636	-0.0373515	5.54676e-07	0.282217	0.513364	10	1.5M	Enformer	Breast
ENSG00000171988.18	JMJD1C	-4.97805	-0.0662531	6.42267e-07	0.0735074	0.0332437	17	1.5M	Enformer	Breast
ENSG00000254756.1	RP11-867G23.12	4.95843	0.0911148	7.10638e-07	0.0597033	0.0421866	14	1.5M	Enformer	Breast
ENSG00000177469.12	PTRF	4.92531	0.144346	8.42284e-07	0.0214948	0.0422903	4	1.5M	Enformer	Breast
ENSG00000196747.4	HIST1H2AI	4.90629	0.117257	9.28129e-07	0.0404874	0.0450596	15	1.5M	Enformer	Breast
ENSG00000226089.2	RP1-300G12.2	-4.90056	-0.123096	9.55648e-07	0.0285124	0.0469116	7	1.5M	Enformer	Breast
ENSG00000138031.14	ADCY3	-4.86014	-0.621207	1.173e-06	0.00115626	0.11479	1	1.5M	Enformer	Breast
ENSG00000197375.12	SLC22A5	-4.84879	-0.0917487	1.24217e-06	0.0485903	0.0837443	14	1.5M	Enformer	Breast
ENSG00000252237.1	RNU4-54P	-4.82678	-0.0857744	1.38758e-06	0.0589194	0.015942	27	1.5M	Enformer	Breast
ENSG00000271788.1	CTD-2201E18.5	4.81375	0.0716145	1.48123e-06	0.102251	0.0957237	18	1.5M	Enformer	Breast
ENSG00000050327.14	ARHGEF5	-4.79212	-0.0516295	1.65028e-06	0.164222	0.237576	18	1.5M	Enformer	Breast
ENSG00000214584.3	PGGT1BP2	-4.77476	-0.373619	1.79925e-06	0.00291088	0.0147635	2	1.5M	Enformer	Breast
ENSG00000183741.11	CBX6	-4.76634	-0.0949044	1.87598e-06	0.0564372	0.116097	8	1.5M	Enformer	Breast
ENSG00000160766.14	GBAP1	-4.73204	-0.0433667	2.22277e-06	0.227409	0.225913	26	1.5M	Enformer	Breast
ENSG00000058085.14	LAMC2	4.66661	0.142951	3.06213e-06	0.0224551	0.0100774	13	1.5M	Enformer	Breast
ENSG00000220537.1	RP3-492P14.2	4.66222	0.111824	3.12819e-06	0.0288295	0.0346963	5	1.5M	Enformer	Breast
ENSG00000206538.8	VGLL3	4.65192	0.0615397	3.28864e-06	0.116001	0.0265092	23	1.5M	Enformer	Breast
ENSG00000167377.17	ZNF23	4.64315	0.110303	3.43143e-06	0.0385949	0.0685781	9	1.5M	Enformer	Breast
ENSG00000132781.17	MUTYH	4.62123	0.109096	3.81463e-06	0.0347538	0.0245331	9	1.5M	Enformer	Breast
ENSG00000251141.5	RP11-53O19.1	14.5186	0.217545	9.24235e-48	0.0793721	0.0452	13	2M	Enformer	Breast
ENSG00000260258.2	RP11-467J12.2	-14.3287	-0.266971	1.44895e-46	0.0477516	0.0255361	14	2M	Enformer	Breast
ENSG00000179796.11	LRRC3B	-13.195	-0.336639	9.38113e-40	0.0291734	0.0184342	7	2M	Enformer	Breast
ENSG00000167074.14	TEF	-11.8447	-1.50636	2.29281e-32	0.00107581	0.0860654	2	2M	Enformer	Breast
ENSG00000261056.2	RP11-454F8.2	11.4329	0.186136	2.86248e-30	0.067471	0.0436699	23	2M	Enformer	Breast
ENSG00000171943.11	SRGAP2C	-11.0395	-0.179153	2.46533e-28	0.0872294	0.090236	9	2M	Enformer	Breast
ENSG00000234337.4	RP11-297L17.6	-10.8336	-0.168555	2.38658e-27	0.0730196	0.0215643	27	2M	Enformer	Breast
ENSG00000227193.2	RP11-439A17.4	-10.1076	-0.986319	5.11201e-24	0.0019972	0.039922	1	2M	Enformer	Breast
ENSG00000070985.13	TRPM5	9.28443	0.842018	1.62579e-20	0.00256746	0.0484822	2	2M	Enformer	Breast
ENSG00000177830.17	CHID1	8.40044	0.429616	4.4482e-17	0.0059984	0.0369613	4	2M	Enformer	Breast
ENSG00000231429.2	RP11-343N15.2	-8.03011	-0.0967804	9.73877e-16	0.112952	0.063368	12	2M	Enformer	Breast
ENSG00000231752.5	EMBP1	-7.99459	-0.317051	1.30009e-15	0.0157284	0.0116707	5	2M	Enformer	Breast
ENSG00000166263.13	STXBP4	7.78048	0.08554	7.22485e-15	0.154964	0.0721811	31	2M	Enformer	Breast
ENSG00000166965.12	RCCD1	-7.77908	-0.0811491	7.30516e-15	0.182672	0.352342	6	2M	Enformer	Breast
ENSG00000272858.1	CTA-292E10.8	-7.1818	-0.118382	6.87985e-13	0.0640451	0.0254243	45	2M	Enformer	Breast
ENSG00000213244.3	HIST2H3DP1	7.17269	0.278436	7.35397e-13	0.0350612	0.042814	8	2M	Enformer	Breast
ENSG00000260963.1	RP11-297L17.2	-7.14625	-0.0953073	8.91816e-13	0.0845454	0.0171507	23	2M	Enformer	Breast
ENSG00000261468.1	RP11-1024P17.1	-7.12862	-0.405376	1.01382e-12	0.00559859	0.0153055	3	2M	Enformer	Breast
ENSG00000113282.13	CLINT1	-7.03375	-0.0892893	2.01053e-12	0.12545	0.0540465	42	2M	Enformer	Breast
ENSG00000177600.8	RPLP2	6.54623	0.20303	5.90087e-11	0.0237699	0.0473464	9	2M	Enformer	Breast
ENSG00000255142.1	AP006621.6	6.50416	0.0561898	7.81291e-11	0.291603	0.448287	16	2M	Enformer	Breast
ENSG00000214425.7	LRRC37A4P	6.43527	0.0457775	1.23253e-10	0.406746	0.578082	310	2M	Enformer	Breast
ENSG00000255517.6	CTD-3074O7.5	6.30813	0.163749	2.82419e-10	0.0356163	0.0265503	12	2M	Enformer	Breast
ENSG00000264070.1	DND1P1	-6.30722	-0.0495381	2.8409e-10	0.32878	0.512766	15	2M	Enformer	Breast
ENSG00000238083.7	LRRC37A2	-6.29145	-0.0433549	3.14516e-10	0.427031	0.624965	28	2M	Enformer	Breast
ENSG00000176222.8	ZNF404	6.2642	0.0856575	3.74737e-10	0.0913932	0.0787014	26	2M	Enformer	Breast
ENSG00000241526.1	RP11-144C9.1	6.23918	0.0966569	4.39859e-10	0.0812532	0.0120002	23	2M	Enformer	Breast
ENSG00000179023.8	KLHDC7A	-6.20683	-0.206052	5.40646e-10	0.017274	0.0169154	4	2M	Enformer	Breast
ENSG00000119772.16	DNMT3A	-6.20549	-0.696834	5.45268e-10	0.00176809	0.0142752	4	2M	Enformer	Breast
ENSG00000234369.1	TATDN1P1	6.11903	0.413884	9.41446e-10	0.00384633	0.0301848	2	2M	Enformer	Breast
ENSG00000152348.15	ATG10	-6.04401	-0.0459429	1.50335e-09	0.352303	0.50791	17	2M	Enformer	Breast
ENSG00000204652.6	RPS26P8	-6.03735	-0.103138	1.56668e-09	0.0691367	0.0845221	11	2M	Enformer	Breast
ENSG00000141570.10	CBX8	5.91297	0.134024	3.3599e-09	0.0458843	0.131675	2	2M	Enformer	Breast
ENSG00000262539.1	RP11-259G18.3	-5.89458	-0.0445309	3.75627e-09	0.366911	0.525351	17	2M	Enformer	Breast
ENSG00000264493.1	MIR4298	-5.87793	-0.0671816	4.15431e-09	0.122112	0.0635229	29	2M	Enformer	Breast
ENSG00000270231.3	NBPF8	5.86555	0.161718	4.47653e-09	0.0491352	0.0471477	10	2M	Enformer	Breast
ENSG00000214401.4	KANSL1-AS1	-5.8533	-0.0396172	4.81921e-09	0.455337	0.665611	22	2M	Enformer	Breast
ENSG00000064012.21	CASP8	-5.80513	-0.102338	6.43155e-09	0.0614396	0.0787846	9	2M	Enformer	Breast
ENSG00000015133.18	CCDC88C	5.56706	0.200238	2.59072e-08	0.0149749	0.030504	4	2M	Enformer	Breast
ENSG00000186468.12	RPS23	5.44518	0.0885413	5.17543e-08	0.0641894	0.170414	6	2M	Enformer	Breast
ENSG00000205464.11	ATP6AP1L	-5.43488	-0.0355531	5.48348e-08	0.390982	0.604084	5	2M	Enformer	Breast
ENSG00000234756.1	RP11-120C12.3	-5.3736	-0.0822694	7.71801e-08	0.0714418	0.0316809	19	2M	Enformer	Breast
ENSG00000241807.3	RN7SL319P	-5.35624	-0.352587	8.4971e-08	0.00454571	0.0777158	6	2M	Enformer	Breast
ENSG00000160766.14	GBAP1	-5.35415	-0.0663817	8.5959e-08	0.128277	0.233578	15	2M	Enformer	Breast
ENSG00000254756.1	RP11-867G23.12	5.33597	0.099102	9.50374e-08	0.0568004	0.0442217	16	2M	Enformer	Breast
ENSG00000230682.1	GRPEL2P3	5.31562	0.228894	1.06292e-07	0.00900103	0.010227	4	2M	Enformer	Breast
ENSG00000175857.8	GAPT	5.28801	0.120161	1.23651e-07	0.0468785	0.0324565	21	2M	Enformer	Breast
ENSG00000172803.17	SNX32	5.20963	0.0489568	1.89217e-07	0.258986	0.380497	13	2M	Enformer	Breast
ENSG00000234998.1	RP11-439A17.10	5.20873	0.136033	1.9014e-07	0.0771247	0.0636812	12	2M	Enformer	Breast
ENSG00000207808.1	MIR27A	-5.1762	-0.134922	2.26449e-07	0.0401241	0.0450163	17	2M	Enformer	Breast
ENSG00000120242.3	IFNA8	5.16239	0.104873	2.43821e-07	0.0496481	0.0141536	13	2M	Enformer	Breast
ENSG00000255284.1	AP006621.5	5.15437	0.0394558	2.5449e-07	0.375236	0.427379	34	2M	Enformer	Breast
ENSG00000204334.7	ERICH2	5.14685	0.814486	2.649e-07	0.000817756	0.0110446	1	2M	Enformer	Breast
ENSG00000278195.1	SSTR3	5.12332	1.11028	3.00203e-07	0.000368005	0.0838342	4	2M	Enformer	Breast
ENSG00000196747.4	HIST1H2AI	5.0538	0.122705	4.33105e-07	0.0401908	0.0448863	22	2M	Enformer	Breast
ENSG00000263096.1	RP11-515O17.2	5.04405	0.0984793	4.55791e-07	0.0510328	0.0207347	24	2M	Enformer	Breast
ENSG00000140400.16	MAN2C1	-5.03353	-0.0364152	4.8152e-07	0.296629	0.526823	12	2M	Enformer	Breast
ENSG00000251562.7	MALAT1	-4.97414	-0.15665	6.55385e-07	0.022531	0.011449	13	2M	Enformer	Breast
ENSG00000224843.6	LINC00240	-4.95325	-0.0760833	7.29842e-07	0.0779138	0.0376593	32	2M	Enformer	Breast
ENSG00000235070.3	AC068138.1	4.91402	0.674149	8.92261e-07	0.00100302	0.0254961	2	2M	Enformer	Breast
ENSG00000149798.4	CDC42EP2	-4.90487	-0.0620235	9.34907e-07	0.11923	0.0451655	36	2M	Enformer	Breast
ENSG00000175489.9	LRRC25	4.88587	0.164048	1.02975e-06	0.0217434	0.0218302	7	2M	Enformer	Breast
ENSG00000177469.12	PTRF	4.88516	0.120831	1.03347e-06	0.0295899	0.0207879	9	2M	Enformer	Breast
ENSG00000229352.1	AC007563.3	-4.82587	-0.0872591	1.39393e-06	0.0600919	0.0219433	27	2M	Enformer	Breast
ENSG00000158987.20	RAPGEF6	-4.7908	-0.107292	1.66118e-06	0.0354149	0.0294806	21	2M	Enformer	Breast
ENSG00000261347.1	AP000439.5	-4.74809	-0.123273	2.05349e-06	0.037173	0.0152884	15	2M	Enformer	Breast
ENSG00000100380.13	ST13	4.70173	0.040071	2.57972e-06	0.321179	0.110272	58	2M	Enformer	Breast
ENSG00000221890.3	NPTXR	4.70073	0.0981125	2.5923e-06	0.0496034	0.0736029	18	2M	Enformer	Breast
ENSG00000271788.1	CTD-2201E18.5	4.67977	0.0818301	2.87193e-06	0.0729519	0.0658034	22	2M	Enformer	Breast
ENSG00000255038.1	RP11-1167A19.2	-4.67398	-0.105464	2.95413e-06	0.0346713	0.0259449	17	2M	Enformer	Breast
ENSG00000186470.13	BTN3A2	4.64466	0.0432145	3.40631e-06	0.215539	0.28234	28	2M	Enformer	Breast
ENSG00000132781.17	MUTYH	4.61564	0.113312	3.91886e-06	0.0322199	0.0192577	15	2M	Enformer	Breast
ENSG00000227307.1	RP11-95I16.2	-15.6025	-0.304321	6.999e-55	0.0401562	0.07078	12	1M	DTL	Breast
ENSG00000260258.2	RP11-467J12.2	-14.5083	-0.221328	1.07311e-47	0.0678044	0.0465349	19	1M	DTL	Breast
ENSG00000261056.2	RP11-454F8.2	14.2272	0.222208	6.21557e-46	0.0674004	0.0471322	30	1M	DTL	Breast
ENSG00000171943.11	SRGAP2C	-10.8574	-0.18476	1.83855e-27	0.0793794	0.0774453	11	1M	DTL	Breast
ENSG00000266594.1	MIR4766	-10.1251	-1.49247	4.27699e-24	0.000829623	0.0578023	1	1M	DTL	Breast
ENSG00000166263.13	STXBP4	10.0703	0.210584	7.47213e-24	0.0427165	0.0323503	21	1M	DTL	Breast
ENSG00000234337.4	RP11-297L17.6	-9.77595	-0.143076	1.42818e-22	0.0825909	0.0544958	25	1M	DTL	Breast
ENSG00000166965.12	RCCD1	-7.96566	-0.0854267	1.64345e-15	0.163357	0.348164	3	1M	DTL	Breast
ENSG00000234998.1	RP11-439A17.10	7.73214	0.0737591	1.05749e-14	0.234999	0.141507	18	1M	DTL	Breast
ENSG00000176222.8	ZNF404	7.45291	0.0845758	9.1301e-14	0.132848	0.184995	16	1M	DTL	Breast
ENSG00000177600.8	RPLP2	6.98692	0.168401	2.80996e-12	0.0381277	0.070628	11	1M	DTL	Breast
ENSG00000231752.5	EMBP1	-6.95552	-0.317125	3.51254e-12	0.0139888	0.0198906	2	1M	DTL	Breast
ENSG00000233029.3	RP11-439A17.9	-6.95175	-0.667239	3.60786e-12	0.00316829	0.0103795	2	1M	DTL	Breast
ENSG00000179023.8	KLHDC7A	-6.93842	-0.13489	3.96516e-12	0.0505848	0.07838	7	1M	DTL	Breast
ENSG00000267058.1	RP11-15A1.3	6.84984	0.827603	7.39316e-12	0.00123109	0.016843	2	1M	DTL	Breast
ENSG00000261468.1	RP11-1024P17.1	-6.79725	-0.41754	1.06632e-11	0.00477206	0.0105589	2	1M	DTL	Breast
ENSG00000255517.6	CTD-3074O7.5	6.63667	0.167022	3.20848e-11	0.0367734	0.0327354	11	1M	DTL	Breast
ENSG00000272858.1	CTA-292E10.8	-6.57958	-0.0745004	4.71783e-11	0.129926	0.0461362	44	1M	DTL	Breast
ENSG00000264070.1	DND1P1	-6.54606	-0.0488395	5.90747e-11	0.348429	0.525453	15	1M	DTL	Breast
ENSG00000064012.21	CASP8	-6.5166	-0.0802065	7.19199e-11	0.13286	0.137515	16	1M	DTL	Breast
ENSG00000255142.1	AP006621.6	6.49667	0.0610083	8.21154e-11	0.253703	0.443356	11	1M	DTL	Breast
ENSG00000198945.7	L3MBTL3	-6.45291	-0.0720703	1.09725e-10	0.138727	0.24159	8	1M	DTL	Breast
ENSG00000238083.7	LRRC37A2	-6.452	-0.0477412	1.10382e-10	0.377734	0.629041	17	1M	DTL	Breast
ENSG00000214425.7	LRRC37A4P	6.38792	0.0464621	1.68161e-10	0.399008	0.581225	341	1M	DTL	Breast
ENSG00000155749.12	ALS2CR12	6.36937	0.0809376	1.89812e-10	0.125293	0.153984	19	1M	DTL	Breast
ENSG00000119772.16	DNMT3A	-6.2821	-0.580268	3.34036e-10	0.00261061	0.0129173	6	1M	DTL	Breast
ENSG00000214401.4	KANSL1-AS1	-6.27161	-0.0390599	3.57324e-10	0.519919	0.641931	40	1M	DTL	Breast
ENSG00000177830.17	CHID1	6.21423	0.284234	5.15774e-10	0.00746927	0.0101395	3	1M	DTL	Breast
ENSG00000241526.1	RP11-144C9.1	6.1926	0.144179	5.91788e-10	0.0335132	0.0214128	14	1M	DTL	Breast
ENSG00000152348.15	ATG10	-6.13851	-0.045186	8.33006e-10	0.373459	0.494445	24	1M	DTL	Breast
ENSG00000262539.1	RP11-259G18.3	-5.75358	-0.0418011	8.73734e-09	0.389173	0.539633	20	1M	DTL	Breast
ENSG00000186468.12	RPS23	5.71817	0.0741349	1.07679e-08	0.112863	0.189009	7	1M	DTL	Breast
ENSG00000254756.1	RP11-867G23.12	5.71243	0.0842955	1.11374e-08	0.0920891	0.0591374	20	1M	DTL	Breast
ENSG00000160766.14	GBAP1	-5.71151	-0.0637433	1.11978e-08	0.151514	0.253079	11	1M	DTL	Breast
ENSG00000204652.6	RPS26P8	-5.57455	-0.0949061	2.48167e-08	0.0738188	0.0838118	10	1M	DTL	Breast
ENSG00000231429.2	RP11-343N15.2	-5.56911	-0.0872987	2.56042e-08	0.0700131	0.0171888	10	1M	DTL	Breast
ENSG00000255284.1	AP006621.5	5.49797	0.0431156	3.84183e-08	0.365553	0.443487	33	1M	DTL	Breast
ENSG00000177469.12	PTRF	5.45392	0.216869	4.92723e-08	0.013165	0.0189846	4	1M	DTL	Breast
ENSG00000198019.12	FCGR1B	-5.44761	-0.0687845	5.10514e-08	0.14421	0.0463445	15	1M	DTL	Breast
ENSG00000270392.2	PFN1P2	5.4363	0.0531329	5.43995e-08	0.401145	0.195799	59	1M	DTL	Breast
ENSG00000105705.15	SUGP1	-5.41035	-0.173947	6.29024e-08	0.0195289	0.0258002	4	1M	DTL	Breast
ENSG00000205464.11	ATP6AP1L	-5.34919	-0.0350486	8.83473e-08	0.383291	0.596737	7	1M	DTL	Breast
ENSG00000172803.17	SNX32	5.33518	0.0466284	9.54494e-08	0.300852	0.415304	21	1M	DTL	Breast
ENSG00000223968.1	AC098614.1	5.30676	0.0674353	1.11588e-07	0.124555	0.0462794	33	1M	DTL	Breast
ENSG00000104783.11	KCNN4	5.27871	0.42673	1.301e-07	0.00253626	0.0195937	1	1M	DTL	Breast
ENSG00000263096.1	RP11-515O17.2	5.24252	0.115781	1.58394e-07	0.0370344	0.010033	20	1M	DTL	Breast
ENSG00000182952.4	HMGN4	5.1209	0.0576202	3.04083e-07	0.160536	0.129446	25	1M	DTL	Breast
ENSG00000224843.6	LINC00240	-5.06137	-0.113888	4.16246e-07	0.0361721	0.0128435	21	1M	DTL	Breast
ENSG00000226089.2	RP1-300G12.2	-5.05465	-0.0907562	4.31191e-07	0.0606635	0.0513205	19	1M	DTL	Breast
ENSG00000140400.16	MAN2C1	-5.04817	-0.0368988	4.46051e-07	0.290733	0.527497	12	1M	DTL	Breast
ENSG00000171889.3	MIR31HG	-4.99268	-0.20794	5.95479e-07	0.00980451	0.0105815	3	1M	DTL	Breast
ENSG00000132781.17	MUTYH	4.99003	0.121569	6.03685e-07	0.0342442	0.0210137	9	1M	DTL	Breast
ENSG00000264493.1	MIR4298	-4.94267	-0.064828	7.70582e-07	0.0999124	0.0552432	26	1M	DTL	Breast
ENSG00000140474.12	ULK3	-4.84532	-0.126116	1.26405e-06	0.0253197	0.0237141	7	1M	DTL	Breast
ENSG00000207808.1	MIR27A	-4.75593	-0.14705	1.97535e-06	0.0265097	0.0281436	13	1M	DTL	Breast
ENSG00000269956.1	MKNK1-AS1	-4.75364	-0.0953896	1.99788e-06	0.0634427	0.0939983	9	1M	DTL	Breast
ENSG00000203791.14	METTL10	-4.75145	-0.0367132	2.01958e-06	0.342363	0.37353	44	1M	DTL	Breast
ENSG00000176390.11	CRLF3	-4.71251	-0.0861263	2.4468e-06	0.0782362	0.173741	9	1M	DTL	Breast
ENSG00000221890.3	NPTXR	4.70899	0.0955194	2.48943e-06	0.0498041	0.0610596	17	1M	DTL	Breast
ENSG00000134184.12	GSTM1	-4.66093	-0.0433119	3.14778e-06	0.274715	0.245957	51	1M	DTL	Breast
ENSG00000105607.12	GCDH	4.65741	0.0568551	3.2021e-06	0.1456	0.0533722	47	1M	DTL	Breast
ENSG00000149798.4	CDC42EP2	-4.64745	-0.0808521	3.36059e-06	0.0651466	0.0116076	35	1M	DTL	Breast
ENSG00000112343.10	TRIM38	4.63926	0.109939	3.49666e-06	0.0334548	0.024818	12	1M	DTL	Breast
ENSG00000258967.1	HMGN1P3	-4.62615	-0.0940892	3.72526e-06	0.0504802	0.0249097	17	1M	DTL	Breast
ENSG00000196747.4	HIST1H2AI	4.6098	0.0904835	4.03064e-06	0.0609822	0.0570366	11	1M	DTL	Breast
ENSG00000141570.10	CBX8	4.60955	0.054405	4.03547e-06	0.167648	0.189745	36	1M	DTL	Breast
ENSG00000260258.2	RP11-467J12.2	-14.4066	-0.21821	4.70595e-47	0.0692343	0.0254722	24	1.5M	DTL	Breast
ENSG00000261056.2	RP11-454F8.2	14.1144	0.382178	3.09621e-45	0.0241073	0.0154493	18	1.5M	DTL	Breast
ENSG00000227307.1	RP11-95I16.2	-14.1016	-0.29856	3.71389e-45	0.037724	0.0299992	16	1.5M	DTL	Breast
ENSG00000171943.11	SRGAP2C	-10.8569	-0.184749	1.84826e-27	0.0793831	0.076798	12	1.5M	DTL	Breast
ENSG00000166263.13	STXBP4	10.0569	0.188102	8.5659e-24	0.0534974	0.0418704	16	1.5M	DTL	Breast
ENSG00000234998.1	RP11-439A17.10	8.98583	0.117307	2.56797e-19	0.115631	0.121682	5	1.5M	DTL	Breast
ENSG00000166965.12	RCCD1	-7.91708	-0.0845669	2.43154e-15	0.16487	0.348243	5	1.5M	DTL	Breast
ENSG00000234337.4	RP11-297L17.6	-7.5061	-0.0917659	6.09159e-14	0.12144	0.123973	26	1.5M	DTL	Breast
ENSG00000181585.3	TMIE	-7.12471	-1.09387	1.043e-12	0.000741733	0.0254387	1	1.5M	DTL	Breast
ENSG00000177600.8	RPLP2	7.07126	0.183406	1.53529e-12	0.0331632	0.061615	11	1.5M	DTL	Breast
ENSG00000176222.8	ZNF404	7.04461	0.066843	1.85982e-12	0.187137	0.229316	26	1.5M	DTL	Breast
ENSG00000179023.8	KLHDC7A	-7.00302	-0.152997	2.50508e-12	0.0404658	0.0802829	8	1.5M	DTL	Breast
ENSG00000231752.5	EMBP1	-6.95552	-0.317125	3.51254e-12	0.0139888	0.0198906	2	1.5M	DTL	Breast
ENSG00000261468.1	RP11-1024P17.1	-6.89606	-0.387917	5.34652e-12	0.0057015	0.0112539	3	1.5M	DTL	Breast
ENSG00000272858.1	CTA-292E10.8	-6.7966	-0.117672	1.07115e-11	0.0545457	0.0214098	31	1.5M	DTL	Breast
ENSG00000255517.6	CTD-3074O7.5	6.67765	0.177026	2.42799e-11	0.0332225	0.0321181	14	1.5M	DTL	Breast
ENSG00000064012.21	CASP8	-6.53601	-0.0823998	6.31798e-11	0.126733	0.142654	19	1.5M	DTL	Breast
ENSG00000264070.1	DND1P1	-6.51569	-0.0480037	7.2356e-11	0.351769	0.530453	17	1.5M	DTL	Breast
ENSG00000255142.1	AP006621.6	6.50609	0.0577537	7.71301e-11	0.283703	0.429835	14	1.5M	DTL	Breast
ENSG00000155749.12	ALS2CR12	6.47999	0.0852006	9.17268e-11	0.116979	0.148469	20	1.5M	DTL	Breast
ENSG00000214425.7	LRRC37A4P	6.46286	0.0460308	1.02745e-10	0.417779	0.571167	484	1.5M	DTL	Breast
ENSG00000198945.7	L3MBTL3	-6.41597	-0.072761	1.39931e-10	0.133996	0.225673	13	1.5M	DTL	Breast
ENSG00000231487.1	AP006285.7	6.39517	0.147889	1.60364e-10	0.0365966	0.0561724	13	1.5M	DTL	Breast
ENSG00000119772.16	DNMT3A	-6.37377	-0.950798	1.84442e-10	0.000995686	0.0266503	8	1.5M	DTL	Breast
ENSG00000238083.7	LRRC37A2	-6.23302	-0.0440218	4.57539e-10	0.406087	0.623157	31	1.5M	DTL	Breast
ENSG00000177830.17	CHID1	6.227	0.327794	4.75444e-10	0.00566916	0.0188059	3	1.5M	DTL	Breast
ENSG00000105705.15	SUGP1	-6.03834	-0.230213	1.55709e-09	0.0139843	0.0155067	6	1.5M	DTL	Breast
ENSG00000251562.7	MALAT1	-6.01716	-0.920669	1.775e-09	0.00083928	0.0223609	1	1.5M	DTL	Breast
ENSG00000152348.15	ATG10	-5.88307	-0.04249	4.02731e-09	0.387071	0.506365	32	1.5M	DTL	Breast
ENSG00000212240.1	RNU6-930P	5.807	0.169249	6.36027e-09	0.0193649	0.0173611	2	1.5M	DTL	Breast
ENSG00000214401.4	KANSL1-AS1	-5.76981	-0.038643	7.93632e-09	0.455348	0.658235	25	1.5M	DTL	Breast
ENSG00000186468.12	RPS23	5.74112	0.0772838	9.4053e-09	0.104084	0.17865	8	1.5M	DTL	Breast
ENSG00000252510.1	RNA5SP55	-5.62761	-0.61031	1.82725e-08	0.00187962	0.0170328	2	1.5M	DTL	Breast
ENSG00000160766.14	GBAP1	-5.60343	-0.0652751	2.10153e-08	0.139863	0.254473	11	1.5M	DTL	Breast
ENSG00000254756.1	RP11-867G23.12	5.60018	0.0862129	2.14128e-08	0.0843625	0.0586564	21	1.5M	DTL	Breast
ENSG00000262539.1	RP11-259G18.3	-5.59844	-0.0404897	2.16293e-08	0.387554	0.547191	20	1.5M	DTL	Breast
ENSG00000204652.6	RPS26P8	-5.57541	-0.0963933	2.46944e-08	0.0704628	0.0849308	12	1.5M	DTL	Breast
ENSG00000172803.17	SNX32	5.50203	0.047339	3.75438e-08	0.309252	0.427298	22	1.5M	DTL	Breast
ENSG00000255284.1	AP006621.5	5.46941	0.0411094	4.51528e-08	0.394257	0.429427	42	1.5M	DTL	Breast
ENSG00000207808.1	MIR27A	-5.4343	-0.258016	5.50121e-08	0.0114353	0.0210085	11	1.5M	DTL	Breast
ENSG00000205464.11	ATP6AP1L	-5.3825	-0.0348467	7.34596e-08	0.394515	0.596305	16	1.5M	DTL	Breast
ENSG00000270392.2	PFN1P2	5.31984	0.0538749	1.0386e-07	0.388821	0.202504	60	1.5M	DTL	Breast
ENSG00000104783.11	KCNN4	5.27871	0.692717	1.301e-07	0.000962472	0.0609507	1	1.5M	DTL	Breast
ENSG00000182952.4	HMGN4	5.24451	0.0618501	1.56696e-07	0.150684	0.136653	28	1.5M	DTL	Breast
ENSG00000132781.17	MUTYH	5.13731	0.124249	2.78694e-07	0.0348793	0.0208018	12	1.5M	DTL	Breast
ENSG00000268030.1	AC005253.2	5.11689	0.145847	3.10617e-07	0.0227139	0.0114418	16	1.5M	DTL	Breast
ENSG00000224843.6	LINC00240	-5.06462	-0.0724157	4.09211e-07	0.0842915	0.0327984	38	1.5M	DTL	Breast
ENSG00000199460.2	RNU6-1216P	5.05021	0.509761	4.41329e-07	0.00189823	0.0199231	3	1.5M	DTL	Breast
ENSG00000140400.16	MAN2C1	-5.04586	-0.0372994	4.51497e-07	0.284	0.525309	15	1.5M	DTL	Breast
ENSG00000264493.1	MIR4298	-5.03662	-0.0768735	4.73832e-07	0.0745982	0.0363513	25	1.5M	DTL	Breast
ENSG00000214584.3	PGGT1BP2	-4.97641	-0.218177	6.47759e-07	0.00981277	0.0170883	16	1.5M	DTL	Breast
ENSG00000141570.10	CBX8	4.97599	0.0613942	6.49135e-07	0.15417	0.164951	41	1.5M	DTL	Breast
ENSG00000226089.2	RP1-300G12.2	-4.9502	-0.0953079	7.41365e-07	0.0507685	0.0571694	17	1.5M	DTL	Breast
ENSG00000221890.3	NPTXR	4.94001	0.120253	7.81196e-07	0.0343914	0.0607443	11	1.5M	DTL	Breast
ENSG00000140474.12	ULK3	-4.86472	-0.126249	1.14619e-06	0.0254115	0.020933	8	1.5M	DTL	Breast
ENSG00000269956.1	MKNK1-AS1	-4.77029	-0.0979931	1.83964e-06	0.0604654	0.0859488	7	1.5M	DTL	Breast
ENSG00000134184.12	GSTM1	-4.76906	-0.0499871	1.85083e-06	0.214035	0.199732	38	1.5M	DTL	Breast
ENSG00000261716.1	RP11-196G18.22	4.76381	0.091893	1.89975e-06	0.0951496	0.0251589	19	1.5M	DTL	Breast
ENSG00000176390.11	CRLF3	-4.73194	-0.0927507	2.22381e-06	0.0680941	0.164521	9	1.5M	DTL	Breast
ENSG00000106771.12	TMEM245	-4.71898	-0.0550145	2.37026e-06	0.156716	0.039176	70	1.5M	DTL	Breast
ENSG00000117481.10	NSUN4	-4.68359	-0.14329	2.81887e-06	0.0263039	0.0277285	6	1.5M	DTL	Breast
ENSG00000108786.10	HSD17B1	4.66503	0.0758985	3.08576e-06	0.0790659	0.0913978	36	1.5M	DTL	Breast
ENSG00000203791.14	METTL10	-4.66115	-0.0350759	3.14443e-06	0.362891	0.394303	48	1.5M	DTL	Breast
ENSG00000227307.1	RP11-95I16.2	-14.6596	-0.307134	1.16911e-48	0.0391548	0.0222429	18	2M	DTL	Breast
ENSG00000260258.2	RP11-467J12.2	-11.9278	-0.141817	8.47762e-33	0.111699	0.0540534	24	2M	DTL	Breast
ENSG00000171943.11	SRGAP2C	-10.6856	-0.179028	1.18941e-26	0.0822044	0.0742398	7	2M	DTL	Breast
ENSG00000166263.13	STXBP4	9.8429	0.19516	7.35616e-23	0.0459948	0.0470675	13	2M	DTL	Breast
ENSG00000270392.2	PFN1P2	8.83199	0.125397	1.0283e-18	0.134009	0.138252	19	2M	DTL	Breast
ENSG00000175489.9	LRRC25	8.76266	1.32807	1.90699e-18	0.00104936	0.042449	1	2M	DTL	Breast
ENSG00000234998.1	RP11-439A17.10	8.76125	0.105718	1.93104e-18	0.139747	0.121522	10	2M	DTL	Breast
ENSG00000234337.4	RP11-297L17.6	-8.57647	-0.0965773	9.78263e-18	0.143006	0.143616	35	2M	DTL	Breast
ENSG00000166965.12	RCCD1	-7.9475	-0.0843579	1.90318e-15	0.169307	0.348176	6	2M	DTL	Breast
ENSG00000258837.1	CTD-2566J3.1	-7.11719	-0.158709	1.10152e-12	0.03717	0.0346986	34	2M	DTL	Breast
ENSG00000177600.8	RPLP2	7.1062	0.199362	1.19285e-12	0.0284828	0.0521688	12	2M	DTL	Breast
ENSG00000179023.8	KLHDC7A	-6.96429	-0.157745	3.30055e-12	0.0377427	0.082327	8	2M	DTL	Breast
ENSG00000064012.21	CASP8	-6.96078	-0.0946834	3.38395e-12	0.110606	0.156706	17	2M	DTL	Breast
ENSG00000231752.5	EMBP1	-6.95552	-0.317125	3.51254e-12	0.0139888	0.0198906	2	2M	DTL	Breast
ENSG00000176222.8	ZNF404	6.92989	0.0650223	4.21179e-12	0.193417	0.223354	31	2M	DTL	Breast
ENSG00000272858.1	CTA-292E10.8	-6.83628	-0.117873	8.12752e-12	0.0548916	0.0210935	34	2M	DTL	Breast
ENSG00000155749.12	ALS2CR12	6.65965	0.0931467	2.7448e-11	0.103859	0.13809	22	2M	DTL	Breast
ENSG00000255517.6	CTD-3074O7.5	6.62892	0.177193	3.38149e-11	0.03301	0.0256004	18	2M	DTL	Breast
ENSG00000214425.7	LRRC37A4P	6.54423	0.0455789	5.98019e-11	0.43638	0.571856	618	2M	DTL	Breast
ENSG00000264070.1	DND1P1	-6.53786	-0.0462606	6.24054e-11	0.381727	0.532348	27	2M	DTL	Breast
ENSG00000255142.1	AP006621.6	6.45237	0.0522029	1.10116e-10	0.333805	0.467651	24	2M	DTL	Breast
ENSG00000233029.3	RP11-439A17.9	-6.43433	-0.721951	1.24021e-10	0.0023036	0.0124986	3	2M	DTL	Breast
ENSG00000231429.2	RP11-343N15.2	-6.38735	-0.116408	1.68786e-10	0.0537022	0.0131201	7	2M	DTL	Breast
ENSG00000231487.1	AP006285.7	6.32913	0.145837	2.4655e-10	0.0368419	0.0518431	17	2M	DTL	Breast
ENSG00000198945.7	L3MBTL3	-6.32292	-0.065456	2.56672e-10	0.162627	0.242575	20	2M	DTL	Breast
ENSG00000238083.7	LRRC37A2	-6.22596	-0.0447856	4.78627e-10	0.392356	0.620007	34	2M	DTL	Breast
ENSG00000177830.17	CHID1	6.14636	0.495461	7.92827e-10	0.0024362	0.0469662	3	2M	DTL	Breast
ENSG00000186468.12	RPS23	5.86776	0.080871	4.41723e-09	0.0994058	0.174389	9	2M	DTL	Breast
ENSG00000214401.4	KANSL1-AS1	-5.8242	-0.039248	5.73878e-09	0.459504	0.655821	28	2M	DTL	Breast
ENSG00000212240.1	RNU6-930P	5.807	0.169249	6.36027e-09	0.0193649	0.0173611	2	2M	DTL	Breast
ENSG00000264493.1	MIR4298	-5.79602	-0.0805072	6.79077e-09	0.0823582	0.0351305	30	2M	DTL	Breast
ENSG00000234489.1	ALDH7A1P4	5.74126	0.0708281	9.39732e-09	0.0926675	0.016071	28	2M	DTL	Breast
ENSG00000152348.15	ATG10	-5.72807	-0.0393866	1.01577e-08	0.42622	0.512756	46	2M	DTL	Breast
ENSG00000264175.1	MIR3189	-5.70553	-0.0661344	1.15983e-08	0.152139	0.0482235	55	2M	DTL	Breast
ENSG00000255284.1	AP006621.5	5.67518	0.0442886	1.38546e-08	0.36511	0.417161	47	2M	DTL	Breast
ENSG00000263096.1	RP11-515O17.2	5.65528	0.106311	1.55591e-08	0.0527652	0.03628	21	2M	DTL	Breast
ENSG00000205464.11	ATP6AP1L	-5.61039	-0.0350756	2.01871e-08	0.427416	0.594924	15	2M	DTL	Breast
ENSG00000160766.14	GBAP1	-5.58494	-0.0664468	2.3378e-08	0.134264	0.250203	16	2M	DTL	Breast
ENSG00000252510.1	RNA5SP55	-5.55057	-0.557773	2.84739e-08	0.00219974	0.0153081	2	2M	DTL	Breast
ENSG00000262539.1	RP11-259G18.3	-5.52017	-0.0413908	3.3867e-08	0.363172	0.548711	25	2M	DTL	Breast
ENSG00000254756.1	RP11-867G23.12	5.48669	0.0927442	4.09542e-08	0.0696697	0.0556103	17	2M	DTL	Breast
ENSG00000172803.17	SNX32	5.41836	0.0472027	6.01469e-08	0.300175	0.423873	22	2M	DTL	Breast
ENSG00000105701.15	FKBP8	-5.34133	-0.464518	9.22648e-08	0.00266109	0.0100788	2	2M	DTL	Breast
ENSG00000204652.6	RPS26P8	-5.30466	-0.078978	1.1288e-07	0.0944044	0.0991144	16	2M	DTL	Breast
ENSG00000104783.11	KCNN4	5.27871	0.692717	1.301e-07	0.000962472	0.0609507	1	2M	DTL	Breast
ENSG00000141570.10	CBX8	5.25032	0.0682091	1.51837e-07	0.140978	0.189755	31	2M	DTL	Breast
ENSG00000258725.1	PRC1-AS1	5.17514	0.112991	2.27736e-07	0.0347822	0.0354613	17	2M	DTL	Breast
ENSG00000132781.17	MUTYH	5.1144	0.129634	3.14735e-07	0.0315844	0.0148626	18	2M	DTL	Breast
ENSG00000230834.1	AC068580.7	-5.08026	-0.093528	3.76916e-07	0.0609146	0.0182389	27	2M	DTL	Breast
ENSG00000223968.1	AC098614.1	5.05119	0.0597976	4.39074e-07	0.126511	0.0500765	30	2M	DTL	Breast
ENSG00000140400.16	MAN2C1	-5.05034	-0.037254	4.41034e-07	0.28502	0.522449	19	2M	DTL	Breast
ENSG00000221890.3	NPTXR	5.01338	0.129229	5.34822e-07	0.0304371	0.0575647	15	2M	DTL	Breast
ENSG00000198019.12	FCGR1B	-5.00271	-0.0627198	5.65306e-07	0.16947	0.0381054	26	2M	DTL	Breast
ENSG00000182952.4	HMGN4	4.96299	0.0516784	6.94146e-07	0.186787	0.159659	32	2M	DTL	Breast
ENSG00000224843.6	LINC00240	-4.9462	-0.0737496	7.56759e-07	0.0781155	0.0292517	38	2M	DTL	Breast
ENSG00000089639.10	GMIP	-4.93426	-0.0877915	8.04563e-07	0.0625059	0.0123067	21	2M	DTL	Breast
ENSG00000177469.12	PTRF	4.90294	0.142886	9.44143e-07	0.0235276	0.0212847	13	2M	DTL	Breast
ENSG00000226089.2	RP1-300G12.2	-4.83701	-0.096778	1.31806e-06	0.0467522	0.0654836	20	2M	DTL	Breast
ENSG00000140474.12	ULK3	-4.83522	-0.114181	1.32996e-06	0.0319735	0.0353947	7	2M	DTL	Breast
ENSG00000214773.1	RP11-717D12.1	4.81178	0.125755	1.49591e-06	0.0293676	0.0109878	8	2M	DTL	Breast
ENSG00000225190.10	PLEKHM1	-4.80142	-0.162978	1.57545e-06	0.0184371	0.0269077	8	2M	DTL	Breast
ENSG00000207808.1	MIR27A	-4.79953	-0.13048	1.59037e-06	0.0361256	0.0478776	32	2M	DTL	Breast
ENSG00000168061.14	SAC3D1	-4.7909	-0.0968878	1.66032e-06	0.0502723	0.0196751	17	2M	DTL	Breast
ENSG00000176390.11	CRLF3	-4.74249	-0.0928062	2.11107e-06	0.068281	0.158603	10	2M	DTL	Breast
ENSG00000261716.1	RP11-196G18.22	4.73796	0.0949694	2.15882e-06	0.0881952	0.0211346	19	2M	DTL	Breast
ENSG00000108786.10	HSD17B1	4.71209	0.080987	2.45186e-06	0.0730059	0.072543	37	2M	DTL	Breast
ENSG00000117481.10	NSUN4	-4.6929	-0.139937	2.69359e-06	0.0274723	0.0242741	6	2M	DTL	Breast
ENSG00000196747.4	HIST1H2AI	4.61786	0.0968213	3.87712e-06	0.0527227	0.0450044	12	2M	DTL	Breast
ENSG00000242578.1	RP11-469J4.3	-16.9802	-0.577436	1.15046e-64	0.0276286	0.0258725	8	1M	Enformer	Prostate
ENSG00000122592.7	HOXA7	-11.5995	-0.369717	4.14628e-31	0.0302463	0.0214284	12	1M	Enformer	Prostate
ENSG00000249116.1	CTD-2194D22.3	-10.438	-0.279401	1.66312e-25	0.0501567	0.148618	2	1M	Enformer	Prostate
ENSG00000113430.9	IRX4	-10.3204	-0.131914	5.69766e-25	0.211621	0.394662	3	1M	Enformer	Prostate
ENSG00000179409.10	GEMIN4	-10.1198	-0.456129	4.5114e-24	0.0144302	0.0325539	2	1M	Enformer	Prostate
ENSG00000275410.4	HNF1B	10.0932	0.716036	5.92e-24	0.00547393	0.0122273	1	1M	Enformer	Prostate
ENSG00000138696.10	BMPR1B	-10.0874	-0.198187	6.28025e-24	0.0823733	0.15756	6	1M	Enformer	Prostate
ENSG00000091844.7	RGS17	9.38876	0.147224	6.07124e-21	0.140759	0.232443	6	1M	Enformer	Prostate
ENSG00000146457.14	WTAP	-9.18285	-0.167896	4.19812e-20	0.110061	0.138532	17	1M	Enformer	Prostate
ENSG00000253573.1	RP11-351C8.1	8.99741	3.37882	2.31107e-19	0.000264959	0.0393461	2	1M	Enformer	Prostate
ENSG00000115486.11	GGCX	-8.76237	-0.10155	1.91191e-18	0.210615	0.211084	26	1M	Enformer	Prostate
ENSG00000182168.14	UNC5C	-8.65879	-0.310536	4.76794e-18	0.0238495	0.0276314	9	1M	Enformer	Prostate
ENSG00000241293.1	PPATP1	8.55799	0.123795	1.14847e-17	0.146537	0.225287	13	1M	Enformer	Prostate
ENSG00000180535.3	BHLHA15	8.51566	0.173837	1.65646e-17	0.0717123	0.0492671	20	1M	Enformer	Prostate
ENSG00000167641.10	PPP1R14A	8.4232	0.135046	3.66341e-17	0.112184	0.143651	32	1M	Enformer	Prostate
ENSG00000272950.1	RP11-307C18.1	-8.10108	-0.182535	5.44744e-16	0.0624577	0.132099	4	1M	Enformer	Prostate
ENSG00000013293.5	SLC7A14	-7.92975	-0.246126	2.19591e-15	0.0328531	0.0564993	13	1M	Enformer	Prostate
ENSG00000260895.1	RP11-554A11.7	-7.82115	-0.360921	5.23441e-15	0.0136125	0.0231698	3	1M	Enformer	Prostate
ENSG00000277452.1	RN7SL473P	-7.60534	-0.287832	2.84164e-14	0.0259069	0.0179508	9	1M	Enformer	Prostate
ENSG00000143951.15	WDPCP	7.5399	0.11061	4.70336e-14	0.141809	0.0619639	23	1M	Enformer	Prostate
ENSG00000196208.13	GREB1	-7.37383	-4.92962	1.658e-13	7.1629e-05	0.0186695	1	1M	Enformer	Prostate
ENSG00000238012.1	AC114752.1	7.02888	1.10188	2.082e-12	0.00140184	0.0207421	1	1M	Enformer	Prostate
ENSG00000076685.18	NT5C2	6.89223	0.200034	5.49249e-12	0.0377161	0.0658796	10	1M	Enformer	Prostate
ENSG00000249375.7	CASC11	6.82451	0.163667	8.82247e-12	0.0538475	0.0172855	24	1M	Enformer	Prostate
ENSG00000167695.14	FAM57A	-6.57697	-0.293165	4.80137e-11	0.0153844	0.0203449	6	1M	Enformer	Prostate
ENSG00000137673.8	MMP7	6.57224	0.0871028	4.95634e-11	0.192909	0.146557	35	1M	Enformer	Prostate
ENSG00000167747.13	C19orf48	6.54436	0.297308	5.97495e-11	0.015655	0.018536	3	1M	Enformer	Prostate
ENSG00000176842.14	IRX5	-6.37103	-0.142197	1.87765e-10	0.072163	0.0994361	18	1M	Enformer	Prostate
ENSG00000065060.16	UHRF1BP1	6.18418	0.0674955	6.24245e-10	0.233041	0.236646	27	1M	Enformer	Prostate
ENSG00000164715.5	LMTK2	6.00579	0.123705	1.90407e-09	0.0783741	0.0563456	21	1M	Enformer	Prostate
ENSG00000152601.17	MBNL1	5.97174	0.232502	2.34739e-09	0.0203089	0.0404169	5	1M	Enformer	Prostate
ENSG00000247925.2	RP3-510L9.1	5.87012	0.377818	4.35477e-09	0.0078099	0.014507	3	1M	Enformer	Prostate
ENSG00000168906.12	MAT2A	-5.86454	-0.0917788	4.5038e-09	0.108274	0.0517478	32	1M	Enformer	Prostate
ENSG00000164713.9	BRI3	-5.82475	-0.118485	5.71996e-09	0.0809888	0.0209534	24	1M	Enformer	Prostate
ENSG00000189164.14	ZNF527	5.78413	0.0915225	7.28893e-09	0.11853	0.0488808	32	1M	Enformer	Prostate
ENSG00000169435.13	RASSF6	5.73255	1.16721	9.89301e-09	0.000853539	0.0101258	1	1M	Enformer	Prostate
ENSG00000170703.15	TTLL6	5.70732	0.18774	1.14768e-08	0.0328303	0.0502131	14	1M	Enformer	Prostate
ENSG00000253293.4	HOXA10	-5.68661	-0.0840504	1.29583e-08	0.135396	0.0593771	39	1M	Enformer	Prostate
ENSG00000201210.1	RNA5SP139	5.64365	0.124081	1.66486e-08	0.0646615	0.0204339	24	1M	Enformer	Prostate
ENSG00000223946.1	RP11-533O20.2	5.63741	0.164665	1.72627e-08	0.0380603	0.0263691	13	1M	Enformer	Prostate
ENSG00000005073.5	HOXA11	-5.53871	-0.25173	3.04715e-08	0.0136988	0.0101795	6	1M	Enformer	Prostate
ENSG00000184058.12	TBX1	-5.48394	-0.0995597	4.15964e-08	0.10091	0.179134	8	1M	Enformer	Prostate
ENSG00000120438.11	TCP1	-5.44462	-0.343537	5.1915e-08	0.00881599	0.019696	6	1M	Enformer	Prostate
ENSG00000261070.1	RP11-554A11.8	5.40073	0.139103	6.63696e-08	0.0451952	0.0580526	14	1M	Enformer	Prostate
ENSG00000153786.12	ZDHHC7	-5.32622	-0.118916	1.00275e-07	0.0614457	0.136882	10	1M	Enformer	Prostate
ENSG00000064835.10	POU1F1	-5.32132	-0.178747	1.03015e-07	0.0217767	0.0186102	17	1M	Enformer	Prostate
ENSG00000264119.1	MIR4795	5.31835	0.141184	1.04713e-07	0.0424431	0.0329383	22	1M	Enformer	Prostate
ENSG00000162341.16	TPCN2	5.29209	0.101083	1.20929e-07	0.0880074	0.0599798	26	1M	Enformer	Prostate
ENSG00000099331.13	MYO9B	5.20399	0.266003	1.95058e-07	0.0120015	0.0100829	8	1M	Enformer	Prostate
ENSG00000256441.1	RP11-300I6.5	5.18977	0.101086	2.10559e-07	0.0982243	0.0272816	29	1M	Enformer	Prostate
ENSG00000112499.12	SLC22A2	-5.17369	-0.10364	2.29517e-07	0.0726732	0.090818	17	1M	Enformer	Prostate
ENSG00000115648.13	MLPH	-5.13706	-0.153577	2.79072e-07	0.0346302	0.0394093	11	1M	Enformer	Prostate
ENSG00000266963.1	AC005625.1	-5.07365	-0.100583	3.90255e-07	0.0797439	0.0298831	28	1M	Enformer	Prostate
ENSG00000105723.11	GSK3A	-5.02589	-0.779322	5.01105e-07	0.00182933	0.0241323	7	1M	Enformer	Prostate
ENSG00000172771.11	EFCAB12	5.02202	0.749327	5.113e-07	0.00138172	0.031341	1	1M	Enformer	Prostate
ENSG00000268906.1	CTC-518B2.9	5.0017	0.149173	5.68282e-07	0.0370263	0.0379316	17	1M	Enformer	Prostate
ENSG00000197457.9	STMN3	4.98299	0.41088	6.261e-07	0.00552867	0.0188878	1	1M	Enformer	Prostate
ENSG00000172613.7	RAD9A	4.93842	0.157311	7.87572e-07	0.0386616	0.105113	3	1M	Enformer	Prostate
ENSG00000224114.1	RP11-343H5.4	4.91125	0.180215	9.04984e-07	0.0238288	0.0115824	12	1M	Enformer	Prostate
ENSG00000233978.1	AC016735.3	-4.89589	-0.164837	9.78602e-07	0.0292903	0.0184077	13	1M	Enformer	Prostate
ENSG00000168385.17	2025-09-02	-4.88111	-0.0824357	1.05489e-06	0.138416	0.281614	11	1M	Enformer	Prostate
ENSG00000175029.16	CTBP2	4.81129	0.108121	1.49956e-06	0.0562982	0.100935	11	1M	Enformer	Prostate
ENSG00000258017.1	RP11-386G11.10	-4.79517	-0.103327	1.62533e-06	0.0640394	0.102788	13	1M	Enformer	Prostate
ENSG00000184012.11	TMPRSS2	4.76893	0.0958428	1.85211e-06	0.0863753	0.162897	23	1M	Enformer	Prostate
ENSG00000163320.10	CGGBP1	-4.75957	-0.130063	1.94006e-06	0.0405055	0.0233151	7	1M	Enformer	Prostate
ENSG00000136819.15	C9orf78	-4.74821	-0.0743269	2.0522e-06	0.151801	0.158138	18	1M	Enformer	Prostate
ENSG00000173540.12	GMPPB	4.73467	0.0473651	2.19412e-06	0.352468	0.359316	16	1M	Enformer	Prostate
ENSG00000112812.15	PRSS16	-4.70091	-0.0705876	2.5901e-06	0.124051	0.157182	28	1M	Enformer	Prostate
ENSG00000145029.13	NICN1	-4.69193	-0.0798973	2.70633e-06	0.119546	0.120196	14	1M	Enformer	Prostate
ENSG00000198218.10	QRICH1	4.6899	0.115563	2.73345e-06	0.0586449	0.0570195	12	1M	Enformer	Prostate
ENSG00000187024.13	PTRH1	4.66072	0.0679926	3.151e-06	0.160399	0.243731	11	1M	Enformer	Prostate
ENSG00000182247.9	UBE2E2	-4.64014	-0.232181	3.48175e-06	0.0125179	0.0137868	5	1M	Enformer	Prostate
ENSG00000243509.4	TNFRSF6B	-4.63957	-0.59336	3.49137e-06	0.00189184	0.0106216	4	1M	Enformer	Prostate
ENSG00000103742.11	IGDCC4	4.62645	0.0606056	3.7198e-06	0.1842	0.055505	46	1M	Enformer	Prostate
ENSG00000201342.1	RNU4-38P	4.62197	0.130054	3.80111e-06	0.0389669	0.013756	10	1M	Enformer	Prostate
ENSG00000230470.1	GS1-115G20.1	4.61132	0.201892	4.00123e-06	0.0188274	0.0190133	9	1M	Enformer	Prostate
ENSG00000242578.1	RP11-469J4.3	-11.2899	-0.304739	1.4717e-29	0.0446224	0.0723665	8	1.5M	Enformer	Prostate
ENSG00000249116.1	CTD-2194D22.3	-10.4398	-0.290447	1.63177e-25	0.0464724	0.140045	2	1.5M	Enformer	Prostate
ENSG00000113430.9	IRX4	-10.3463	-0.133937	4.35153e-25	0.205662	0.388778	3	1.5M	Enformer	Prostate
ENSG00000179409.10	GEMIN4	-9.94435	-0.480703	2.66907e-23	0.012509	0.021405	3	1.5M	Enformer	Prostate
ENSG00000138696.10	BMPR1B	-9.81162	-0.180185	1.00344e-22	0.0947676	0.157481	8	1.5M	Enformer	Prostate
ENSG00000146457.14	WTAP	-9.75873	-0.130917	1.69264e-22	0.195335	0.151146	51	1.5M	Enformer	Prostate
ENSG00000182168.14	UNC5C	-8.88691	-0.423652	6.28346e-19	0.0137898	0.0259932	6	1.5M	Enformer	Prostate
ENSG00000180535.3	BHLHA15	8.70926	0.189718	3.05856e-18	0.0634751	0.0422848	28	1.5M	Enformer	Prostate
ENSG00000143951.15	WDPCP	8.45309	0.387922	2.83703e-17	0.014842	0.0341066	5	1.5M	Enformer	Prostate
ENSG00000167641.10	PPP1R14A	8.41005	0.119723	4.09848e-17	0.132165	0.166496	41	1.5M	Enformer	Prostate
ENSG00000241293.1	PPATP1	8.35558	0.129446	6.5111e-17	0.127394	0.218386	9	1.5M	Enformer	Prostate
ENSG00000122592.7	HOXA7	-8.32201	-0.144738	8.64876e-17	0.0992436	0.0619967	47	1.5M	Enformer	Prostate
ENSG00000091844.7	RGS17	8.28218	0.124391	1.20945e-16	0.153266	0.258727	14	1.5M	Enformer	Prostate
ENSG00000115486.11	GGCX	-8.16329	-0.0911046	3.26034e-16	0.218675	0.197246	40	1.5M	Enformer	Prostate
ENSG00000137673.8	MMP7	8.06397	0.167408	7.38544e-16	0.0778292	0.138026	12	1.5M	Enformer	Prostate
ENSG00000258731.1	RP11-547D23.1	-7.99281	-0.433054	1.31898e-15	0.0129284	0.0140645	5	1.5M	Enformer	Prostate
ENSG00000226622.5	AC092155.4	7.8074	2.01221	5.83801e-15	0.000457402	0.0242773	1	1.5M	Enformer	Prostate
ENSG00000213071.11	LPAL2	7.78359	0.464968	7.04962e-15	0.00709369	0.011422	3	1.5M	Enformer	Prostate
ENSG00000272950.1	RP11-307C18.1	-7.77353	-0.146726	7.63269e-15	0.0898057	0.159311	9	1.5M	Enformer	Prostate
ENSG00000168906.12	MAT2A	-7.12542	-0.153259	1.03761e-12	0.0578065	0.0255278	27	1.5M	Enformer	Prostate
ENSG00000164713.9	BRI3	-7.01056	-0.276602	2.37365e-12	0.0198742	0.0119221	6	1.5M	Enformer	Prostate
ENSG00000076685.18	NT5C2	6.86358	0.208268	6.71561e-12	0.0345259	0.0552646	15	1.5M	Enformer	Prostate
ENSG00000275229.1	RNU1-68P	6.85827	3.11089	6.97001e-12	0.000209776	0.0151346	1	1.5M	Enformer	Prostate
ENSG00000163206.5	SMCP	6.6124	0.60838	3.78126e-11	0.00398714	0.0121348	8	1.5M	Enformer	Prostate
ENSG00000167747.13	C19orf48	6.464	0.316623	1.01971e-10	0.0134725	0.0182135	3	1.5M	Enformer	Prostate
ENSG00000260895.1	RP11-554A11.7	-6.38151	-0.290867	1.75353e-10	0.0140078	0.0256265	4	1.5M	Enformer	Prostate
ENSG00000065060.16	UHRF1BP1	6.30903	0.0663684	2.80795e-10	0.259728	0.261051	44	1.5M	Enformer	Prostate
ENSG00000176842.14	IRX5	-6.20753	-0.14567	5.38245e-10	0.0648411	0.060848	22	1.5M	Enformer	Prostate
ENSG00000162341.16	TPCN2	6.16992	0.145059	6.83239e-10	0.0511987	0.0909015	14	1.5M	Enformer	Prostate
ENSG00000207087.1	RNU6-242P	6.02303	0.102669	1.71182e-09	0.117829	0.0282124	46	1.5M	Enformer	Prostate
ENSG00000152601.17	MBNL1	6.01907	0.23935	1.75422e-09	0.0203244	0.0440383	9	1.5M	Enformer	Prostate
ENSG00000247925.2	RP3-510L9.1	6.00574	0.479277	1.90463e-09	0.00505552	0.0122991	3	1.5M	Enformer	Prostate
ENSG00000164715.5	LMTK2	5.81833	0.151837	5.94387e-09	0.0478977	0.0616434	18	1.5M	Enformer	Prostate
ENSG00000170703.15	TTLL6	5.75501	0.198572	8.66365e-09	0.0303362	0.050662	18	1.5M	Enformer	Prostate
ENSG00000129315.10	CCNT1	-5.65971	-0.223447	1.51631e-08	0.0205962	0.0233979	12	1.5M	Enformer	Prostate
ENSG00000213463.4	SYNJ2BP	5.61444	0.37077	1.972e-08	0.0082395	0.0354783	1	1.5M	Enformer	Prostate
ENSG00000253293.4	HOXA10	-5.58781	-0.0942946	2.29954e-08	0.101593	0.0217119	53	1.5M	Enformer	Prostate
ENSG00000100300.17	TSPO	-5.54376	-0.149317	2.96052e-08	0.0474012	0.0386228	17	1.5M	Enformer	Prostate
ENSG00000184058.12	TBX1	-5.46024	-0.0989902	4.75485e-08	0.100461	0.175417	9	1.5M	Enformer	Prostate
ENSG00000236713.1	RP11-363I22.3	-5.43885	-0.145427	5.36257e-08	0.0421365	0.018839	14	1.5M	Enformer	Prostate
ENSG00000163320.10	CGGBP1	-5.43838	-0.0988042	5.37679e-08	0.0959655	0.021231	22	1.5M	Enformer	Prostate
ENSG00000167695.14	FAM57A	-5.42616	-0.226398	5.75797e-08	0.0187704	0.0188736	7	1.5M	Enformer	Prostate
ENSG00000261070.1	RP11-554A11.8	5.3703	0.100459	7.86062e-08	0.0804877	0.0523504	24	1.5M	Enformer	Prostate
ENSG00000115648.13	MLPH	-5.35117	-0.181486	8.73887e-08	0.0264836	0.0400085	7	1.5M	Enformer	Prostate
ENSG00000184012.11	TMPRSS2	5.30843	0.142602	1.10576e-07	0.0477338	0.153172	10	1.5M	Enformer	Prostate
ENSG00000104679.10	R3HCC1	-5.2685	-0.118306	1.37545e-07	0.0674393	0.0143887	46	1.5M	Enformer	Prostate
ENSG00000198218.10	QRICH1	5.25805	0.126184	1.45587e-07	0.0626103	0.0582813	21	1.5M	Enformer	Prostate
ENSG00000268906.1	CTC-518B2.9	5.22046	0.160224	1.7848e-07	0.0348001	0.035805	9	1.5M	Enformer	Prostate
ENSG00000013293.5	SLC7A14	-5.21607	-0.143195	1.82762e-07	0.0406598	0.0577955	16	1.5M	Enformer	Prostate
ENSG00000120438.11	TCP1	-5.19327	-0.411599	2.06633e-07	0.00555983	0.0109735	6	1.5M	Enformer	Prostate
ENSG00000263639.5	MSMB	-5.18791	-0.320639	2.12667e-07	0.0141824	0.0189022	11	1.5M	Enformer	Prostate
ENSG00000269021.1	CTD-3187F8.12	5.16817	0.134103	2.36396e-07	0.0461148	0.0291367	26	1.5M	Enformer	Prostate
ENSG00000083937.8	CHMP2B	5.15856	0.0958968	2.48853e-07	0.0938483	0.0760628	39	1.5M	Enformer	Prostate
ENSG00000153786.12	ZDHHC7	-5.05281	-0.114849	4.35349e-07	0.0591483	0.138998	13	1.5M	Enformer	Prostate
ENSG00000168385.17	2025-09-02	-5.04545	-0.0725362	4.52448e-07	0.183671	0.308716	14	1.5M	Enformer	Prostate
ENSG00000223946.1	RP11-533O20.2	5.02977	0.221398	4.91076e-07	0.016477	0.0295674	7	1.5M	Enformer	Prostate
ENSG00000189164.14	ZNF527	5.02322	0.0770282	5.08116e-07	0.129249	0.0448661	50	1.5M	Enformer	Prostate
ENSG00000112499.12	SLC22A2	-5.01403	-0.0859498	5.33017e-07	0.0938459	0.119806	30	1.5M	Enformer	Prostate
ENSG00000172613.7	RAD9A	4.99001	0.152935	6.03754e-07	0.045737	0.108509	4	1.5M	Enformer	Prostate
ENSG00000166510.13	CCDC68	-4.98654	-0.113924	6.14704e-07	0.0590425	0.0216312	27	1.5M	Enformer	Prostate
ENSG00000197457.9	STMN3	4.98299	0.463119	6.261e-07	0.00435177	0.0171664	1	1.5M	Enformer	Prostate
ENSG00000267319.1	CTD-2528L19.3	-4.94931	-0.127934	7.44764e-07	0.04554	0.0304221	30	1.5M	Enformer	Prostate
ENSG00000162877.12	PM20D1	4.93442	0.0608708	8.03903e-07	0.219045	0.298828	19	1.5M	Enformer	Prostate
ENSG00000266668.1	MIR5692C2	-4.86268	-0.111502	1.15809e-06	0.0678762	0.0219021	29	1.5M	Enformer	Prostate
ENSG00000203804.4	ADAMTSL4-AS1	-4.85244	-0.141112	1.21951e-06	0.0377013	0.0169368	16	1.5M	Enformer	Prostate
ENSG00000136819.15	C9orf78	-4.8169	-0.0812738	1.45807e-06	0.128643	0.162728	18	1.5M	Enformer	Prostate
ENSG00000187024.13	PTRH1	4.76169	0.0763472	1.91983e-06	0.132218	0.235084	8	1.5M	Enformer	Prostate
ENSG00000249602.1	RP11-98D18.3	4.75762	0.0619089	1.95886e-06	0.209453	0.139012	41	1.5M	Enformer	Prostate
ENSG00000112812.15	PRSS16	-4.72777	-0.0680237	2.26995e-06	0.133074	0.176308	17	1.5M	Enformer	Prostate
ENSG00000206910.1	SNORA29	-4.70502	-0.950286	2.53839e-06	0.000760487	0.0158511	2	1.5M	Enformer	Prostate
ENSG00000173540.12	GMPPB	4.70179	0.0500441	2.57895e-06	0.306184	0.348002	22	1.5M	Enformer	Prostate
ENSG00000005073.5	HOXA11	-4.66522	-0.183895	3.08289e-06	0.0176801	0.0171304	9	1.5M	Enformer	Prostate
ENSG00000266368.1	RP11-1096G20.5	4.62462	0.56346	3.7528e-06	0.00188802	0.0313591	3	1.5M	Enformer	Prostate
ENSG00000180535.3	BHLHA15	12.0824	0.439711	1.30781e-33	0.0228993	0.0651984	4	2M	Enformer	Prostate
ENSG00000242578.1	RP11-469J4.3	-10.6243	-0.240691	2.29767e-26	0.0610991	0.0814183	11	2M	Enformer	Prostate
ENSG00000249116.1	CTD-2194D22.3	-10.4419	-0.302894	1.5952e-25	0.0427964	0.140734	2	2M	Enformer	Prostate
ENSG00000113430.9	IRX4	-10.0788	-0.121509	6.85619e-24	0.236712	0.390549	12	2M	Enformer	Prostate
ENSG00000179409.10	GEMIN4	-9.8213	-0.562685	9.11616e-23	0.00887635	0.0158933	3	2M	Enformer	Prostate
ENSG00000138696.10	BMPR1B	-9.72273	-0.182188	2.41231e-22	0.0909042	0.143048	10	2M	Enformer	Prostate
ENSG00000146457.14	WTAP	-9.57905	-0.133287	9.79431e-22	0.182897	0.1463	65	2M	Enformer	Prostate
ENSG00000167641.10	PPP1R14A	8.629	0.135338	6.18914e-18	0.109587	0.160034	35	2M	Enformer	Prostate
ENSG00000091844.7	RGS17	8.39836	0.131933	4.52761e-17	0.140123	0.255316	15	2M	Enformer	Prostate
ENSG00000137673.8	MMP7	8.04125	0.180499	8.89236e-16	0.0666005	0.127806	18	2M	Enformer	Prostate
ENSG00000241293.1	PPATP1	8.02247	0.14149	1.03636e-15	0.0977743	0.210879	6	2M	Enformer	Prostate
ENSG00000168906.12	MAT2A	-7.98389	-0.245996	1.41789e-15	0.0284332	0.0224041	17	2M	Enformer	Prostate
ENSG00000182168.14	UNC5C	-7.93837	-0.259417	2.04861e-15	0.0290396	0.0252194	14	2M	Enformer	Prostate
ENSG00000180150.5	HMGN2P9	-7.87578	-1.57653	3.38633e-15	0.000791071	0.030563	2	2M	Enformer	Prostate
ENSG00000143951.15	WDPCP	7.76904	0.377206	7.90843e-15	0.0133223	0.0215552	8	2M	Enformer	Prostate
ENSG00000272950.1	RP11-307C18.1	-7.72319	-0.149861	1.13451e-14	0.0846892	0.16082	10	2M	Enformer	Prostate
ENSG00000162341.16	TPCN2	7.55466	0.178357	4.19941e-14	0.0524249	0.110936	12	2M	Enformer	Prostate
ENSG00000122592.7	HOXA7	-7.32281	-0.100267	2.42837e-13	0.157316	0.0946527	59	2M	Enformer	Prostate
ENSG00000118640.10	VAMP8	7.31623	0.490923	2.55037e-13	0.00685838	0.0133616	3	2M	Enformer	Prostate
ENSG00000261070.1	RP11-554A11.8	7.08443	0.144792	1.39621e-12	0.0719127	0.0550606	28	2M	Enformer	Prostate
ENSG00000275229.1	RNU1-68P	6.85827	2.10685	6.97001e-12	0.000457361	0.0136796	1	2M	Enformer	Prostate
ENSG00000260895.1	RP11-554A11.7	-6.66901	-0.273097	2.57538e-11	0.0172171	0.0213122	8	2M	Enformer	Prostate
ENSG00000115486.11	GGCX	-6.63299	-0.0684632	3.28945e-11	0.244537	0.214837	48	2M	Enformer	Prostate
ENSG00000176842.14	IRX5	-6.55422	-0.171753	5.59332e-11	0.0522952	0.0467784	21	2M	Enformer	Prostate
ENSG00000076685.18	NT5C2	6.54091	0.162843	6.11466e-11	0.050994	0.059855	21	2M	Enformer	Prostate
ENSG00000213071.11	LPAL2	6.41603	0.269523	1.39872e-10	0.0147009	0.038777	5	2M	Enformer	Prostate
ENSG00000167747.13	C19orf48	6.36575	0.339359	1.94337e-10	0.0113796	0.0113189	3	2M	Enformer	Prostate
ENSG00000152601.17	MBNL1	6.3521	0.311344	2.12393e-10	0.0134429	0.0338422	19	2M	Enformer	Prostate
ENSG00000129315.10	CCNT1	-6.08384	-0.295874	1.17335e-09	0.0134947	0.0175104	10	2M	Enformer	Prostate
ENSG00000213463.4	SYNJ2BP	6.05171	0.336864	1.43319e-09	0.0115868	0.0403174	4	2M	Enformer	Prostate
ENSG00000183624.13	HMCES	-5.88933	-0.111147	3.87773e-09	0.0804479	0.0253994	34	2M	Enformer	Prostate
ENSG00000207087.1	RNU6-242P	5.81096	0.0931309	6.21163e-09	0.132303	0.0401361	44	2M	Enformer	Prostate
ENSG00000184058.12	TBX1	-5.66378	-0.0914532	1.4807e-08	0.127882	0.24401	7	2M	Enformer	Prostate
ENSG00000164715.5	LMTK2	5.58934	0.148472	2.2794e-08	0.0454503	0.0474083	27	2M	Enformer	Prostate
ENSG00000184012.11	TMPRSS2	5.57359	0.165974	2.49546e-08	0.0387498	0.149145	8	2M	Enformer	Prostate
ENSG00000065060.16	UHRF1BP1	5.5402	0.0817692	3.02134e-08	0.119627	0.234364	9	2M	Enformer	Prostate
ENSG00000236713.1	RP11-363I22.3	-5.50953	-0.154159	3.5979e-08	0.0394321	0.0259213	16	2M	Enformer	Prostate
ENSG00000170703.15	TTLL6	5.48994	0.182451	4.02069e-08	0.0319207	0.0379988	30	2M	Enformer	Prostate
ENSG00000106038.12	EVX1	-5.41494	-0.0866425	6.13098e-08	0.117078	0.0248535	46	2M	Enformer	Prostate
ENSG00000115648.13	MLPH	-5.39873	-0.192549	6.71144e-08	0.023994	0.0351035	7	2M	Enformer	Prostate
ENSG00000269021.1	CTD-3187F8.12	5.35519	0.160041	8.54653e-08	0.0346874	0.0188176	26	2M	Enformer	Prostate
ENSG00000083937.8	CHMP2B	5.30949	0.145622	1.09933e-07	0.0438078	0.0561621	11	2M	Enformer	Prostate
ENSG00000250740.1	RP11-710F7.2	5.25551	0.20116	1.47614e-07	0.0266219	0.0148597	10	2M	Enformer	Prostate
ENSG00000263639.5	MSMB	-5.2484	-0.297984	1.53429e-07	0.0166734	0.0205501	15	2M	Enformer	Prostate
ENSG00000162877.12	PM20D1	5.17037	0.0677217	2.33635e-07	0.194399	0.286287	23	2M	Enformer	Prostate
ENSG00000100300.17	TSPO	-5.16493	-0.124564	2.4053e-07	0.0597504	0.0413898	28	2M	Enformer	Prostate
ENSG00000224452.1	RSL24D1P6	-5.13543	-1.14923	2.81504e-07	0.000592507	0.0120616	2	2M	Enformer	Prostate
ENSG00000167695.14	FAM57A	-5.10072	-0.232206	3.38365e-07	0.0163513	0.0193307	9	2M	Enformer	Prostate
ENSG00000198218.10	QRICH1	5.06119	0.114259	4.16646e-07	0.071805	0.0528801	33	2M	Enformer	Prostate
ENSG00000258844.1	RP11-259K15.2	-5.014	-0.86424	5.331e-07	0.00119825	0.0224768	1	2M	Enformer	Prostate
ENSG00000223946.1	RP11-533O20.2	5.0097	0.295048	5.45138e-07	0.00917574	0.0267751	4	2M	Enformer	Prostate
ENSG00000168385.17	2025-09-02	-5.00579	-0.0767456	5.56348e-07	0.162476	0.314947	16	2M	Enformer	Prostate
ENSG00000013293.5	SLC7A14	-4.98362	-0.142542	6.24046e-07	0.0371385	0.0361667	26	2M	Enformer	Prostate
ENSG00000120784.15	ZFP30	4.94087	0.122172	7.7776e-07	0.0497767	0.0108499	26	2M	Enformer	Prostate
ENSG00000166510.13	CCDC68	-4.93819	-0.124965	7.88501e-07	0.050339	0.0307598	21	2M	Enformer	Prostate
ENSG00000268906.1	CTC-518B2.9	4.89958	0.165409	9.60422e-07	0.0285516	0.0366286	8	2M	Enformer	Prostate
ENSG00000267319.1	CTD-2528L19.3	-4.87407	-0.106415	1.09322e-06	0.0625979	0.0261255	39	2M	Enformer	Prostate
ENSG00000112499.12	SLC22A2	-4.85248	-0.0847101	1.21926e-06	0.0898934	0.088531	44	2M	Enformer	Prostate
ENSG00000136819.15	C9orf78	-4.82993	-0.0862002	1.36582e-06	0.114879	0.16203	21	2M	Enformer	Prostate
ENSG00000153786.12	ZDHHC7	-4.8198	-0.106044	1.43701e-06	0.0625319	0.134168	14	2M	Enformer	Prostate
ENSG00000173540.12	GMPPB	4.72372	0.050851	2.31573e-06	0.297156	0.345434	10	2M	Enformer	Prostate
ENSG00000206910.1	SNORA29	-4.70222	-2.62992	2.57348e-06	9.91556e-05	0.0473037	3	2M	Enformer	Prostate
ENSG00000258017.1	RP11-386G11.10	-4.69264	-0.0988443	2.69697e-06	0.0674065	0.0922744	17	2M	Enformer	Prostate
ENSG00000266368.1	RP11-1096G20.5	4.67316	0.568394	2.96598e-06	0.0018959	0.0307093	4	2M	Enformer	Prostate
ENSG00000187024.13	PTRH1	4.6393	0.0675906	3.4959e-06	0.154089	0.244464	14	2M	Enformer	Prostate
ENSG00000160710.15	ADAR	-4.62944	-0.142819	3.66654e-06	0.0356384	0.0110494	16	2M	Enformer	Prostate
ENSG00000197457.9	STMN3	4.61073	0.419806	4.01251e-06	0.00450692	0.0180684	2	2M	Enformer	Prostate
ENSG00000180525.11	PRR26	-4.60815	-0.713643	4.06273e-06	0.001516	0.0104848	9	2M	Enformer	Prostate
ENSG00000180535.3	BHLHA15	12.669	0.364373	8.78e-37	0.0360919	0.101572	5	1M	DTL	Prostate
ENSG00000221176.1	MIR1207	-11.432	-0.526877	2.9e-30	0.0173475	0.015732	12	1M	DTL	Prostate
ENSG00000212451.1	RNU11-4P	10.8177	0.711182	2.84e-27	0.00761408	0.0132572	7	1M	DTL	Prostate
ENSG00000113430.9	IRX4	-10.5088	-0.139949	7.87e-26	0.206283	0.382863	8	1M	DTL	Prostate
ENSG00000249116.1	CTD-2194D22.3	-10.2316	-0.286416	1.43e-24	0.0480505	0.14653	3	1M	DTL	Prostate
ENSG00000115486.11	GGCX	-10.1919	-0.188576	2.15e-24	0.0817758	0.181437	5	1M	DTL	Prostate
ENSG00000138696.10	BMPR1B	-10.0557	-0.219662	8.67e-24	0.0666259	0.144586	8	1M	DTL	Prostate
ENSG00000167641.10	PPP1R14A	10.0495	0.149211	9.23e-24	0.134487	0.176904	33	1M	DTL	Prostate
ENSG00000162341.16	TPCN2	9.9702	0.31398	2.06e-23	0.0325083	0.0387443	12	1M	DTL	Prostate
ENSG00000242578.1	RP11-469J4.3	-9.93635	-0.442418	2.89e-23	0.0166547	0.0785644	2	1M	DTL	Prostate
ENSG00000143951.15	WDPCP	9.87692	0.362943	5.24e-23	0.0234338	0.0338226	8	1M	DTL	Prostate
ENSG00000269021.1	CTD-3187F8.12	9.60116	0.354811	7.9e-22	0.0230456	0.0170365	14	1M	DTL	Prostate
ENSG00000236779.1	RP11-430C7.2	-9.19845	-0.845518	3.63e-20	0.00417826	0.0135584	7	1M	DTL	Prostate
ENSG00000091844.7	RGS17	9.06875	0.155951	1.2e-19	0.11706	0.22989	10	1M	DTL	Prostate
ENSG00000179409.10	GEMIN4	-8.98657	-0.362385	2.55e-19	0.0176814	0.022227	4	1M	DTL	Prostate
ENSG00000146457.14	WTAP	-8.94002	-0.210109	3.89e-19	0.0642507	0.120309	17	1M	DTL	Prostate
ENSG00000272950.1	RP11-307C18.1	-7.84955	-0.168893	4.18e-15	0.0696228	0.155162	10	1M	DTL	Prostate
ENSG00000137673.8	MMP7	7.42498	0.132034	1.13e-13	0.107812	0.114056	33	1M	DTL	Prostate
ENSG00000180479.13	ZNF571	7.15973	0.243357	8.08e-13	0.0263015	0.0214146	12	1M	DTL	Prostate
ENSG00000277452.1	RN7SL473P	-7.1576	-0.40824	8.21e-13	0.0118064	0.0170729	4	1M	DTL	Prostate
ENSG00000168906.12	MAT2A	-7.07869	-0.225939	1.46e-12	0.0265713	0.0272197	11	1M	DTL	Prostate
ENSG00000241293.1	PPATP1	7.0195	0.107892	2.23e-12	0.126764	0.20972	13	1M	DTL	Prostate
ENSG00000275410.4	HNF1B	6.94308	0.157308	3.84e-12	0.0580402	0.0500208	22	1M	DTL	Prostate
ENSG00000256441.1	RP11-300I6.5	6.8135	3.9079	9.52e-12	8.54e-05	0.0141235	1	1M	DTL	Prostate
ENSG00000184058.12	TBX1	-6.70923	-0.0901794	1.96e-11	0.170739	0.303181	9	1M	DTL	Prostate
ENSG00000205356.9	TECPR1	6.5562	0.112559	5.52e-11	0.103486	0.0228753	40	1M	DTL	Prostate
ENSG00000100300.17	TSPO	-6.53453	-0.241454	6.38e-11	0.0253111	0.0216954	9	1M	DTL	Prostate
ENSG00000167747.13	C19orf48	6.51498	0.361911	7.27e-11	0.0103488	0.0150734	3	1M	DTL	Prostate
ENSG00000198625.12	MDM4	-6.44869	-0.230842	1.13e-10	0.0270509	0.0371514	15	1M	DTL	Prostate
ENSG00000176842.14	IRX5	-6.39731	-0.178385	1.58e-10	0.0466119	0.0599958	16	1M	DTL	Prostate
ENSG00000260895.1	RP11-554A11.7	-6.36723	-0.285016	1.92e-10	0.0144445	0.02839	6	1M	DTL	Prostate
ENSG00000203896.9	LIME1	-6.1551	-0.0997044	7.5e-10	0.117394	0.213414	10	1M	DTL	Prostate
ENSG00000083937.8	CHMP2B	6.11903	0.156534	9.41e-10	0.0503018	0.0366786	16	1M	DTL	Prostate
ENSG00000263639.5	MSMB	-5.94047	-0.18234	2.84e-09	0.0496109	0.0511372	21	1M	DTL	Prostate
ENSG00000168772.10	CXXC4	5.91925	0.243275	3.23e-09	0.0191236	0.0413156	3	1M	DTL	Prostate
ENSG00000076685.18	NT5C2	5.90663	0.151192	3.49e-09	0.0470479	0.0593893	17	1M	DTL	Prostate
ENSG00000207554.1	MIR647	-5.8797	-3.92176	4.11e-09	7.5e-05	0.0396089	1	1M	DTL	Prostate
ENSG00000203804.4	ADAMTSL4-AS1	-5.85675	-0.24858	4.72e-09	0.0210091	0.0172966	5	1M	DTL	Prostate
ENSG00000189164.14	ZNF527	5.82541	0.0973457	5.7e-09	0.11339	0.0437262	37	1M	DTL	Prostate
ENSG00000152601.17	MBNL1	5.8207	0.21895	5.86e-09	0.0217939	0.0392669	14	1M	DTL	Prostate
ENSG00000168385.17	2025-09-02	-5.78475	-0.0820118	7.26e-09	0.188736	0.335034	24	1M	DTL	Prostate
ENSG00000253530.1	RP11-103H7.3	-5.6533	-3.85233	1.57e-08	7.08e-05	0.0489315	1	1M	DTL	Prostate
ENSG00000065060.16	UHRF1BP1	5.62786	0.0768494	1.82e-08	0.137957	0.231508	34	1M	DTL	Prostate
ENSG00000243766.7	HOTTIP	-5.61924	-0.118181	1.92e-08	0.0721486	0.0250603	36	1M	DTL	Prostate
ENSG00000268906.1	CTC-518B2.9	5.51214	0.192439	3.54e-08	0.0266195	0.0178743	13	1M	DTL	Prostate
ENSG00000213463.4	SYNJ2BP	5.51143	0.365167	3.56e-08	0.00831113	0.0155867	5	1M	DTL	Prostate
ENSG00000167695.14	FAM57A	-5.49825	-0.227929	3.84e-08	0.0179966	0.0213041	10	1M	DTL	Prostate
ENSG00000207087.1	RNU6-242P	5.47105	0.103393	4.47e-08	0.0901072	0.0392909	34	1M	DTL	Prostate
ENSG00000223492.1	RP11-15M15.1	-5.47017	-3.89192	4.5e-08	7.1e-05	0.0523189	1	1M	DTL	Prostate
ENSG00000172771.11	EFCAB12	5.43382	1.90569	5.52e-08	0.000251789	0.040018	1	1M	DTL	Prostate
ENSG00000080546.13	SESN1	5.40467	0.128823	6.49e-08	0.0526595	0.078859	40	1M	DTL	Prostate
ENSG00000170703.15	TTLL6	5.37985	0.147743	7.45e-08	0.0457237	0.0357421	32	1M	DTL	Prostate
ENSG00000072858.10	SIDT1	-5.35253	-0.129703	8.67e-08	0.0519834	0.0356366	17	1M	DTL	Prostate
ENSG00000153786.12	ZDHHC7	-5.31011	-0.123296	1.1e-07	0.0567803	0.13901	15	1M	DTL	Prostate
ENSG00000267115.1	CTD-3064H18.2	-5.21595	-0.233712	1.83e-07	0.0157166	0.0263507	8	1M	DTL	Prostate
ENSG00000175029.16	CTBP2	5.14501	0.0983155	2.68e-07	0.0806588	0.117426	23	1M	DTL	Prostate
ENSG00000115648.13	MLPH	-5.12929	-0.179144	2.91e-07	0.0256263	0.0289304	9	1M	DTL	Prostate
ENSG00000169435.13	RASSF6	5.07286	0.233372	3.92e-07	0.0147032	0.019874	4	1M	DTL	Prostate
ENSG00000268957.1	SIGLEC26P	5.00752	0.162313	5.51e-07	0.0303688	0.0146432	19	1M	DTL	Prostate
ENSG00000164715.5	LMTK2	5.0046	0.0963895	5.6e-07	0.0901306	0.113262	31	1M	DTL	Prostate
ENSG00000183807.7	FAM162B	5.00356	0.133527	5.63e-07	0.0429365	0.0419113	18	1M	DTL	Prostate
ENSG00000112499.12	SLC22A2	-4.9846	-0.138542	6.21e-07	0.0373177	0.024578	32	1M	DTL	Prostate
ENSG00000266368.1	RP11-1096G20.5	4.97241	0.508057	6.61e-07	0.00256045	0.0203633	3	1M	DTL	Prostate
ENSG00000003400.14	CASP10	-4.93567	-0.115321	7.99e-07	0.0568277	0.101495	14	1M	DTL	Prostate
ENSG00000162877.12	PM20D1	4.92625	0.0618312	8.38e-07	0.209272	0.272645	22	1M	DTL	Prostate
ENSG00000014257.15	ACPP	-4.88546	-0.109394	1.03e-06	0.0728608	0.13992	7	1M	DTL	Prostate
ENSG00000184012.11	TMPRSS2	4.84574	0.106569	1.26e-06	0.0701547	0.141608	23	1M	DTL	Prostate
ENSG00000101751.10	POLI	-4.81668	-0.0613799	1.46e-06	0.178803	0.303738	37	1M	DTL	Prostate
ENSG00000143368.9	SF3B4	-4.73488	-0.131925	2.19e-06	0.0487708	0.0337952	23	1M	DTL	Prostate
ENSG00000125998.7	FAM83C	4.68902	0.0866464	2.75e-06	0.0988079	0.0841218	9	1M	DTL	Prostate
ENSG00000163874.10	ZC3H12A	4.67803	0.104323	2.9e-06	0.0656773	0.0369167	23	1M	DTL	Prostate
ENSG00000258352.1	RP11-23J18.1	-4.67197	-0.191544	2.98e-06	0.0198157	0.0204032	10	1M	DTL	Prostate
ENSG00000178573.6	MAF	-4.63511	-0.301521	3.57e-06	0.00804271	0.0228767	5	1M	DTL	Prostate
ENSG00000171051.8	FPR1	-4.61201	-0.0721222	4.01e-06	0.117737	0.0542853	50	1M	DTL	Prostate
ENSG00000180535.3	BHLHA15	12.614	0.362038	1.76881e-36	0.03684	0.098144	4	1.5M	DTL	Prostate
ENSG00000242578.1	RP11-469J4.3	-10.7358	-0.341142	6.91417e-27	0.0317794	0.0809684	5	1.5M	DTL	Prostate
ENSG00000212451.1	RNU11-4P	10.7277	0.820491	7.54344e-27	0.00561561	0.0135014	7	1.5M	DTL	Prostate
ENSG00000113430.9	IRX4	-10.3897	-0.13686	2.76152e-25	0.199191	0.389451	3	1.5M	DTL	Prostate
ENSG00000162341.16	TPCN2	10.3682	0.351341	3.46004e-25	0.0280306	0.0355409	13	1.5M	DTL	Prostate
ENSG00000249116.1	CTD-2194D22.3	-10.2299	-0.28242	1.45645e-24	0.0471474	0.143638	5	1.5M	DTL	Prostate
ENSG00000138696.10	BMPR1B	-9.99341	-0.225873	1.62875e-23	0.0622252	0.147646	10	1.5M	DTL	Prostate
ENSG00000143951.15	WDPCP	9.94266	0.423236	2.71477e-23	0.0174735	0.035156	9	1.5M	DTL	Prostate
ENSG00000269021.1	CTD-3187F8.12	9.77116	0.373943	1.49733e-22	0.0216547	0.0175193	13	1.5M	DTL	Prostate
ENSG00000167641.10	PPP1R14A	9.40842	0.133174	5.03653e-21	0.140536	0.181243	34	1.5M	DTL	Prostate
ENSG00000236779.1	RP11-430C7.2	-9.14569	-0.978817	5.925e-20	0.0030828	0.0111986	11	1.5M	DTL	Prostate
ENSG00000091844.7	RGS17	8.9854	0.155895	2.57797e-19	0.115348	0.232519	11	1.5M	DTL	Prostate
ENSG00000146457.14	WTAP	-8.94503	-0.210183	3.71849e-19	0.0643053	0.11595	19	1.5M	DTL	Prostate
ENSG00000122592.7	HOXA7	-8.64232	-0.143422	5.50845e-18	0.108276	0.0384782	70	1.5M	DTL	Prostate
ENSG00000115486.11	GGCX	-8.25383	-0.105796	1.53391e-16	0.169061	0.177845	32	1.5M	DTL	Prostate
ENSG00000272950.1	RP11-307C18.1	-7.84955	-0.168893	4.17525e-15	0.0696228	0.154306	10	1.5M	DTL	Prostate
ENSG00000162337.11	LRP5	7.30596	0.703345	2.753e-13	0.00248619	0.0129071	1	1.5M	DTL	Prostate
ENSG00000137673.8	MMP7	7.25863	0.134808	3.9103e-13	0.0968169	0.121966	29	1.5M	DTL	Prostate
ENSG00000277452.1	RN7SL473P	-7.14856	-0.435614	8.76961e-13	0.0103326	0.0144783	5	1.5M	DTL	Prostate
ENSG00000168906.12	MAT2A	-7.11321	-0.242285	1.13374e-12	0.0231854	0.0173491	11	1.5M	DTL	Prostate
ENSG00000275410.4	HNF1B	6.8918	0.170468	5.50923e-12	0.0486264	0.0471428	23	1.5M	DTL	Prostate
ENSG00000241293.1	PPATP1	6.83725	0.10435	8.0725e-12	0.128782	0.200493	13	1.5M	DTL	Prostate
ENSG00000184058.12	TBX1	-6.77988	-0.0910221	1.20279e-11	0.172704	0.301434	10	1.5M	DTL	Prostate
ENSG00000205356.9	TECPR1	6.72456	0.13027	1.76123e-11	0.0831836	0.0117313	41	1.5M	DTL	Prostate
ENSG00000164713.9	BRI3	-6.49864	-0.504913	8.1047e-11	0.0056399	0.0133439	6	1.5M	DTL	Prostate
ENSG00000179409.10	GEMIN4	-6.46251	-0.170296	1.0298e-10	0.0401901	0.0380212	11	1.5M	DTL	Prostate
ENSG00000260895.1	RP11-554A11.7	-6.4609	-0.313003	1.04084e-10	0.0123112	0.0263901	6	1.5M	DTL	Prostate
ENSG00000203896.9	LIME1	-6.42646	-0.107664	1.30614e-10	0.108534	0.216493	13	1.5M	DTL	Prostate
ENSG00000180479.13	ZNF571	6.31115	0.305604	2.76962e-10	0.0128812	0.0133737	7	1.5M	DTL	Prostate
ENSG00000076685.18	NT5C2	6.20788	0.164695	5.37053e-10	0.0446664	0.0545507	16	1.5M	DTL	Prostate
ENSG00000100300.17	TSPO	-6.15241	-0.241395	7.63146e-10	0.022385	0.0177066	10	1.5M	DTL	Prostate
ENSG00000176842.14	IRX5	-6.15202	-0.150424	7.64998e-10	0.0600995	0.0559811	22	1.5M	DTL	Prostate
ENSG00000243383.3	RN7SL89P	-6.09682	-1.48906	1.082e-09	0.000583342	0.0209193	1	1.5M	DTL	Prostate
ENSG00000198625.12	MDM4	-6.07349	-0.208445	1.25156e-09	0.0294407	0.0395535	15	1.5M	DTL	Prostate
ENSG00000213463.4	SYNJ2BP	5.90604	0.38168	3.5042e-09	0.00866285	0.017504	6	1.5M	DTL	Prostate
ENSG00000189164.14	ZNF527	5.87247	0.0961781	4.2935e-09	0.117702	0.0550522	40	1.5M	DTL	Prostate
ENSG00000207087.1	RNU6-242P	5.86693	0.106318	4.43926e-09	0.097194	0.0244824	37	1.5M	DTL	Prostate
ENSG00000152601.17	MBNL1	5.84455	0.18453	5.07927e-09	0.032576	0.0456409	22	1.5M	DTL	Prostate
ENSG00000138780.14	GSTCD	5.83706	2.03502	5.313e-09	0.000284869	0.0220163	1	1.5M	DTL	Prostate
ENSG00000168772.10	CXXC4	5.83608	0.248422	5.34434e-09	0.0178943	0.0393328	4	1.5M	DTL	Prostate
ENSG00000083937.8	CHMP2B	5.82714	0.0905118	5.63849e-09	0.142227	0.0515631	47	1.5M	DTL	Prostate
ENSG00000167695.14	FAM57A	-5.68292	-0.256729	1.32411e-08	0.0153298	0.0158752	9	1.5M	DTL	Prostate
ENSG00000263639.5	MSMB	-5.66553	-0.208189	1.46574e-08	0.0359191	0.0390983	16	1.5M	DTL	Prostate
ENSG00000115648.13	MLPH	-5.64707	-0.189915	1.63207e-08	0.0281649	0.0440551	9	1.5M	DTL	Prostate
ENSG00000267115.1	CTD-3064H18.2	-5.6366	-0.333959	1.73439e-08	0.00910237	0.0115358	9	1.5M	DTL	Prostate
ENSG00000168385.17	2025-09-02	-5.55891	-0.0841518	2.71471e-08	0.167394	0.336847	18	1.5M	DTL	Prostate
ENSG00000065060.16	UHRF1BP1	5.46751	0.0804983	4.56397e-08	0.11903	0.235133	34	1.5M	DTL	Prostate
ENSG00000268906.1	CTC-518B2.9	5.39811	0.235	6.73461e-08	0.0169807	0.011487	13	1.5M	DTL	Prostate
ENSG00000072858.10	SIDT1	-5.33468	-0.133322	9.57111e-08	0.0488414	0.0201764	27	1.5M	DTL	Prostate
ENSG00000129315.10	CCNT1	-5.33137	-0.155531	9.74747e-08	0.0374436	0.0192824	17	1.5M	DTL	Prostate
ENSG00000169435.13	RASSF6	5.31727	0.264324	1.05337e-07	0.0126887	0.0136998	5	1.5M	DTL	Prostate
ENSG00000143368.9	SF3B4	-5.24951	-0.151793	1.52506e-07	0.0461679	0.0310421	28	1.5M	DTL	Prostate
ENSG00000170703.15	TTLL6	5.16262	0.168868	2.43517e-07	0.0325366	0.02256	33	1.5M	DTL	Prostate
ENSG00000266619.1	MIR4642	5.10256	1.45717	3.35098e-07	0.00042018	0.023436	3	1.5M	DTL	Prostate
ENSG00000253293.4	HOXA10	-5.07226	-0.0772457	3.93125e-07	0.127346	0.0440506	78	1.5M	DTL	Prostate
ENSG00000175029.16	CTBP2	5.07148	0.0999184	3.94742e-07	0.0759408	0.120387	27	1.5M	DTL	Prostate
ENSG00000183807.7	FAM162B	5.03284	0.142998	4.83261e-07	0.0382066	0.0368237	18	1.5M	DTL	Prostate
ENSG00000265366.6	GLUD1P2	5.02226	0.159189	5.10677e-07	0.0436625	0.0166078	15	1.5M	DTL	Prostate
ENSG00000003400.14	CASP10	-5.00497	-0.125412	5.587e-07	0.0490627	0.0896749	18	1.5M	DTL	Prostate
ENSG00000266368.1	RP11-1096G20.5	4.93406	0.605623	8.0536e-07	0.00177211	0.0374163	2	1.5M	DTL	Prostate
ENSG00000014257.15	ACPP	-4.89396	-0.112819	9.88261e-07	0.0686929	0.140198	8	1.5M	DTL	Prostate
ENSG00000112499.12	SLC22A2	-4.88798	-0.078986	1.01873e-06	0.102844	0.0917134	64	1.5M	DTL	Prostate
ENSG00000101751.10	POLI	-4.87579	-0.0631247	1.08373e-06	0.173764	0.297359	50	1.5M	DTL	Prostate
ENSG00000153786.12	ZDHHC7	-4.85069	-0.114997	1.23034e-06	0.0542429	0.148773	14	1.5M	DTL	Prostate
ENSG00000164715.5	LMTK2	4.85014	0.0956719	1.23376e-06	0.0880989	0.115459	36	1.5M	DTL	Prostate
ENSG00000258352.1	RP11-23J18.1	-4.84172	-0.214099	1.28721e-06	0.0168462	0.0192028	9	1.5M	DTL	Prostate
ENSG00000233978.1	AC016735.3	-4.83114	-0.179536	1.3575e-06	0.0249093	0.0121088	16	1.5M	DTL	Prostate
ENSG00000275379.1	HIST1H3I	4.82291	0.106699	1.41477e-06	0.0575678	0.0131174	37	1.5M	DTL	Prostate
ENSG00000162877.12	PM20D1	4.81783	0.0600008	1.45128e-06	0.212398	0.259814	28	1.5M	DTL	Prostate
ENSG00000184012.11	TMPRSS2	4.78363	0.113304	1.72162e-06	0.0609543	0.146668	22	1.5M	DTL	Prostate
ENSG00000136819.15	C9orf78	-4.75217	-0.0872618	2.01246e-06	0.108129	0.158985	19	1.5M	DTL	Prostate
ENSG00000240990.9	HOXA11-AS	-4.73204	-0.124536	2.2227e-06	0.0461859	0.0172643	19	1.5M	DTL	Prostate
ENSG00000173540.12	GMPPB	4.72343	0.0462249	2.31905e-06	0.368749	0.365695	31	1.5M	DTL	Prostate
ENSG00000132677.12	RHBG	-4.71815	-0.174672	2.38002e-06	0.0243472	0.0121759	19	1.5M	DTL	Prostate
ENSG00000120784.15	ZFP30	4.71301	0.11678	2.44082e-06	0.0494051	0.0287998	14	1.5M	DTL	Prostate
ENSG00000243766.7	HOTTIP	-4.6587	-0.0782897	3.18208e-06	0.115216	0.0512704	63	1.5M	DTL	Prostate
ENSG00000103415.11	HMOX2	4.65424	0.0846836	3.25174e-06	0.115386	0.0653096	40	1.5M	DTL	Prostate
ENSG00000155749.12	ALS2CR12	-4.64866	-0.0948307	3.34094e-06	0.0744754	0.150566	10	1.5M	DTL	Prostate
ENSG00000273679.1	RP11-566K19.8	4.6438	0.198145	3.42058e-06	0.0657043	0.0274453	7	1.5M	DTL	Prostate
ENSG00000180535.3	BHLHA15	12.5642	0.356309	3.32411e-36	0.0374146	0.0958428	6	2M	DTL	Prostate
ENSG00000122592.7	HOXA7	-11.6085	-0.626698	3.73179e-31	0.0105198	0.0120475	19	2M	DTL	Prostate
ENSG00000242578.1	RP11-469J4.3	-10.6121	-0.376971	2.61924e-26	0.0254828	0.0767417	3	2M	DTL	Prostate
ENSG00000205356.9	TECPR1	10.5525	1.35689	4.94893e-26	0.00196111	0.0194039	4	2M	DTL	Prostate
ENSG00000113430.9	IRX4	-10.4141	-0.137112	2.13787e-25	0.199957	0.393204	4	2M	DTL	Prostate
ENSG00000249116.1	CTD-2194D22.3	-10.3227	-0.298347	5.5611e-25	0.0430803	0.140978	4	2M	DTL	Prostate
ENSG00000138696.10	BMPR1B	-10.1265	-0.217491	4.21532e-24	0.0689643	0.152047	13	2M	DTL	Prostate
ENSG00000143951.15	WDPCP	9.89414	0.418435	4.4139e-23	0.0177083	0.0301722	10	2M	DTL	Prostate
ENSG00000162341.16	TPCN2	9.73603	0.303064	2.11664e-22	0.033648	0.0407586	13	2M	DTL	Prostate
ENSG00000167641.10	PPP1R14A	9.51613	0.138169	1.79741e-21	0.133534	0.179093	43	2M	DTL	Prostate
ENSG00000221176.1	MIR1207	-9.19568	-0.383189	3.72632e-20	0.0210737	0.0145032	17	2M	DTL	Prostate
ENSG00000115486.11	GGCX	-9.14989	-0.130491	5.6989e-20	0.139423	0.174632	26	2M	DTL	Prostate
ENSG00000091844.7	RGS17	8.86212	0.143276	7.85055e-19	0.13198	0.225228	17	2M	DTL	Prostate
ENSG00000146457.14	WTAP	-8.81819	-0.205513	1.16326e-18	0.0658736	0.120917	20	2M	DTL	Prostate
ENSG00000226605.1	AC007098.1	-8.50277	-1.16544	1.85113e-17	0.00159669	0.0192924	3	2M	DTL	Prostate
ENSG00000269021.1	CTD-3187F8.12	8.42261	0.233951	3.68204e-17	0.0409125	0.0276619	25	2M	DTL	Prostate
ENSG00000272950.1	RP11-307C18.1	-8.34913	-0.151361	6.87688e-17	0.1013	0.142212	24	2M	DTL	Prostate
ENSG00000162337.11	LRP5	7.30596	0.703345	2.753e-13	0.00248619	0.0126727	1	2M	DTL	Prostate
ENSG00000137673.8	MMP7	7.14868	0.130791	8.76176e-13	0.0998327	0.12553	42	2M	DTL	Prostate
ENSG00000277452.1	RN7SL473P	-7.13473	-0.432449	9.69773e-13	0.0104619	0.0121081	6	2M	DTL	Prostate
ENSG00000168906.12	MAT2A	-7.0544	-0.237912	1.73349e-12	0.0238779	0.0152139	10	2M	DTL	Prostate
ENSG00000275410.4	HNF1B	7.0077	0.182721	2.42261e-12	0.0438817	0.0298537	20	2M	DTL	Prostate
ENSG00000241293.1	PPATP1	6.83767	0.10436	8.0489e-12	0.128782	0.193316	15	2M	DTL	Prostate
ENSG00000184058.12	TBX1	-6.78615	-0.0928922	1.15163e-11	0.166077	0.292656	9	2M	DTL	Prostate
ENSG00000179409.10	GEMIN4	-6.63332	-0.187396	3.28213e-11	0.0349787	0.0333649	11	2M	DTL	Prostate
ENSG00000083937.8	CHMP2B	6.55626	0.188392	5.51748e-11	0.0402069	0.0273059	17	2M	DTL	Prostate
ENSG00000203896.9	LIME1	-6.5252	-0.112435	6.7912e-11	0.102432	0.216102	14	2M	DTL	Prostate
ENSG00000176842.14	IRX5	-6.42664	-0.1666	1.30458e-10	0.0535133	0.0474751	18	2M	DTL	Prostate
ENSG00000236779.1	RP11-430C7.2	-6.32114	-0.204522	2.59639e-10	0.0339505	0.022902	37	2M	DTL	Prostate
ENSG00000198625.12	MDM4	-6.19199	-0.223352	5.94096e-10	0.0265733	0.0369785	11	2M	DTL	Prostate
ENSG00000100300.17	TSPO	-6.15689	-0.237092	7.41852e-10	0.0232033	0.0173817	12	2M	DTL	Prostate
ENSG00000260895.1	RP11-554A11.7	-6.11115	-0.325207	9.89139e-10	0.0102025	0.0173134	7	2M	DTL	Prostate
ENSG00000243383.3	RN7SL89P	-6.09682	-2.2006	1.082e-09	0.000267094	0.0276077	1	2M	DTL	Prostate
ENSG00000266619.1	MIR4642	6.07501	1.61677	1.23977e-09	0.000486434	0.0167399	4	2M	DTL	Prostate
ENSG00000076685.18	NT5C2	6.05507	0.155113	1.40354e-09	0.0477997	0.0633895	21	2M	DTL	Prostate
ENSG00000207087.1	RNU6-242P	5.98856	0.1131	2.11706e-09	0.0895903	0.0153193	35	2M	DTL	Prostate
ENSG00000180479.13	ZNF571	5.96647	0.31712	2.42444e-09	0.0107073	0.0103385	7	2M	DTL	Prostate
ENSG00000213463.4	SYNJ2BP	5.90065	0.42767	3.62075e-09	0.00690203	0.0163829	6	2M	DTL	Prostate
ENSG00000168772.10	CXXC4	5.86871	0.258964	4.39208e-09	0.0165795	0.0423722	5	2M	DTL	Prostate
ENSG00000138780.14	GSTCD	5.83706	2.03502	5.313e-09	0.000284869	0.0220958	1	2M	DTL	Prostate
ENSG00000152601.17	MBNL1	5.73681	0.190679	9.64754e-09	0.029334	0.0412917	28	2M	DTL	Prostate
ENSG00000267319.1	CTD-2528L19.3	-5.68997	-0.115365	1.27064e-08	0.0752922	0.0275723	41	2M	DTL	Prostate
ENSG00000115648.13	MLPH	-5.62084	-0.188115	1.90032e-08	0.0287235	0.0450152	9	2M	DTL	Prostate
ENSG00000065060.16	UHRF1BP1	5.53992	0.0755038	3.02602e-08	0.140885	0.227071	54	2M	DTL	Prostate
ENSG00000168385.17	2025-09-02	-5.47367	-0.0849295	4.40805e-08	0.160081	0.341173	21	2M	DTL	Prostate
ENSG00000129315.10	CCNT1	-5.46025	-0.16929	4.75464e-08	0.0330912	0.0116545	17	2M	DTL	Prostate
ENSG00000169435.13	RASSF6	5.38508	0.293662	7.24112e-08	0.0105105	0.0105907	5	2M	DTL	Prostate
ENSG00000167695.14	FAM57A	-5.32889	-0.242127	9.88133e-08	0.0158502	0.0127739	7	2M	DTL	Prostate
ENSG00000132677.12	RHBG	-5.22218	-0.171962	1.7683e-07	0.0305988	0.0101324	22	2M	DTL	Prostate
ENSG00000112499.12	SLC22A2	-5.2062	-0.0854379	1.92748e-07	0.101319	0.0757185	65	2M	DTL	Prostate
ENSG00000184012.11	TMPRSS2	5.17581	0.13718	2.26923e-07	0.0492941	0.140834	20	2M	DTL	Prostate
ENSG00000265366.6	GLUD1P2	5.17304	0.176764	2.30314e-07	0.0376486	0.0133907	14	2M	DTL	Prostate
ENSG00000180150.5	HMGN2P9	-5.06223	-0.609764	4.14382e-07	0.0020202	0.0119474	3	2M	DTL	Prostate
ENSG00000183807.7	FAM162B	5.04828	0.140444	4.45799e-07	0.0397103	0.033938	24	2M	DTL	Prostate
ENSG00000120784.15	ZFP30	5.04283	0.0966463	4.58689e-07	0.0881709	0.0411953	27	2M	DTL	Prostate
ENSG00000223825.5	DAZAP2P1	-5.04237	-0.80167	4.59798e-07	0.00126924	0.0144121	2	2M	DTL	Prostate
ENSG00000003400.14	CASP10	-5.0304	-0.112977	4.89454e-07	0.0615046	0.0819239	22	2M	DTL	Prostate
ENSG00000183624.13	HMCES	-5.02492	-0.123604	5.03647e-07	0.0474844	0.0110511	23	2M	DTL	Prostate
ENSG00000253293.4	HOXA10	-4.95522	-0.0777496	7.22486e-07	0.120995	0.0367596	75	2M	DTL	Prostate
ENSG00000266368.1	RP11-1096G20.5	4.92783	0.969077	8.31479e-07	0.000693632	0.0600512	2	2M	DTL	Prostate
ENSG00000170703.15	TTLL6	4.8997	0.141191	9.5982e-07	0.0397356	0.0353604	23	2M	DTL	Prostate
ENSG00000143368.9	SF3B4	-4.89458	-0.140869	9.85144e-07	0.0453781	0.0199637	25	2M	DTL	Prostate
ENSG00000175029.16	CTBP2	4.8873	0.097867	1.02231e-06	0.0731565	0.108507	27	2M	DTL	Prostate
ENSG00000268906.1	CTC-518B2.9	4.87229	0.173698	1.10314e-06	0.0255946	0.0144858	20	2M	DTL	Prostate
ENSG00000162877.12	PM20D1	4.87187	0.0601727	1.10549e-06	0.219178	0.270083	33	2M	DTL	Prostate
ENSG00000101751.10	POLI	-4.85847	-0.0627516	1.18296e-06	0.174625	0.291206	52	2M	DTL	Prostate
ENSG00000164715.5	LMTK2	4.85052	0.0953863	1.2314e-06	0.0885963	0.110376	44	2M	DTL	Prostate
ENSG00000258352.1	RP11-23J18.1	-4.83916	-0.213439	1.30392e-06	0.0169355	0.0125296	13	2M	DTL	Prostate
ENSG00000278463.1	HIST1H2AB	4.83627	0.126331	1.32298e-06	0.0422897	0.0162922	19	2M	DTL	Prostate
ENSG00000243766.7	HOTTIP	-4.81012	-0.0862229	1.5084e-06	0.107145	0.0380148	56	2M	DTL	Prostate
ENSG00000072858.10	SIDT1	-4.78939	-0.115967	1.6729e-06	0.0539997	0.0321135	23	2M	DTL	Prostate
ENSG00000240990.9	HOXA11-AS	-4.76617	-0.134782	1.87759e-06	0.0401095	0.0137054	19	2M	DTL	Prostate
ENSG00000136819.15	C9orf78	-4.71665	-0.0893567	2.39759e-06	0.1014	0.160541	19	2M	DTL	Prostate
ENSG00000173540.12	GMPPB	4.70465	0.0474378	2.54305e-06	0.345086	0.365631	35	2M	DTL	Prostate
ENSG00000014257.15	ACPP	-4.67148	-0.101332	2.99041e-06	0.0767448	0.140604	11	2M	DTL	Prostate
ENSG00000182247.9	UBE2E2	-4.64802	-0.152439	3.35141e-06	0.0304031	0.016214	18	2M	DTL	Prostate
ENSG00000273679.1	RP11-566K19.8	4.6438	0.198145	3.42058e-06	0.0657043	0.0274453	7	2M	DTL	Prostate
