# Supplementary material for: Tissue-specific transfer learning improves functional variant and therapeutic target discoveries in breast and prostate cancer
Source: PLoS Genet. 2026 May 6;22(5):e1012145. doi: 10.1371/journal.pgen.1012145 (PMC13175468; doi:10.1371/journal.pgen.1012145)
Supplement: S10 Table — (XLSX) [file pgen.1012145.s016.xlsx]

## Sheet: Sheet1
S10 Table. Summary of TWAS gene discovery for 1M, 1.5M, and 2M TL- and Enformer-prioritized SNV subsets in breast and prostate cancer.
Model	Subsets	Number of SNVs	Pred TWAS gene (R2>0.01)	Sig TWAS gene	Number of Sig TWAS genes are druggable targets	Sig TWAS genes are druggable targets	% Sig TWAS genes are druggable	Sig TWAS genes presented in DisGeNET	% Sig TWAS genes presented in DisGeNET
Basemodel-breast	/	/	12930	62	4	HSD17B1, STXBP4, L3MBTL3, CASP8	0.0645161	25	0.403226
TL-breast	1M_DTL	1000000	12199	66	8	GSTM1, L3MBTL3, CASP8, DNMT3A, ULK3, KCNN4, GCDH, STXBP4	0.121212	30	0.454545
	1.5M_DTL	1500000	12417	63	8	GSTM1, L3MBTL3, CASP8, DNMT3A, HSD17B1, ULK3, KCNN4, STXBP4	0.126984	26	0.412698
	2M_DTL	2000000	12464	68	6	L3MBTL3, CASP8, HSD17B1, ULK3, KCNN4, STXBP4	0.0882353	26	0.382353
Enformer-breast	1M_Enformer	1000000	11478	76	7	FGF10, SLC22A5, CRHR1, SSTR3, GCDH, NAGLU, STXBP4	0.0921053	33	0.434211
	1.5M_Enformer	1500000	12044	70	5	SLC22A5, CASP8, LAMC2, GCDH, STXBP4	0.0714286	29	0.414286
	2M_Enformer	2000000	12339	72	4	CASP8, DNMT3A, SSTR3, STXBP4	0.0555556	26	0.361111
Basemodel-prostate	/	/	12725	70	11	BMPR1B, LRP5, ACAT2, GGCX, ARL3, MMP7, MAT2A, TPCN2, TMPRSS2,TSPO,MDM4	0.157143	22	0.314286
TL-prostate	1M_DTL	1000000	12268	74	12	MDM4, BMPR1B, TMPRSS2, NT5C2, MAT2A, MSMB, TSPO, GGCX, FPR1, TPCN2, ACPP, MMP7	0.162162	26	0.351351
	1.5M_DTL	1500000	12374	79	14	MDM4, BMPR1B, TMPRSS2, NT5C2, MAT2A, MSMB, TSPO, GGCX, TPCN2, MMP7, HOXA10, ACPP, HMOX2, LRP5	0.177215	28	0.35443
	2M_DTL	2000000	12391	77	12	MDM4, BMPR1B, TMPRSS2, NT5C2, MAT2A, MMP7, TSPO, GGCX, TPCN2, HOXA10, ACPP, LRP5	0.155844	28	0.363636
Enformer-prostate	1M_Enformer	1000000	11513	76	9	BMPR1B, TMPRSS2, NT5C2, MAT2A, GGCX, TPCN2, HOXA10, GSK3A, MMP7	0.118421	25	0.328947
	1.5M_Enformer	1500000	12109	73	10	BMPR1B, TMPRSS2, NT5C2, MAT2A, MSMB, TSPO, GGCX, TPCN2, HOXA10, MMP7	0.136986	21	0.287671
	2M_Enformer	2000000	12227	68	9	BMPR1B, TMPRSS2, NT5C2, MAT2A, MSMB, TSPO, GGCX, TPCN2, MMP7	0.132353	21	0.308824
