# Supplementary material for: Tissue-specific transfer learning improves functional variant and therapeutic target discoveries in breast and prostate cancer
Source: PLoS Genet. 2026 May 6;22(5):e1012145. doi: 10.1371/journal.pgen.1012145 (PMC13175468; doi:10.1371/journal.pgen.1012145)
Supplement: S11 Table — (XLSX) [file pgen.1012145.s017.xlsx]

## Sheet: Sheet1
S11 Table. DepMap CERES dependency scores (version 23Q4) for significant genes identified from TL-breast models
Cancer	Model	Genes	Median	Invasive Breast Carcinoma_1	Invasive Breast Carcinoma_2	Invasive Breast Carcinoma_3	Invasive Breast Carcinoma_4	Invasive Breast Carcinoma_5	Invasive Breast Carcinoma_6	Invasive Breast Carcinoma_7	Invasive Breast Carcinoma_8	Invasive Breast Carcinoma_9	Invasive Breast Carcinoma_10	Invasive Breast Carcinoma_11	Invasive Breast Carcinoma_12	Invasive Breast Carcinoma_13	Invasive Breast Carcinoma_14	Invasive Breast Carcinoma_15	Invasive Breast Carcinoma_16	Invasive Breast Carcinoma_17	Invasive Breast Carcinoma_18	Invasive Breast Carcinoma_19	Invasive Breast Carcinoma_20	Invasive Breast Carcinoma_21	Invasive Breast Carcinoma_22	Invasive Breast Carcinoma_23	Invasive Breast Carcinoma_24	Invasive Breast Carcinoma_25	Invasive Breast Carcinoma_26	Invasive Breast Carcinoma_27	Invasive Breast Carcinoma_28	Invasive Breast Carcinoma_29	Invasive Breast Carcinoma_30	Invasive Breast Carcinoma_31	Invasive Breast Carcinoma_32	Invasive Breast Carcinoma_33	Invasive Breast Carcinoma_34	Invasive Breast Carcinoma_35	Invasive Breast Carcinoma_36	Invasive Breast Carcinoma_37	Invasive Breast Carcinoma_38	Invasive Breast Carcinoma_39	Invasive Breast Carcinoma_40	Invasive Breast Carcinoma_41	Invasive Breast Carcinoma_42	Invasive Breast Carcinoma_43	Invasive Breast Carcinoma_44
Breast	1M_DTL	RPS23	-2.25751	-2.35251	-2.98469	-3.0954	-2.40869	-2.73371	-2.32985	-2.07475	-2.27449	-1.75087	-2.00484	-2.05069	-3.2566	-2.25794	-2.53273	-1.95176	-2.01612	-1.70784	-2.43681	-2.07111	-1.69332	-2.89687	-2.33064	-2.3431	-2.43468	-2.25709	-2.2459	-1.88213	-3.00557	-2.18732	-2.67752	-2.61507	-2.11872	-1.89405	-1.80365	-2.31902	-2.10326	-2.41052	-2.39069	-2.22427	-1.75379	-1.89558	-2.81659	-1.91843	-1.83261
Breast	1M_DTL	RPLP2	-1.23623	-1.44694	-1.4234	-1.12875	-0.865603	-1.85988	-1.02325	-1.39686	-0.917236	-1.11173	-1.1159	-1.70429	-1.43315	-1.15083	-1.04853	-0.812411	-1.12398	-0.965242	-0.488319	-1.10478	-1.34215	-1.88058	-1.46201	-1.55506	-1.29679	-1.29788	-1.17164	-1.42606	-1.46928	-1.44588	-1.47437	-1.0852	-1.25729	-1.28865	-1.21191	-0.980552	-1.22231	-1.16704	-2.03027	-1.25015	-1.33897	-0.938527	-1.09446	-0.960071	-1.64526
Breast	1M_DTL	SUGP1	-0.803995	-0.932339	-0.740622	-0.833133	-0.920892	-0.572518	-0.926934	-0.726014	-1.2315	-0.890045	-1.14068	-0.709619	-0.777682	-0.844975	-0.54408	-1.15873	-0.818497	-1.05495	-0.683544	-0.771877	-0.523882	-1.05418	-0.869077	-0.84485	-0.775405	-0.816565	-0.646562	-0.831527	-0.703853	-0.509851	-0.469322	-0.961146	-0.49294	-1.0168	-0.70246	-0.549642	-0.40161	-1.23304	-0.933961	-0.760609	-0.650657	-0.828454	-0.791425	-0.549604	-0.911442
Breast	1M_DTL	LRRC37A2	-0.329903	0.0948994	-0.851607	-0.126532	-0.688055	-0.125268	-0.386862	-0.376991	-0.328253	-0.0775456	0.13957	-0.187223	-1.31459	-0.480767	-0.126256	-0.456483	-0.202454	-0.329903		-0.143279	-0.541631		-0.0947176	-0.128096	-0.96118	-0.571434	-0.630099	-0.347416	0.0992245	-0.102262	-0.321791			-0.191933	-0.289534	-1.02262	-0.196333	-0.639213	-0.672389	-0.447559	-0.492037	0.0457323	-0.555571		-0.737919
Breast	1M_DTL	SNX32	-0.216501	-0.232582	-0.168225	-0.258347	-0.335946	0.0275465	-0.174174	-0.132613	-0.213765	-0.200022	-0.123797	-0.397756	-0.310173	-0.549547	-0.2332	-0.659584	-0.216619	-0.283139	-0.112571	-0.334609	-0.347521	-0.0193989	-0.405128	-0.270185	-0.333367	-0.137248	-0.650663	-0.264933	-0.199209	-0.335626	-0.234382	-0.0749065	-0.0722755	-0.132507	-0.0108942	-0.57608	-0.115295	-0.0445107	-0.191168	-0.210447	-0.0478532	-0.220415	-0.175621	-0.216383	-0.429524
Breast	1M_DTL	CRLF3	-0.216254	-0.141243	-0.447192	-0.280508	-0.219714	-0.175552	-0.237371	-0.261347	-0.106899	-0.189065	-0.446216	-0.318213	-0.213603	-0.0773593	-0.188122	-0.682074	-0.123518	-0.415921	-0.338088	-0.0410414	-0.306311	-0.236972	-0.340278	-0.345989	-0.21692	-0.110711	-0.0795835	-0.209487	-0.146286	-0.165657	-0.22569	-0.327408	-0.170603	-0.215589	-0.194348	-0.144631	-0.105177	0.0850881	-0.114822	-0.268733	-0.217898	-0.142852	-0.336584	-0.386864	-0.295158
Breast	1M_DTL	CDC42EP2	-0.16683	-0.15531	-0.139404	-0.150286	-0.0575215	-0.0287454	-0.200519	-0.17317	-0.160383	-0.362129	-0.131678	-0.315655	-0.357264	-0.223097	-0.27523	-0.219144	-0.317522	-0.0811407	-0.18131	-0.296126	-0.42127	-0.126851	-0.0653306	-0.246198	-0.367706	-0.101286	-0.635386	-0.0630752	-0.251327	0.0373771	-0.00356905	-0.252011	-0.122859	-0.178397	-0.160489	0.0140301	-0.138871	-0.0305611	-0.329959	-0.0579236	-0.581251	-0.213357	-0.0901202	0.121028	-0.274484
Breast	1M_DTL	HMGN4	-0.180438	-0.180611	0.0987858	-0.207741	-0.20208	-0.295691	-0.2322	-0.268829	-0.253485	-0.14693	-0.178273	-0.0176295	-0.141525	-0.270013	-0.183675	-0.200097	-0.161904	-0.0459851	-0.0758606	-0.209639	-0.11269	-0.032895	-0.174723	-0.124409	-0.245634	-0.0316369	-0.15079	-0.180264	-0.109166	-0.124546	-0.226941	0.304971	-0.174132	-0.190349	-0.207473	-0.0442194	-0.10785	-0.251261	-0.265405	-0.21499	-0.253635	-0.238919	-0.214767	-0.00229989	-0.250719
Breast	1M_DTL	MAN2C1	-0.134142	-0.162857	-0.347619	-0.101472	-0.0487989	-0.188093	-0.0771119	-0.155944	-0.153343	-0.0762848	-0.0678788	0.0391325	-0.131207	-0.21454	-0.0492877	-0.0955001	-0.112058	-0.0519898	-0.140249	-0.212763	-0.138916	-0.527004	-0.185172	-0.240679	-0.0917012	-0.0178821	-0.0875447	-0.109303	-0.0864881	-0.199833	0.00721706	-0.231678	-0.135446	-0.0299641	-0.310225	-0.364048	-0.125686	-0.475348	-0.0999924	-0.287784	-0.0456458	-0.204036	-0.13631	-0.132838	-0.1529
Breast	1M_DTL	ATG10	-0.0664238	0.232881	-0.0384743	-0.135069	0.0827012	-0.10858	-0.0415522	-0.126707	0.0107166	-0.0978903	-0.0778911	-0.259179	-0.0756105	-0.291359	-0.120676	0.006868	0.0288448	-0.057237	0.076363	-0.109205	-0.101954	-0.118184	-0.0184741	0.0163945	-0.000397128	-0.0563162	0.0527668	0.053791	-0.00472893	0.116088	0.0768917	0.0157017	-0.614449	-0.10496	-0.185036	0.219045	-0.35358	0.0379477	-0.309115	-0.172162	-0.405774	0.0530769	-0.234529	-0.844161	-0.157264
Breast	1M_DTL	KLHDC7A	-0.0840849	0.0175065	0.00437159	-0.138769	0.00325973	-0.136287	-0.0583561	-0.162198	-0.128085	-0.0943809	-0.250222	0.180726	-0.100722	0.00453782	-0.132881	-0.290509	-0.00761763	-0.142197	0.0395754	-0.084338	-0.0526265	-0.036699	-0.112288	-0.107121	-0.00344088	-0.106025	-0.149208	-0.10823	-0.0838319	-0.249457	-0.335491	-0.166849	-0.0720447	-0.00992079	-0.103102	0.148234	-0.172773	0.0197937	-0.0471432	-0.0105112	-0.164747	0.071085	-0.0188371	-0.062213	0.072984
Breast	1M_DTL	CHID1	-0.0591235	0.11385	-0.00370248	0.0216579	0.0978411	-0.0833073	0.0230443	-0.0166087	-0.172449	-0.168419	-0.0554408	-0.191611	-0.0333385	-0.0136489	-0.0647987	-0.0802228	0.0250448	-0.0241819	-0.0965915	-0.00522806	-0.0220337	-0.134719	0.0758425	-0.0838943	-0.166045	-0.0192025	-0.203957	0.0481511	-0.20689	0.0367168	-0.06857	0.0293249	0.0190395	-0.0687388	-0.0628187	-0.206752	-0.0620123	-0.212746	-0.0562347	-0.106703	-0.18671	0.0903723	-0.0233401	-0.262075	-0.0961407
Breast	1M_DTL	ZNF404	-0.0828802	-0.175218	0.154342	-0.0845864	-0.0662881	-0.019895	-0.200524	-0.0348328	-0.18707	-0.208485	-0.0945864	0.0568128	-0.0917253	-0.0997754	-0.167813	-0.0081163	-0.0626941	-0.0288023	-0.189093	-0.059414	0.0561143	0.45552	-0.183879	-0.101917	-0.0657221	-0.10344	-0.081174	-0.00274063	0.0477794	-0.0263925	-0.144623	0.102694	-0.0879979	0.0484082	-0.102934	0.0334779	-0.266476	-0.309008	-0.175657	-0.165725	-0.0717405	-0.122969	-0.0349589	0.308365	-0.094329
Breast	1M_DTL	GCDH	-0.0272516	0.00474094	-0.0778342	0.0525347	0.0134566	0.0411969	-0.167133	0.0775511	0.0115662	0.0371116	-0.0697701	0.0407188	-0.118956	-0.121619	-0.0796066	-0.102177	-0.0285799	-0.0259232	-0.182929	0.0647087	-0.11301	0.0199603	-0.10165	-0.0629361	-0.143045	0.0632381	0.179293	-0.024965	0.0362231	0.0578746	0.00542903	-0.109709	-0.149753	-0.0502969	-0.0117572	-0.181293	0.0990131	-0.132881	-0.0877473	0.125278	-0.0540052	-0.255589	-0.046421	0.0787478	-0.0258631
Breast	1M_DTL	ULK3	-0.0307199	0.0382615	0.0144621	-0.00593271	-0.0261838	0.209737	-0.103942	-0.0265167	-0.0380692	-0.140228	-0.0196084	-0.0841655	-0.224539	0.111479	-0.108391	0.217455	-0.0461259	0.0317803		-0.0964697	-0.0916041		-0.191104	-0.154247	-0.0820287	0.0626302	0.22146	0.140632	-0.226931	-0.0307199	0.082693			-0.0747987	-0.117185	-0.0996354	-0.306752	-0.202268	0.0307682	0.0393369	0.0064967	-0.0685199	0.0710879		0.0193702
Breast	1M_DTL	MUTYH	-0.0360828	-0.0398098	-0.0522595	-0.0758913	0.000359908	-0.176889	-0.0250385	-0.0727654	-0.129238	0.0273581	-0.107813	0.0557731	-0.195573	0.0346746	-0.0726943	-0.149106	0.0585528	0.00228843	0.138668	-0.178179	-0.118516	0.053374	-0.0601463	-0.0436834	-0.0734742	-0.0323558	0.15049	-0.113269	0.0545697	0.04435	-0.101313	-0.128917	0.0691587	-0.0637508	0.0370133	0.0755463	-0.0795518	0.0539432	-0.0170066	0.0876417	0.116679	-0.0306747	-0.109293	-0.166369	0.0775048
Breast	1M_DTL	NPTXR	0.000960645	0.0303418	-0.150673	0.00552724	0.0477323	-0.0443591	0.0701476	0.0454134	-0.00738189	-0.0840009	0.110378	0.0889688	0.0581627	-0.162651	0.0150456	-0.128707	0.0170442	-0.129588	-0.1418	0.0159803	0.0743597	0.0290852	-0.0745104	-0.124623	-0.0623722	0.043818	-0.144092	-0.00584921	0.072275	-0.0915274	-0.198251	0.0718951	-0.0859172	0.0354345	-0.00360595	0.341607	0.0456655	-0.159765	0.134938	0.0229031	-0.0140246	-0.174574	0.0468556	-0.0229939	-0.0616857
Breast	1M_DTL	TRIM38	0.0172021	-0.105239	0.106237	0.0978612	-0.0663482	0.142033	0.0826047	-0.0411362	0.0636071	0.0673125	-0.0817552	-0.0897529	-0.0568699	0.123792	-0.00148323	0.0744554	0.255299	0.13297	-0.198504	-0.144716	0.0819333	0.235026	-0.0275521	-0.0221655	0.0457541	-0.0335008	0.0587037	0.0733866	0.0434202	0.103108	0.00687447	0.122515	-0.112124	-0.0582293	-0.204487	0.186153	0.0275298	-0.0284876	0.135871	-0.0178129	0.0455354	-0.0430427	-0.0353898	-0.219709	-0.00268933
Breast	1M_DTL	GSTM1	0.0347022	0.114767	-0.0831365	-0.593096	-0.0290355	0.3867	-0.0259402	-0.06412	0.148053	0.122544	0.23987	0.321489	-0.383126	0.154131	0.0336827	-0.0540458	-0.0407913	0.0164258		0.056848	-0.0887729		-0.0283161	0.0347022	0.0939852	0.0231929	0.183958	0.059904	-0.00541521	-0.129475	0.0381543			-0.00260913	0.0154373	0.151406	0.0670978	0.0715615	-0.0904343	0.0552547	-0.308059	0.0991564	0.0734274		0.0720182
Breast	1M_DTL	KCNN4	0.0296698	0.0790734	-0.098819	-0.0257525	0.0854458	0.0495249	0.0120798	-0.0102872	0.160167	0.0444721	0.0534551	-0.0458413	-0.0338018	0.120998	0.124249	-0.0410707	0.0676936	0.0938477	0.0428217	-0.056585	-0.0723531	0.0531437	0.146405	0.0546048	0.155827	-0.0677343	0.0624756	-0.0114994	0.103043	0.172597	-0.0699671	-0.0470352	-0.108101	-0.0936572	-0.154339	-0.0343118	0.0432989	-0.0223598	-0.041595	0.0326088	0.270531	-0.0247961	0.19609	0.0267308	0.0185458
Breast	1M_DTL	DNMT3A	0.0348	0.0901423	0.154256	-0.000796184	-0.0474266	0.200415	-0.0488731	-0.0865783	0.154087	0.126276	0.166017	0.392219	0.0912399	0.0440305	-0.0195181	0.173719	-0.046547	0.119005	-0.125943	0.00850458	0.0507032	-0.138314	0.0159071	0.0697795	0.0157663	0.159573	-0.0149437	-0.133778	0.0887698	0.0344128	0.0169814	-0.0301748	-0.0259898	0.0747591	0.00599355	0.129947	-0.0905086	0.0669673	0.0351872	0.00242941	-0.214801	0.156668	0.0216164	0.046643	0.132498
Breast	1M_DTL	L3MBTL3	0.0492753	0.0388439	0.0799369	0.0504647	-0.00259401	-0.151293	-0.0102425	0.389318	0.0323133	0.0635192	0.245357	0.147337	-0.0630162	0.0805208	0.0591522	-0.163661	-0.0431562	0.203573	0.13172	0.00932202	0.059332	-0.171458	0.0710866	-0.106601	0.142209	0.399437	-0.0979806	0.0205788	0.0774857	0.187354	0.0202581	0.142861	0.18608	0.0152743	-0.109707	0.0437783	0.115498	0.117707	0.0127968	0.14432	0.0480859	0.0343774	-0.0893954	-0.374595	0.134018
Breast	1M_DTL	RCCD1	0.0525871	0.134178	0.102396	-0.115216	-0.0209775	0.122886	0.045563	-0.103085	0.171869	0.253872	-0.06354	-0.17458	0.343964	0.163337	-0.044307	-0.0606583	0.264956	-0.0637292	0.206144	-0.0532887	-0.084022	0.0134996	0.0611627	0.0260579	0.0353845	0.123863	0.148403	0.0736513	0.203048	0.081467	-0.0857692	-0.15419	0.227086	0.0766045	-0.00980095	-0.174833	0.251253	-0.0152424	0.135078	-0.0816126	0.166566	-0.126347	0.044392	0.0596113	0.191103
Breast	1M_DTL	CBX8	0.0440558	0.145714	0.178422	0.171218	0.00161522	0.0443898	0.0464778	0.0126005	0.256723	0.0387624	-0.0305573	0.132436	0.0242568	0.0980997	0.0397867	0.0771047	0.0574842	0.169676	0.0437217	-0.0079762	0.0382212	-0.0578187	-0.123675	0.0951622	0.0968104	0.0725866	0.0818141	0.00431106	-0.113798	-0.0206961	0.0217718	0.0461261	-0.0594863	0.0837728	0.0291601	-0.0783278	0.0488858	0.0163688	0.0791227	0.282448	0.374472	-0.0690565	-0.0107626	0.0424495	0.123712
Breast	1M_DTL	STXBP4	0.0740606	-0.0488245	-0.12804	-0.00396096	-0.0108645	0.0778804	0.0349402	0.157407	0.0464894	0.083769	0.1806	0.237833	0.0481232	0.149379	0.0726652	0.0754561	0.0949243	0.0238403	-0.62867	0.0324647	0.0778069	-0.108878	0.218451	0.00816356	0.0203177	0.0262322	0.072011	0.106516	-0.00418448	0.166169	0.136537	0.179889	0.202146	0.0903616	0.117799	0.148173	-0.0231115	-0.0828214	0.110346	0.0458348	0.128215	0.0467791	0.0362171	0.193069	0.129678
Breast	1M_DTL	CASP8	0.099286	0.0327259	0.0389232	0.134094	-0.075171	-0.0429014	0.0943031	0.15199	0.0693285	0.172105	0.0127128	-0.0820104	-0.234109	0.115509	0.155513	-0.028646	0.0361794	0.124426	0.0567625	0.0404745	0.121243	0.421928	0.191677	0.0436695	0.138474	0.223449	0.182627	0.0574994	0.155767	-0.180855	0.0316894	0.352317	0.11502	0.100605	-0.0286179	0.291118	0.0631338	0.164916	0.267795	0.453418	-0.0350237	0.0979669	0.0295629	0.355425	0.274314
Breast	1.5M_DTL	RPS23	-2.25751	-2.35251	-2.98469	-3.0954	-2.40869	-2.73371	-2.32985	-2.07475	-2.27449	-1.75087	-2.00484	-2.05069	-3.2566	-2.25794	-2.53273	-1.95176	-2.01612	-1.70784	-2.43681	-2.07111	-1.69332	-2.89687	-2.33064	-2.3431	-2.43468	-2.25709	-2.2459	-1.88213	-3.00557	-2.18732	-2.67752	-2.61507	-2.11872	-1.89405	-1.80365	-2.31902	-2.10326	-2.41052	-2.39069	-2.22427	-1.75379	-1.89558	-2.81659	-1.91843	-1.83261
Breast	1.5M_DTL	RPLP2	-1.23623	-1.44694	-1.4234	-1.12875	-0.865603	-1.85988	-1.02325	-1.39686	-0.917236	-1.11173	-1.1159	-1.70429	-1.43315	-1.15083	-1.04853	-0.812411	-1.12398	-0.965242	-0.488319	-1.10478	-1.34215	-1.88058	-1.46201	-1.55506	-1.29679	-1.29788	-1.17164	-1.42606	-1.46928	-1.44588	-1.47437	-1.0852	-1.25729	-1.28865	-1.21191	-0.980552	-1.22231	-1.16704	-2.03027	-1.25015	-1.33897	-0.938527	-1.09446	-0.960071	-1.64526
Breast	1.5M_DTL	SUGP1	-0.803995	-0.932339	-0.740622	-0.833133	-0.920892	-0.572518	-0.926934	-0.726014	-1.2315	-0.890045	-1.14068	-0.709619	-0.777682	-0.844975	-0.54408	-1.15873	-0.818497	-1.05495	-0.683544	-0.771877	-0.523882	-1.05418	-0.869077	-0.84485	-0.775405	-0.816565	-0.646562	-0.831527	-0.703853	-0.509851	-0.469322	-0.961146	-0.49294	-1.0168	-0.70246	-0.549642	-0.40161	-1.23304	-0.933961	-0.760609	-0.650657	-0.828454	-0.791425	-0.549604	-0.911442
Breast	1.5M_DTL	LRRC37A2	-0.329903	0.0948994	-0.851607	-0.126532	-0.688055	-0.125268	-0.386862	-0.376991	-0.328253	-0.0775456	0.13957	-0.187223	-1.31459	-0.480767	-0.126256	-0.456483	-0.202454	-0.329903		-0.143279	-0.541631		-0.0947176	-0.128096	-0.96118	-0.571434	-0.630099	-0.347416	0.0992245	-0.102262	-0.321791			-0.191933	-0.289534	-1.02262	-0.196333	-0.639213	-0.672389	-0.447559	-0.492037	0.0457323	-0.555571		-0.737919
Breast	1.5M_DTL	NSUN4	-0.355181	-0.248647	-0.61132	-0.745548	-0.247268	-0.592324	-0.676825	-0.429442	-0.348027	-0.344156	-0.547178	-0.326063	-0.327246	-0.278124	-0.566281	-0.381084	-0.153856	-0.470645	-0.351529	-0.277547	-0.0647101	-0.678172	-0.196799	-0.545241	-0.685345	-0.358833	0.110097	-0.472745	-0.648114	-0.227472	-0.69635	-0.472163	-0.479215	-0.0903988	-0.576957	-0.443261	0.0178633	0.01786	-0.34023	-0.224777	-0.279549	-0.40021	-0.173948	-0.415085	-0.284842
Breast	1.5M_DTL	SNX32	-0.216501	-0.232582	-0.168225	-0.258347	-0.335946	0.0275465	-0.174174	-0.132613	-0.213765	-0.200022	-0.123797	-0.397756	-0.310173	-0.549547	-0.2332	-0.659584	-0.216619	-0.283139	-0.112571	-0.334609	-0.347521	-0.0193989	-0.405128	-0.270185	-0.333367	-0.137248	-0.650663	-0.264933	-0.199209	-0.335626	-0.234382	-0.0749065	-0.0722755	-0.132507	-0.0108942	-0.57608	-0.115295	-0.0445107	-0.191168	-0.210447	-0.0478532	-0.220415	-0.175621	-0.216383	-0.429524
Breast	1.5M_DTL	CRLF3	-0.216254	-0.141243	-0.447192	-0.280508	-0.219714	-0.175552	-0.237371	-0.261347	-0.106899	-0.189065	-0.446216	-0.318213	-0.213603	-0.0773593	-0.188122	-0.682074	-0.123518	-0.415921	-0.338088	-0.0410414	-0.306311	-0.236972	-0.340278	-0.345989	-0.21692	-0.110711	-0.0795835	-0.209487	-0.146286	-0.165657	-0.22569	-0.327408	-0.170603	-0.215589	-0.194348	-0.144631	-0.105177	0.0850881	-0.114822	-0.268733	-0.217898	-0.142852	-0.336584	-0.386864	-0.295158
Breast	1.5M_DTL	HMGN4	-0.180438	-0.180611	0.0987858	-0.207741	-0.20208	-0.295691	-0.2322	-0.268829	-0.253485	-0.14693	-0.178273	-0.0176295	-0.141525	-0.270013	-0.183675	-0.200097	-0.161904	-0.0459851	-0.0758606	-0.209639	-0.11269	-0.032895	-0.174723	-0.124409	-0.245634	-0.0316369	-0.15079	-0.180264	-0.109166	-0.124546	-0.226941	0.304971	-0.174132	-0.190349	-0.207473	-0.0442194	-0.10785	-0.251261	-0.265405	-0.21499	-0.253635	-0.238919	-0.214767	-0.00229989	-0.250719
Breast	1.5M_DTL	MAN2C1	-0.134142	-0.162857	-0.347619	-0.101472	-0.0487989	-0.188093	-0.0771119	-0.155944	-0.153343	-0.0762848	-0.0678788	0.0391325	-0.131207	-0.21454	-0.0492877	-0.0955001	-0.112058	-0.0519898	-0.140249	-0.212763	-0.138916	-0.527004	-0.185172	-0.240679	-0.0917012	-0.0178821	-0.0875447	-0.109303	-0.0864881	-0.199833	0.00721706	-0.231678	-0.135446	-0.0299641	-0.310225	-0.364048	-0.125686	-0.475348	-0.0999924	-0.287784	-0.0456458	-0.204036	-0.13631	-0.132838	-0.1529
Breast	1.5M_DTL	ATG10	-0.0664238	0.232881	-0.0384743	-0.135069	0.0827012	-0.10858	-0.0415522	-0.126707	0.0107166	-0.0978903	-0.0778911	-0.259179	-0.0756105	-0.291359	-0.120676	0.006868	0.0288448	-0.057237	0.076363	-0.109205	-0.101954	-0.118184	-0.0184741	0.0163945	-0.000397128	-0.0563162	0.0527668	0.053791	-0.00472893	0.116088	0.0768917	0.0157017	-0.614449	-0.10496	-0.185036	0.219045	-0.35358	0.0379477	-0.309115	-0.172162	-0.405774	0.0530769	-0.234529	-0.844161	-0.157264
Breast	1.5M_DTL	KLHDC7A	-0.0840849	0.0175065	0.00437159	-0.138769	0.00325973	-0.136287	-0.0583561	-0.162198	-0.128085	-0.0943809	-0.250222	0.180726	-0.100722	0.00453782	-0.132881	-0.290509	-0.00761763	-0.142197	0.0395754	-0.084338	-0.0526265	-0.036699	-0.112288	-0.107121	-0.00344088	-0.106025	-0.149208	-0.10823	-0.0838319	-0.249457	-0.335491	-0.166849	-0.0720447	-0.00992079	-0.103102	0.148234	-0.172773	0.0197937	-0.0471432	-0.0105112	-0.164747	0.071085	-0.0188371	-0.062213	0.072984
Breast	1.5M_DTL	CHID1	-0.0591235	0.11385	-0.00370248	0.0216579	0.0978411	-0.0833073	0.0230443	-0.0166087	-0.172449	-0.168419	-0.0554408	-0.191611	-0.0333385	-0.0136489	-0.0647987	-0.0802228	0.0250448	-0.0241819	-0.0965915	-0.00522806	-0.0220337	-0.134719	0.0758425	-0.0838943	-0.166045	-0.0192025	-0.203957	0.0481511	-0.20689	0.0367168	-0.06857	0.0293249	0.0190395	-0.0687388	-0.0628187	-0.206752	-0.0620123	-0.212746	-0.0562347	-0.106703	-0.18671	0.0903723	-0.0233401	-0.262075	-0.0961407
Breast	1.5M_DTL	ZNF404	-0.0828802	-0.175218	0.154342	-0.0845864	-0.0662881	-0.019895	-0.200524	-0.0348328	-0.18707	-0.208485	-0.0945864	0.0568128	-0.0917253	-0.0997754	-0.167813	-0.0081163	-0.0626941	-0.0288023	-0.189093	-0.059414	0.0561143	0.45552	-0.183879	-0.101917	-0.0657221	-0.10344	-0.081174	-0.00274063	0.0477794	-0.0263925	-0.144623	0.102694	-0.0879979	0.0484082	-0.102934	0.0334779	-0.266476	-0.309008	-0.175657	-0.165725	-0.0717405	-0.122969	-0.0349589	0.308365	-0.094329
Breast	1.5M_DTL	ULK3	-0.0307199	0.0382615	0.0144621	-0.00593271	-0.0261838	0.209737	-0.103942	-0.0265167	-0.0380692	-0.140228	-0.0196084	-0.0841655	-0.224539	0.111479	-0.108391	0.217455	-0.0461259	0.0317803		-0.0964697	-0.0916041		-0.191104	-0.154247	-0.0820287	0.0626302	0.22146	0.140632	-0.226931	-0.0307199	0.082693			-0.0747987	-0.117185	-0.0996354	-0.306752	-0.202268	0.0307682	0.0393369	0.0064967	-0.0685199	0.0710879		0.0193702
Breast	1.5M_DTL	MUTYH	-0.0360828	-0.0398098	-0.0522595	-0.0758913	0.000359908	-0.176889	-0.0250385	-0.0727654	-0.129238	0.0273581	-0.107813	0.0557731	-0.195573	0.0346746	-0.0726943	-0.149106	0.0585528	0.00228843	0.138668	-0.178179	-0.118516	0.053374	-0.0601463	-0.0436834	-0.0734742	-0.0323558	0.15049	-0.113269	0.0545697	0.04435	-0.101313	-0.128917	0.0691587	-0.0637508	0.0370133	0.0755463	-0.0795518	0.0539432	-0.0170066	0.0876417	0.116679	-0.0306747	-0.109293	-0.166369	0.0775048
Breast	1.5M_DTL	NPTXR	0.000960645	0.0303418	-0.150673	0.00552724	0.0477323	-0.0443591	0.0701476	0.0454134	-0.00738189	-0.0840009	0.110378	0.0889688	0.0581627	-0.162651	0.0150456	-0.128707	0.0170442	-0.129588	-0.1418	0.0159803	0.0743597	0.0290852	-0.0745104	-0.124623	-0.0623722	0.043818	-0.144092	-0.00584921	0.072275	-0.0915274	-0.198251	0.0718951	-0.0859172	0.0354345	-0.00360595	0.341607	0.0456655	-0.159765	0.134938	0.0229031	-0.0140246	-0.174574	0.0468556	-0.0229939	-0.0616857
Breast	1.5M_DTL	TMEM245	-0.011776	-0.0108135	0.188371	0.0244339	0.0863148	0.0925157	0.0426842	0.0706677	0.141381	-0.0609872	0.03303	0.0295777	0.0698977	-0.20887	0.0268211	0.100938	-0.0207625	-0.121992	0.0866538	-0.126831	-0.0522975	-0.06303	-0.00237867	-0.0584717	-0.119865	0.11102	0.086617	-0.03272	0.0595785	-0.0372973	-0.0127385	-0.0400015	0.087726	-0.0260972	-0.138325	0.0351754	-0.0265296	-0.124054	-0.0178184	-0.0032052	-0.292255	-0.0178804	-0.000850819	-0.0923113	-0.131214
Breast	1.5M_DTL	GSTM1	0.0347022	0.114767	-0.0831365	-0.593096	-0.0290355	0.3867	-0.0259402	-0.06412	0.148053	0.122544	0.23987	0.321489	-0.383126	0.154131	0.0336827	-0.0540458	-0.0407913	0.0164258		0.056848	-0.0887729		-0.0283161	0.0347022	0.0939852	0.0231929	0.183958	0.059904	-0.00541521	-0.129475	0.0381543			-0.00260913	0.0154373	0.151406	0.0670978	0.0715615	-0.0904343	0.0552547	-0.308059	0.0991564	0.0734274		0.0720182
Breast	1.5M_DTL	KCNN4	0.0296698	0.0790734	-0.098819	-0.0257525	0.0854458	0.0495249	0.0120798	-0.0102872	0.160167	0.0444721	0.0534551	-0.0458413	-0.0338018	0.120998	0.124249	-0.0410707	0.0676936	0.0938477	0.0428217	-0.056585	-0.0723531	0.0531437	0.146405	0.0546048	0.155827	-0.0677343	0.0624756	-0.0114994	0.103043	0.172597	-0.0699671	-0.0470352	-0.108101	-0.0936572	-0.154339	-0.0343118	0.0432989	-0.0223598	-0.041595	0.0326088	0.270531	-0.0247961	0.19609	0.0267308	0.0185458
Breast	1.5M_DTL	DNMT3A	0.0348	0.0901423	0.154256	-0.000796184	-0.0474266	0.200415	-0.0488731	-0.0865783	0.154087	0.126276	0.166017	0.392219	0.0912399	0.0440305	-0.0195181	0.173719	-0.046547	0.119005	-0.125943	0.00850458	0.0507032	-0.138314	0.0159071	0.0697795	0.0157663	0.159573	-0.0149437	-0.133778	0.0887698	0.0344128	0.0169814	-0.0301748	-0.0259898	0.0747591	0.00599355	0.129947	-0.0905086	0.0669673	0.0351872	0.00242941	-0.214801	0.156668	0.0216164	0.046643	0.132498
Breast	1.5M_DTL	L3MBTL3	0.0492753	0.0388439	0.0799369	0.0504647	-0.00259401	-0.151293	-0.0102425	0.389318	0.0323133	0.0635192	0.245357	0.147337	-0.0630162	0.0805208	0.0591522	-0.163661	-0.0431562	0.203573	0.13172	0.00932202	0.059332	-0.171458	0.0710866	-0.106601	0.142209	0.399437	-0.0979806	0.0205788	0.0774857	0.187354	0.0202581	0.142861	0.18608	0.0152743	-0.109707	0.0437783	0.115498	0.117707	0.0127968	0.14432	0.0480859	0.0343774	-0.0893954	-0.374595	0.134018
Breast	1.5M_DTL	RCCD1	0.0525871	0.134178	0.102396	-0.115216	-0.0209775	0.122886	0.045563	-0.103085	0.171869	0.253872	-0.06354	-0.17458	0.343964	0.163337	-0.044307	-0.0606583	0.264956	-0.0637292	0.206144	-0.0532887	-0.084022	0.0134996	0.0611627	0.0260579	0.0353845	0.123863	0.148403	0.0736513	0.203048	0.081467	-0.0857692	-0.15419	0.227086	0.0766045	-0.00980095	-0.174833	0.251253	-0.0152424	0.135078	-0.0816126	0.166566	-0.126347	0.044392	0.0596113	0.191103
Breast	1.5M_DTL	TMIE	0.0457115	-0.118458	-0.0696587	0.138346	0.127057	0.120102	0.162646	0.0663173	-0.102063	0.00605936	0.0295049	-0.0268704	-0.0130005	0.01645	0.011659	-0.00895101	0.153721	0.103049	0.283949	0.00858721	0.058479	0.0644037	-0.0713747	0.0372915	0.0636948	0.0668413	0.15507	0.135891	0.0442974	0.140538	0.0121515	0.101894	0.0493769	0.0309002	0.00567384	-0.0679953	0.00975156	0.0792338	0.079245	0.0457971	0.372385	0.0467006	0.0456259	0.0416932	-0.0325727
Breast	1.5M_DTL	HSD17B1	0.0723649	0.107364	0.118667	0.21291	-0.0471938	0.0611724	0.101785	0.0685606	0.0946991	0.0352632	0.301893	0.151269	-0.0596564	0.0170472	0.00584205	0.0969608	0.145424	0.217816	0.201663	0.0824751	0.0229591	0.117588	0.197056	0.0892028	0.0213899	0.0615325	0.155914	-0.0506157	-0.0601436	0.155159	0.116107	0.154394	-0.0458149	0.0350212	-0.0365298	-0.00919422	-0.0874155	-0.0189156	0.163866	-0.180956	-0.334752	0.106865	0.0761693	-0.00757006	-0.0752845
Breast	1.5M_DTL	CBX8	0.0440558	0.145714	0.178422	0.171218	0.00161522	0.0443898	0.0464778	0.0126005	0.256723	0.0387624	-0.0305573	0.132436	0.0242568	0.0980997	0.0397867	0.0771047	0.0574842	0.169676	0.0437217	-0.0079762	0.0382212	-0.0578187	-0.123675	0.0951622	0.0968104	0.0725866	0.0818141	0.00431106	-0.113798	-0.0206961	0.0217718	0.0461261	-0.0594863	0.0837728	0.0291601	-0.0783278	0.0488858	0.0163688	0.0791227	0.282448	0.374472	-0.0690565	-0.0107626	0.0424495	0.123712
Breast	1.5M_DTL	STXBP4	0.0740606	-0.0488245	-0.12804	-0.00396096	-0.0108645	0.0778804	0.0349402	0.157407	0.0464894	0.083769	0.1806	0.237833	0.0481232	0.149379	0.0726652	0.0754561	0.0949243	0.0238403	-0.62867	0.0324647	0.0778069	-0.108878	0.218451	0.00816356	0.0203177	0.0262322	0.072011	0.106516	-0.00418448	0.166169	0.136537	0.179889	0.202146	0.0903616	0.117799	0.148173	-0.0231115	-0.0828214	0.110346	0.0458348	0.128215	0.0467791	0.0362171	0.193069	0.129678
Breast	1.5M_DTL	CASP8	0.099286	0.0327259	0.0389232	0.134094	-0.075171	-0.0429014	0.0943031	0.15199	0.0693285	0.172105	0.0127128	-0.0820104	-0.234109	0.115509	0.155513	-0.028646	0.0361794	0.124426	0.0567625	0.0404745	0.121243	0.421928	0.191677	0.0436695	0.138474	0.223449	0.182627	0.0574994	0.155767	-0.180855	0.0316894	0.352317	0.11502	0.100605	-0.0286179	0.291118	0.0631338	0.164916	0.267795	0.453418	-0.0350237	0.0979669	0.0295629	0.355425	0.274314
Breast	2M_DTL	RPS23	-2.25751	-2.35251	-2.98469	-3.0954	-2.40869	-2.73371	-2.32985	-2.07475	-2.27449	-1.75087	-2.00484	-2.05069	-3.2566	-2.25794	-2.53273	-1.95176	-2.01612	-1.70784	-2.43681	-2.07111	-1.69332	-2.89687	-2.33064	-2.3431	-2.43468	-2.25709	-2.2459	-1.88213	-3.00557	-2.18732	-2.67752	-2.61507	-2.11872	-1.89405	-1.80365	-2.31902	-2.10326	-2.41052	-2.39069	-2.22427	-1.75379	-1.89558	-2.81659	-1.91843	-1.83261
Breast	2M_DTL	RPLP2	-1.23623	-1.44694	-1.4234	-1.12875	-0.865603	-1.85988	-1.02325	-1.39686	-0.917236	-1.11173	-1.1159	-1.70429	-1.43315	-1.15083	-1.04853	-0.812411	-1.12398	-0.965242	-0.488319	-1.10478	-1.34215	-1.88058	-1.46201	-1.55506	-1.29679	-1.29788	-1.17164	-1.42606	-1.46928	-1.44588	-1.47437	-1.0852	-1.25729	-1.28865	-1.21191	-0.980552	-1.22231	-1.16704	-2.03027	-1.25015	-1.33897	-0.938527	-1.09446	-0.960071	-1.64526
Breast	2M_DTL	PLEKHM1	-0.445122	-0.379733	-0.501648	-0.478187	-0.469179	-0.415669	-0.399173	-0.491599	-0.499415	-0.499992	-0.681131	-0.540279	-0.412184	-0.391934	-0.453682	-0.310001	-0.337011	-0.478018	-0.798068	-0.529302	-0.727124	-0.287709	-0.422919	-0.26107	-0.588015	-0.549908	-0.461746	-0.278389	-0.40518	-0.239109	-0.825101	-0.981349	-0.284574	-0.474498	-0.410853	-0.204217	-0.197959	-0.326158	-0.429778	-0.536663	-0.167665	-0.436563	-0.480344	-0.297098	-0.587402
Breast	2M_DTL	LRRC37A2	-0.329903	0.0948994	-0.851607	-0.126532	-0.688055	-0.125268	-0.386862	-0.376991	-0.328253	-0.0775456	0.13957	-0.187223	-1.31459	-0.480767	-0.126256	-0.456483	-0.202454	-0.329903		-0.143279	-0.541631		-0.0947176	-0.128096	-0.96118	-0.571434	-0.630099	-0.347416	0.0992245	-0.102262	-0.321791			-0.191933	-0.289534	-1.02262	-0.196333	-0.639213	-0.672389	-0.447559	-0.492037	0.0457323	-0.555571		-0.737919
Breast	2M_DTL	NSUN4	-0.355181	-0.248647	-0.61132	-0.745548	-0.247268	-0.592324	-0.676825	-0.429442	-0.348027	-0.344156	-0.547178	-0.326063	-0.327246	-0.278124	-0.566281	-0.381084	-0.153856	-0.470645	-0.351529	-0.277547	-0.0647101	-0.678172	-0.196799	-0.545241	-0.685345	-0.358833	0.110097	-0.472745	-0.648114	-0.227472	-0.69635	-0.472163	-0.479215	-0.0903988	-0.576957	-0.443261	0.0178633	0.01786	-0.34023	-0.224777	-0.279549	-0.40021	-0.173948	-0.415085	-0.284842
Breast	2M_DTL	SNX32	-0.216501	-0.232582	-0.168225	-0.258347	-0.335946	0.0275465	-0.174174	-0.132613	-0.213765	-0.200022	-0.123797	-0.397756	-0.310173	-0.549547	-0.2332	-0.659584	-0.216619	-0.283139	-0.112571	-0.334609	-0.347521	-0.0193989	-0.405128	-0.270185	-0.333367	-0.137248	-0.650663	-0.264933	-0.199209	-0.335626	-0.234382	-0.0749065	-0.0722755	-0.132507	-0.0108942	-0.57608	-0.115295	-0.0445107	-0.191168	-0.210447	-0.0478532	-0.220415	-0.175621	-0.216383	-0.429524
Breast	2M_DTL	CRLF3	-0.216254	-0.141243	-0.447192	-0.280508	-0.219714	-0.175552	-0.237371	-0.261347	-0.106899	-0.189065	-0.446216	-0.318213	-0.213603	-0.0773593	-0.188122	-0.682074	-0.123518	-0.415921	-0.338088	-0.0410414	-0.306311	-0.236972	-0.340278	-0.345989	-0.21692	-0.110711	-0.0795835	-0.209487	-0.146286	-0.165657	-0.22569	-0.327408	-0.170603	-0.215589	-0.194348	-0.144631	-0.105177	0.0850881	-0.114822	-0.268733	-0.217898	-0.142852	-0.336584	-0.386864	-0.295158
Breast	2M_DTL	HMGN4	-0.180438	-0.180611	0.0987858	-0.207741	-0.20208	-0.295691	-0.2322	-0.268829	-0.253485	-0.14693	-0.178273	-0.0176295	-0.141525	-0.270013	-0.183675	-0.200097	-0.161904	-0.0459851	-0.0758606	-0.209639	-0.11269	-0.032895	-0.174723	-0.124409	-0.245634	-0.0316369	-0.15079	-0.180264	-0.109166	-0.124546	-0.226941	0.304971	-0.174132	-0.190349	-0.207473	-0.0442194	-0.10785	-0.251261	-0.265405	-0.21499	-0.253635	-0.238919	-0.214767	-0.00229989	-0.250719
Breast	2M_DTL	MAN2C1	-0.134142	-0.162857	-0.347619	-0.101472	-0.0487989	-0.188093	-0.0771119	-0.155944	-0.153343	-0.0762848	-0.0678788	0.0391325	-0.131207	-0.21454	-0.0492877	-0.0955001	-0.112058	-0.0519898	-0.140249	-0.212763	-0.138916	-0.527004	-0.185172	-0.240679	-0.0917012	-0.0178821	-0.0875447	-0.109303	-0.0864881	-0.199833	0.00721706	-0.231678	-0.135446	-0.0299641	-0.310225	-0.364048	-0.125686	-0.475348	-0.0999924	-0.287784	-0.0456458	-0.204036	-0.13631	-0.132838	-0.1529
Breast	2M_DTL	FKBP8	-0.143223	-0.254241	-0.338351	-0.0563446	-0.253632	-0.00730743	-0.243654	-0.196216	-0.261742	-0.0547994	-0.183778	-0.151124	-0.106459	0.0248469	0.0136453	0.0889565	-0.31881	-0.111975	0.126947	0.0472659	-0.0801773	-0.0713548	0.109491	-0.294953	-0.0221102	-0.114896	0.0201524	-0.170068	-0.191998	-0.305515	-0.235215	-0.0120783	0.018865	-0.204532	-0.239535	-0.135323	-0.00975945	0.052157	-0.202073	-0.013535	-0.232879	-0.494874	-0.290427	-0.213813	-0.289503
Breast	2M_DTL	ATG10	-0.0664238	0.232881	-0.0384743	-0.135069	0.0827012	-0.10858	-0.0415522	-0.126707	0.0107166	-0.0978903	-0.0778911	-0.259179	-0.0756105	-0.291359	-0.120676	0.006868	0.0288448	-0.057237	0.076363	-0.109205	-0.101954	-0.118184	-0.0184741	0.0163945	-0.000397128	-0.0563162	0.0527668	0.053791	-0.00472893	0.116088	0.0768917	0.0157017	-0.614449	-0.10496	-0.185036	0.219045	-0.35358	0.0379477	-0.309115	-0.172162	-0.405774	0.0530769	-0.234529	-0.844161	-0.157264
Breast	2M_DTL	KLHDC7A	-0.0840849	0.0175065	0.00437159	-0.138769	0.00325973	-0.136287	-0.0583561	-0.162198	-0.128085	-0.0943809	-0.250222	0.180726	-0.100722	0.00453782	-0.132881	-0.290509	-0.00761763	-0.142197	0.0395754	-0.084338	-0.0526265	-0.036699	-0.112288	-0.107121	-0.00344088	-0.106025	-0.149208	-0.10823	-0.0838319	-0.249457	-0.335491	-0.166849	-0.0720447	-0.00992079	-0.103102	0.148234	-0.172773	0.0197937	-0.0471432	-0.0105112	-0.164747	0.071085	-0.0188371	-0.062213	0.072984
Breast	2M_DTL	SAC3D1	-0.0564434	0.0510509	-0.0081526	-0.0465813	-0.0786441	0.0381054	0.00522882	0.0432861	-0.278651	-0.101096	-0.0914442	-0.0780102	-0.0428226	-0.189887	-0.210786	-0.18797	-0.0740639	-0.000321867	-0.0754101	-0.116671	-0.0977441	-0.148679	-0.0975991	-0.0835914	-0.0132171	-0.178275	-0.0298071	-0.00599767	0.000612351	-0.102502	-0.00482861	-0.175994	0.161665	0.000420453	-0.033422	0.0908376	-0.179954	-0.0801559	-0.0140587	-0.111735	-0.00732755	0.0332128	-0.0508608	-0.0620261	-0.0493009
Breast	2M_DTL	CHID1	-0.0591235	0.11385	-0.00370248	0.0216579	0.0978411	-0.0833073	0.0230443	-0.0166087	-0.172449	-0.168419	-0.0554408	-0.191611	-0.0333385	-0.0136489	-0.0647987	-0.0802228	0.0250448	-0.0241819	-0.0965915	-0.00522806	-0.0220337	-0.134719	0.0758425	-0.0838943	-0.166045	-0.0192025	-0.203957	0.0481511	-0.20689	0.0367168	-0.06857	0.0293249	0.0190395	-0.0687388	-0.0628187	-0.206752	-0.0620123	-0.212746	-0.0562347	-0.106703	-0.18671	0.0903723	-0.0233401	-0.262075	-0.0961407
Breast	2M_DTL	ZNF404	-0.0828802	-0.175218	0.154342	-0.0845864	-0.0662881	-0.019895	-0.200524	-0.0348328	-0.18707	-0.208485	-0.0945864	0.0568128	-0.0917253	-0.0997754	-0.167813	-0.0081163	-0.0626941	-0.0288023	-0.189093	-0.059414	0.0561143	0.45552	-0.183879	-0.101917	-0.0657221	-0.10344	-0.081174	-0.00274063	0.0477794	-0.0263925	-0.144623	0.102694	-0.0879979	0.0484082	-0.102934	0.0334779	-0.266476	-0.309008	-0.175657	-0.165725	-0.0717405	-0.122969	-0.0349589	0.308365	-0.094329
Breast	2M_DTL	ULK3	-0.0307199	0.0382615	0.0144621	-0.00593271	-0.0261838	0.209737	-0.103942	-0.0265167	-0.0380692	-0.140228	-0.0196084	-0.0841655	-0.224539	0.111479	-0.108391	0.217455	-0.0461259	0.0317803		-0.0964697	-0.0916041		-0.191104	-0.154247	-0.0820287	0.0626302	0.22146	0.140632	-0.226931	-0.0307199	0.082693			-0.0747987	-0.117185	-0.0996354	-0.306752	-0.202268	0.0307682	0.0393369	0.0064967	-0.0685199	0.0710879		0.0193702
Breast	2M_DTL	MUTYH	-0.0360828	-0.0398098	-0.0522595	-0.0758913	0.000359908	-0.176889	-0.0250385	-0.0727654	-0.129238	0.0273581	-0.107813	0.0557731	-0.195573	0.0346746	-0.0726943	-0.149106	0.0585528	0.00228843	0.138668	-0.178179	-0.118516	0.053374	-0.0601463	-0.0436834	-0.0734742	-0.0323558	0.15049	-0.113269	0.0545697	0.04435	-0.101313	-0.128917	0.0691587	-0.0637508	0.0370133	0.0755463	-0.0795518	0.0539432	-0.0170066	0.0876417	0.116679	-0.0306747	-0.109293	-0.166369	0.0775048
Breast	2M_DTL	NPTXR	0.000960645	0.0303418	-0.150673	0.00552724	0.0477323	-0.0443591	0.0701476	0.0454134	-0.00738189	-0.0840009	0.110378	0.0889688	0.0581627	-0.162651	0.0150456	-0.128707	0.0170442	-0.129588	-0.1418	0.0159803	0.0743597	0.0290852	-0.0745104	-0.124623	-0.0623722	0.043818	-0.144092	-0.00584921	0.072275	-0.0915274	-0.198251	0.0718951	-0.0859172	0.0354345	-0.00360595	0.341607	0.0456655	-0.159765	0.134938	0.0229031	-0.0140246	-0.174574	0.0468556	-0.0229939	-0.0616857
Breast	2M_DTL	KCNN4	0.0296698	0.0790734	-0.098819	-0.0257525	0.0854458	0.0495249	0.0120798	-0.0102872	0.160167	0.0444721	0.0534551	-0.0458413	-0.0338018	0.120998	0.124249	-0.0410707	0.0676936	0.0938477	0.0428217	-0.056585	-0.0723531	0.0531437	0.146405	0.0546048	0.155827	-0.0677343	0.0624756	-0.0114994	0.103043	0.172597	-0.0699671	-0.0470352	-0.108101	-0.0936572	-0.154339	-0.0343118	0.0432989	-0.0223598	-0.041595	0.0326088	0.270531	-0.0247961	0.19609	0.0267308	0.0185458
Breast	2M_DTL	GMIP	0.0376324	0.00873375	-0.0148678	-0.0752203	-0.0630175	-0.0385106	-0.0160973	0.0809306	-0.0250737	-0.0281777	0.0678211	0.0331699	-0.0112852	0.086663	0.109954	0.144014	0.0857236	-0.064192	0.0788692	0.140642	0.0814494	0.130586	0.242655	0.0329968	0.0162493	0.0851799	0.139999	0.0271941	0.0557219	0.152302	0.156796	-0.0685854	-0.135216	0.0185102	0.0420949	0.0763526	0.0870449	0.304134	0.0183546	0.0886439	-0.0399978	-0.173263	-0.178789	0.162178	-0.111561
Breast	2M_DTL	L3MBTL3	0.0492753	0.0388439	0.0799369	0.0504647	-0.00259401	-0.151293	-0.0102425	0.389318	0.0323133	0.0635192	0.245357	0.147337	-0.0630162	0.0805208	0.0591522	-0.163661	-0.0431562	0.203573	0.13172	0.00932202	0.059332	-0.171458	0.0710866	-0.106601	0.142209	0.399437	-0.0979806	0.0205788	0.0774857	0.187354	0.0202581	0.142861	0.18608	0.0152743	-0.109707	0.0437783	0.115498	0.117707	0.0127968	0.14432	0.0480859	0.0343774	-0.0893954	-0.374595	0.134018
Breast	2M_DTL	RCCD1	0.0525871	0.134178	0.102396	-0.115216	-0.0209775	0.122886	0.045563	-0.103085	0.171869	0.253872	-0.06354	-0.17458	0.343964	0.163337	-0.044307	-0.0606583	0.264956	-0.0637292	0.206144	-0.0532887	-0.084022	0.0134996	0.0611627	0.0260579	0.0353845	0.123863	0.148403	0.0736513	0.203048	0.081467	-0.0857692	-0.15419	0.227086	0.0766045	-0.00980095	-0.174833	0.251253	-0.0152424	0.135078	-0.0816126	0.166566	-0.126347	0.044392	0.0596113	0.191103
Breast	2M_DTL	HSD17B1	0.0723649	0.107364	0.118667	0.21291	-0.0471938	0.0611724	0.101785	0.0685606	0.0946991	0.0352632	0.301893	0.151269	-0.0596564	0.0170472	0.00584205	0.0969608	0.145424	0.217816	0.201663	0.0824751	0.0229591	0.117588	0.197056	0.0892028	0.0213899	0.0615325	0.155914	-0.0506157	-0.0601436	0.155159	0.116107	0.154394	-0.0458149	0.0350212	-0.0365298	-0.00919422	-0.0874155	-0.0189156	0.163866	-0.180956	-0.334752	0.106865	0.0761693	-0.00757006	-0.0752845
Breast	2M_DTL	CBX8	0.0440558	0.145714	0.178422	0.171218	0.00161522	0.0443898	0.0464778	0.0126005	0.256723	0.0387624	-0.0305573	0.132436	0.0242568	0.0980997	0.0397867	0.0771047	0.0574842	0.169676	0.0437217	-0.0079762	0.0382212	-0.0578187	-0.123675	0.0951622	0.0968104	0.0725866	0.0818141	0.00431106	-0.113798	-0.0206961	0.0217718	0.0461261	-0.0594863	0.0837728	0.0291601	-0.0783278	0.0488858	0.0163688	0.0791227	0.282448	0.374472	-0.0690565	-0.0107626	0.0424495	0.123712
Breast	2M_DTL	STXBP4	0.0740606	-0.0488245	-0.12804	-0.00396096	-0.0108645	0.0778804	0.0349402	0.157407	0.0464894	0.083769	0.1806	0.237833	0.0481232	0.149379	0.0726652	0.0754561	0.0949243	0.0238403	-0.62867	0.0324647	0.0778069	-0.108878	0.218451	0.00816356	0.0203177	0.0262322	0.072011	0.106516	-0.00418448	0.166169	0.136537	0.179889	0.202146	0.0903616	0.117799	0.148173	-0.0231115	-0.0828214	0.110346	0.0458348	0.128215	0.0467791	0.0362171	0.193069	0.129678
Breast	2M_DTL	LRRC25	0.0897203	0.031889	-0.111174	0.0632019	0.216579	0.0982387	0.108853	0.0812019	-0.159444	0.149632	0.0720622	-0.0452939	0.067158	0.194899	0.162336	0.116236	-0.0123116	-0.0877345	0.0620765	0.172795	0.104087	-0.00106121	0.0724511	0.125675	0.00751341	0.114125	0.166857	0.168182	0.0654529	0.177688	0.143424	0.0402553	-0.0512464	0.0475885	0.154912	0.357393	0.14939	0.359733	0.230116	-0.133645	0.305111	-0.119137	0.182575	-0.0247545	0.0429649
Breast	2M_DTL	CASP8	0.099286	0.0327259	0.0389232	0.134094	-0.075171	-0.0429014	0.0943031	0.15199	0.0693285	0.172105	0.0127128	-0.0820104	-0.234109	0.115509	0.155513	-0.028646	0.0361794	0.124426	0.0567625	0.0404745	0.121243	0.421928	0.191677	0.0436695	0.138474	0.223449	0.182627	0.0574994	0.155767	-0.180855	0.0316894	0.352317	0.11502	0.100605	-0.0286179	0.291118	0.0631338	0.164916	0.267795	0.453418	-0.0350237	0.0979669	0.0295629	0.355425	0.274314
Breast	1M_Enformer	RPS23	-2.25751	-2.35251	-2.98469	-3.0954	-2.40869	-2.73371	-2.32985	-2.07475	-2.27449	-1.75087	-2.00484	-2.05069	-3.2566	-2.25794	-2.53273	-1.95176	-2.01612	-1.70784	-2.43681	-2.07111	-1.69332	-2.89687	-2.33064	-2.3431	-2.43468	-2.25709	-2.2459	-1.88213	-3.00557	-2.18732	-2.67752	-2.61507	-2.11872	-1.89405	-1.80365	-2.31902	-2.10326	-2.41052	-2.39069	-2.22427	-1.75379	-1.89558	-2.81659	-1.91843	-1.83261
Breast	1M_Enformer	RPLP2	-1.23623	-1.44694	-1.4234	-1.12875	-0.865603	-1.85988	-1.02325	-1.39686	-0.917236	-1.11173	-1.1159	-1.70429	-1.43315	-1.15083	-1.04853	-0.812411	-1.12398	-0.965242	-0.488319	-1.10478	-1.34215	-1.88058	-1.46201	-1.55506	-1.29679	-1.29788	-1.17164	-1.42606	-1.46928	-1.44588	-1.47437	-1.0852	-1.25729	-1.28865	-1.21191	-0.980552	-1.22231	-1.16704	-2.03027	-1.25015	-1.33897	-0.938527	-1.09446	-0.960071	-1.64526
Breast	1M_Enformer	PLEKHM1	-0.445122	-0.379733	-0.501648	-0.478187	-0.469179	-0.415669	-0.399173	-0.491599	-0.499415	-0.499992	-0.681131	-0.540279	-0.412184	-0.391934	-0.453682	-0.310001	-0.337011	-0.478018	-0.798068	-0.529302	-0.727124	-0.287709	-0.422919	-0.26107	-0.588015	-0.549908	-0.461746	-0.278389	-0.40518	-0.239109	-0.825101	-0.981349	-0.284574	-0.474498	-0.410853	-0.204217	-0.197959	-0.326158	-0.429778	-0.536663	-0.167665	-0.436563	-0.480344	-0.297098	-0.587402
Breast	1M_Enformer	LRRC37A2	-0.329903	0.0948994	-0.851607	-0.126532	-0.688055	-0.125268	-0.386862	-0.376991	-0.328253	-0.0775456	0.13957	-0.187223	-1.31459	-0.480767	-0.126256	-0.456483	-0.202454	-0.329903		-0.143279	-0.541631		-0.0947176	-0.128096	-0.96118	-0.571434	-0.630099	-0.347416	0.0992245	-0.102262	-0.321791			-0.191933	-0.289534	-1.02262	-0.196333	-0.639213	-0.672389	-0.447559	-0.492037	0.0457323	-0.555571		-0.737919
Breast	1M_Enformer	ARHGEF5	-0.301449	-0.519535	0.0492497	-0.14035	-0.183274	0.019944	-0.242106	-0.348425	-0.113731	-0.398217	-0.382798	-0.771414	0.0246628	-0.417443	-0.394373	-0.112894	-0.422095	-0.328393	-0.618987	-0.234296	-0.283943	-0.192925	-0.126193	-0.297238	-0.23418	-0.276443	-0.72957	-0.509531	-0.175271	-0.117336	-0.427491	-0.420614	-0.590316	-0.442082	-0.265202	-0.278096	-0.583562	-0.480661	-0.18767	-0.40324	-0.309881	-0.0677118	-0.30566	-0.314377	-0.158949
Breast	1M_Enformer	SNX32	-0.216501	-0.232582	-0.168225	-0.258347	-0.335946	0.0275465	-0.174174	-0.132613	-0.213765	-0.200022	-0.123797	-0.397756	-0.310173	-0.549547	-0.2332	-0.659584	-0.216619	-0.283139	-0.112571	-0.334609	-0.347521	-0.0193989	-0.405128	-0.270185	-0.333367	-0.137248	-0.650663	-0.264933	-0.199209	-0.335626	-0.234382	-0.0749065	-0.0722755	-0.132507	-0.0108942	-0.57608	-0.115295	-0.0445107	-0.191168	-0.210447	-0.0478532	-0.220415	-0.175621	-0.216383	-0.429524
Breast	1M_Enformer	NAGLU	-0.19728	0.0846634	-0.195607	-0.136584	-0.185127	-0.131224	-0.200786	-0.189266	-0.236813	-0.332851	0.0299375	-0.318894	-0.283714	-0.212192	-0.494754	-0.83405	-0.149717	-0.0190384	-0.117253	-0.136436	-0.264225	-0.242032	-0.198869	-0.143654	-0.208052	-0.249572	-0.190467	-0.266213	-0.081669	-0.211478	-0.0231449	-0.128246	-0.131803	-0.228199	-0.264651	-0.201846	-0.256182	-0.261767	-0.195691	-0.111213	-0.203989	-0.129438	-0.137779	-0.364118	-0.168599
Breast	1M_Enformer	CTSW	-0.185739	-0.335913	-0.209901	-0.0986863	-0.24269	-0.19033	-0.145339	-0.0891313	-0.135349	-0.163996	-0.0449339	-0.304427	-0.228968	-0.0345234	-0.216172	-0.0202003	-0.208253	-0.303358	-0.197257	-0.0921452	-0.236851	-0.0498814	-0.285595	-0.168634	-0.181428	-0.214317	-0.474933	-0.129177	-0.0184399	-0.19005	-0.101958	-0.331746	0.0184305	-0.197568	-0.16777	-0.491814	-0.082846	-0.429775	-0.108558	-0.193838	0.0886651	-0.208376	-0.130422	-0.0690418	-0.254109
Breast	1M_Enformer	SLC22A5	-0.172684	-0.0543137	-0.0915275	-0.141366	-0.17407	-0.28877	-0.134874	-0.213201	-0.306292	-0.186919	-0.0141486	-0.301538	-0.0699074	-0.214727	-0.244403	0.121559	-0.166472	-0.221583	-0.25683	-0.151065	-0.143744	-0.401654	-0.332868	-0.245832	-0.204004	-0.260384	-0.321159	-0.171298	-0.193643	-0.0947549	-0.126335	-0.206685	-0.14176	-0.136666	-0.170369	-0.237507	-0.104509	-0.200017	-0.213923	-0.112773	-0.131513	-0.0627365	-0.102874	-0.174212	-0.104541
Breast	1M_Enformer	IL12RB1	-0.162355	-0.180163	-0.594564	-0.307431	-0.202116	0.0624689	-0.145701	-0.188596	-0.0859957	-0.0570774	-0.268166	-0.174803	0.00290217	0.0262417	-0.169306	-0.255703	-0.253594	-0.344272	-0.088523	-0.0844984	-0.116825	-0.184083	0.00486131	-0.101869	-0.0767548	-0.372405	-0.102973	-0.194386	-0.0582487	-0.298679	-0.154892	0.0163819	0.123161	-0.177936	-0.155404	-0.227856	-0.270217	-0.0302858	-0.110689	-0.291968	-0.203835	-0.108045	-0.363076	-0.0501091	-0.270748
Breast	1M_Enformer	CENPO	-0.0936851	0.120634	-0.20012	-0.815395	-0.31086	-0.126795	-0.188831	-0.466014	0.00998532	-0.0781562	-0.0274874	-0.38459	-0.216776	-0.0547195	-0.302314	-0.161063	-0.0646429	-0.0638659	0.0147134	-0.0257701	-0.125285	0.02034	-0.343902	-0.528677	0.0144249	0.0843927	-0.108082	-0.0834104	-0.615882	0.0503054	-0.192572	-0.214668	0.0774821	-0.0522477	-0.266615	-0.0966465	-0.404441	0.0285174	-0.0593962	-0.0555017	-0.240769	-0.0907236	-0.225936	-0.0389041	0.0104063
Breast	1M_Enformer	MAN2C1	-0.134142	-0.162857	-0.347619	-0.101472	-0.0487989	-0.188093	-0.0771119	-0.155944	-0.153343	-0.0762848	-0.0678788	0.0391325	-0.131207	-0.21454	-0.0492877	-0.0955001	-0.112058	-0.0519898	-0.140249	-0.212763	-0.138916	-0.527004	-0.185172	-0.240679	-0.0917012	-0.0178821	-0.0875447	-0.109303	-0.0864881	-0.199833	0.00721706	-0.231678	-0.135446	-0.0299641	-0.310225	-0.364048	-0.125686	-0.475348	-0.0999924	-0.287784	-0.0456458	-0.204036	-0.13631	-0.132838	-0.1529
Breast	1M_Enformer	CRHR1	-0.132646	-0.075819	-0.167349	-0.0743356	-0.243182	-0.106934	-0.12661	-0.0929014	-0.0872222	-0.0653507	-0.0552419	-0.28341	-0.191384	-0.123407	-0.183126	-0.0907	-0.179853	-0.222796	-0.302327	-0.168425	-0.130853	-0.22619	-0.179089	-0.0616288	-0.240691	-0.0985851	-0.153315	-0.128138	-0.159152	-0.23946	-0.549431	-0.0907312	-0.136635	-0.111385	-0.0550547	-0.134439	-0.150631	-0.182207	-0.253823	0.0357427	0.0511614	-0.110264	-0.0515779	-0.19796	-0.0260071
Breast	1M_Enformer	TEF	-0.0948515	-0.393516	-0.4972	-0.0681919	0.0434225	-0.233371	-0.173258	-0.00689065	-0.122461	-0.180862	-0.10681	-0.335671	-0.264336	0.0434251	-0.090803	-0.0773496	-0.0626603	-0.0695524	-0.192296	-0.0337165	-0.0815873	-0.0446331	-0.195566	-0.110776	-0.0818425	-0.137859	-0.233586	-0.0989	-0.0727822	-0.00461319	-0.0269388	0.155623	0.0600062	-0.15998	-0.0705997	0.175102	-0.412284	-0.226614	0.0821255	-0.0608328	-0.138281	-0.222593	-0.186021	0.0371146	-0.228117
Breast	1M_Enformer	SSBP4	-0.0737441	0.0266219	-0.13445	-0.471665	-0.336557	-0.108944	0.0323068	-0.0513269	-0.21912	-0.0500213	-0.175569	-0.112354	-0.0738954	0.132868	-0.0102025	-0.0876262	-0.0330291	-0.471534	-0.172054	-0.132088	-0.0381878	-0.0650581	-0.00645556	-0.0780648	-0.368308	-0.192836	-0.167036	-0.227092	-0.187264	0.0470763	0.0265777	0.0116877	0.119448	-0.0512476	-0.124233	0.0165955	-0.0735929	0.0745375	0.0885019	-0.0475402	-0.177057	-0.157489	-0.684259	-0.0577529	-0.0320267
Breast	1M_Enformer	ATG10	-0.0664238	0.232881	-0.0384743	-0.135069	0.0827012	-0.10858	-0.0415522	-0.126707	0.0107166	-0.0978903	-0.0778911	-0.259179	-0.0756105	-0.291359	-0.120676	0.006868	0.0288448	-0.057237	0.076363	-0.109205	-0.101954	-0.118184	-0.0184741	0.0163945	-0.000397128	-0.0563162	0.0527668	0.053791	-0.00472893	0.116088	0.0768917	0.0157017	-0.614449	-0.10496	-0.185036	0.219045	-0.35358	0.0379477	-0.309115	-0.172162	-0.405774	0.0530769	-0.234529	-0.844161	-0.157264
Breast	1M_Enformer	CBX6	-0.0961008	-0.170532	-0.0301042	-0.0549077	-0.0977999	-0.262641	-0.0944016	-0.0311577	-0.0102705	-0.126396	-0.0667115	-0.135579	-0.262702	-0.250095	-0.0321078	-0.00654863	-0.116239	-0.0892625	-0.165881	-0.114029	-0.170488	0.0596238	-0.0983047	-0.168321	-0.145997	-0.0220076	-0.0278816	-0.10189	-0.0319233	-0.124454	-0.125727	-0.200359	0.168341	-0.126374	-0.0802168	-0.069212	-0.105833	0.096736	-0.0183937	-0.0720037	-0.143879	-0.0913409	-0.0225222	-0.159627	-0.0921871
Breast	1M_Enformer	KLHDC7A	-0.0840849	0.0175065	0.00437159	-0.138769	0.00325973	-0.136287	-0.0583561	-0.162198	-0.128085	-0.0943809	-0.250222	0.180726	-0.100722	0.00453782	-0.132881	-0.290509	-0.00761763	-0.142197	0.0395754	-0.084338	-0.0526265	-0.036699	-0.112288	-0.107121	-0.00344088	-0.106025	-0.149208	-0.10823	-0.0838319	-0.249457	-0.335491	-0.166849	-0.0720447	-0.00992079	-0.103102	0.148234	-0.172773	0.0197937	-0.0471432	-0.0105112	-0.164747	0.071085	-0.0188371	-0.062213	0.072984
Breast	1M_Enformer	SSTR3	-0.0651222	-0.0364328	-0.219697	-0.0568982	0.0195487	-0.109158	-0.0494558	-0.0548196	-0.0830036	0.0336426	-0.268348	0.321366	-0.199232	-0.0733463	-0.282039	-0.0274614	-0.0831256	0.00693305	0.188122	-0.195612	-0.161783	-0.221664	-0.124321	-0.0105441	0.043749	-0.136072	-0.200737	0.0231295	-0.00989696	-0.178002	-0.0858307	0.0720249	-0.109494	0.0248558	-0.1632	0.0245199	-0.108321	-0.238406	-0.149202	-0.201697	0.0314646	0.00485382	-0.0256974	0.0137464	0.0110365
Breast	1M_Enformer	JMJD1C	-0.0309055	-0.0308426	-0.0628685	-0.162809	-0.178864	-0.295773	0.0595242	0.0226291	-0.147132	-0.178947	0.125228	0.0370144	-0.132082	-0.00173175	-0.00888022	-0.0920697	0.0399295	-0.367133	-0.408408	-0.0407392	-0.153137	-0.0169579	0.117278	-0.0309685	-0.0109734	-0.263957	-0.0266592	0.0420743	-0.145998	-0.0955756	0.0563154	-0.203102	0.0723887	-0.0292276	0.104798	0.145735	-0.058318	-0.0932963	0.0537691	-0.0598282	0.0111516	-0.23558	0.0103829	-0.279671	0.0330928
Breast	1M_Enformer	ADCY3	-0.0814115	-0.065006	-0.0577561	-0.144999	-0.13337	-0.120251	-0.0648385	-0.178345	0.19058	0.0111845	0.0364355	-0.0964916	-0.265667	0.0656972	0.0378771	-0.072656	-0.107255	0.0827965	-0.142045	-0.1662	-0.0782437	-0.125787	-0.0957073	-0.0943225	-0.0930546	-0.0442276	0.118501	-0.10657	-0.224823	-0.0237061	-0.082468	-0.197707	-0.0803551	0.0360466	0.0512856	-0.130446	-0.0691976	-0.0439507	-0.0894706	-0.145548	0.18579	0.0908545	-0.065383	-0.108858	-0.0933953
Breast	1M_Enformer	CHID1	-0.0591235	0.11385	-0.00370248	0.0216579	0.0978411	-0.0833073	0.0230443	-0.0166087	-0.172449	-0.168419	-0.0554408	-0.191611	-0.0333385	-0.0136489	-0.0647987	-0.0802228	0.0250448	-0.0241819	-0.0965915	-0.00522806	-0.0220337	-0.134719	0.0758425	-0.0838943	-0.166045	-0.0192025	-0.203957	0.0481511	-0.20689	0.0367168	-0.06857	0.0293249	0.0190395	-0.0687388	-0.0628187	-0.206752	-0.0620123	-0.212746	-0.0562347	-0.106703	-0.18671	0.0903723	-0.0233401	-0.262075	-0.0961407
Breast	1M_Enformer	ZNF404	-0.0828802	-0.175218	0.154342	-0.0845864	-0.0662881	-0.019895	-0.200524	-0.0348328	-0.18707	-0.208485	-0.0945864	0.0568128	-0.0917253	-0.0997754	-0.167813	-0.0081163	-0.0626941	-0.0288023	-0.189093	-0.059414	0.0561143	0.45552	-0.183879	-0.101917	-0.0657221	-0.10344	-0.081174	-0.00274063	0.0477794	-0.0263925	-0.144623	0.102694	-0.0879979	0.0484082	-0.102934	0.0334779	-0.266476	-0.309008	-0.175657	-0.165725	-0.0717405	-0.122969	-0.0349589	0.308365	-0.094329
Breast	1M_Enformer	CLINT1	-0.0800411	-0.198972	0.186681	0.125622	0.15905	0.0306079	-0.112803	-0.33633	-0.464396	-0.0824702	-0.105694	-0.226336	0.186489	-0.376955	-0.277812	0.124123	-0.122465	-0.109977	0.30259	-0.222765	-0.104626	-0.0257183	-0.184166	0.0826081	-0.0610094	-0.04872	-0.137171	-0.12277	-0.227929	-0.268166	-0.13767	0.0957076	-0.0899545	-0.231647	-0.157358	0.343654	-0.0411222	-0.0504524	0.0439215	0.0998524	-0.0146048	0.147884	-0.0720029	0.226023	-0.077612
Breast	1M_Enformer	CCDC88C	-0.0369245	-0.0513533	0.0630998	0.0255858	-0.139246	-0.0180287	-0.0844858	-0.0104841	0.0453882	-0.0412091	-0.155708	-0.0180946	0.0778952	-0.161406	-0.0669655	-0.0186695	-0.158955	0.0999633	0.054804	-0.10147	-0.109877	-0.0437302	0.0511249	0.0375876	-0.0048376	-0.0326399	-0.0745935	0.108339	-0.0834355	-0.0242092	-0.414328	-0.13041	0.018965	-0.14872	-0.0048762	0.0410424	-0.0729326	-0.128733	-0.0486238	-0.0567069	-0.0441347	-0.0793046	-0.0205329	-0.00437037	-0.0217177
Breast	1M_Enformer	GCDH	-0.0272516	0.00474094	-0.0778342	0.0525347	0.0134566	0.0411969	-0.167133	0.0775511	0.0115662	0.0371116	-0.0697701	0.0407188	-0.118956	-0.121619	-0.0796066	-0.102177	-0.0285799	-0.0259232	-0.182929	0.0647087	-0.11301	0.0199603	-0.10165	-0.0629361	-0.143045	0.0632381	0.179293	-0.024965	0.0362231	0.0578746	0.00542903	-0.109709	-0.149753	-0.0502969	-0.0117572	-0.181293	0.0990131	-0.132881	-0.0877473	0.125278	-0.0540052	-0.255589	-0.046421	0.0787478	-0.0258631
Breast	1M_Enformer	MUTYH	-0.0360828	-0.0398098	-0.0522595	-0.0758913	0.000359908	-0.176889	-0.0250385	-0.0727654	-0.129238	0.0273581	-0.107813	0.0557731	-0.195573	0.0346746	-0.0726943	-0.149106	0.0585528	0.00228843	0.138668	-0.178179	-0.118516	0.053374	-0.0601463	-0.0436834	-0.0734742	-0.0323558	0.15049	-0.113269	0.0545697	0.04435	-0.101313	-0.128917	0.0691587	-0.0637508	0.0370133	0.0755463	-0.0795518	0.0539432	-0.0170066	0.0876417	0.116679	-0.0306747	-0.109293	-0.166369	0.0775048
Breast	1M_Enformer	TRPM5	-0.00375195	-0.155762	-0.160538	-0.262586	-0.144591	0.019583	0.0460636	0.0150872	0.117062	0.0797972	0.0360701	-0.189273	-0.0745671	-0.230772	-0.017814	-0.0770215	-0.00968712	0.0694	-0.0331471	-0.0649856	0.0242986	-0.0197272	0.00682587	0.0442382	0.0082717	0.0994747	-0.21387	-0.0672999	0.0314318	-0.0498941	-0.236261	0.222426	-0.0782096	0.00424899	-0.00385424	-0.190041	0.0947506	0.0289901	0.0127507	-0.158011	0.196344	0.100184	-0.00364965	0.152903	-0.00598834
Breast	1M_Enformer	VGLL3	0.00195352	-0.0751963	-0.225258	-0.218718	0.0233039	0.209366	-0.0272982	0.0388051	-0.209256	-0.0289087	-0.0918358	0.00431886	-0.210129	-0.0479243	0.0839893	-0.0355819	0.0127055	-0.0708963	0.129105	-0.00603394	-0.0197317	0.0834631	0.0775418	0.00973276	-0.0727903	-0.132271	0.150938	0.03428	0.0883925	0.105463	0.168254	0.189112	-0.0449362	0.0509656	0.0244223	0.0630993	-0.101149	-0.140869	0.00344271	0.000464336	-0.189041	0.0243018	-0.0273563	-0.0935178	0.0441627
Breast	1M_Enformer	RAD50	0.0400832	-0.152516	0.130353	0.020465	0.0992984	-0.159005	0.0425192	0.00987729	-0.0503595	0.0530751	0.0463907	-0.0166846	0.0865578	0.0107948	0.0784868	-0.154938	0.0576479	0.161867	0.208431	-0.169447	0.190279	-0.0271444	0.0267199	-0.0844789	0.225405	-0.126097	0.181269	0.0371888	-0.452217	0.212907	0.144804	0.0376473	-0.219355	0.123766	0.0639048	-0.331018	0.0235852	0.247102	0.0430545	0.0109897	0.127756	-0.118576	0.0465255	0.0354452	0.0971694
Breast	1M_Enformer	LRRC3B	0.0222022	0.00609964	-0.0207139	-0.0311743	0.020081	0.173484	-0.0668398	-0.051219	0.077181	0.059298	0.0434871	-0.297789	0.116824	-0.0159208	0.157464	0.0208071	-0.0484138	0.0850656	-0.0386547	0.109683	0.0706712	0.206021	0.159869	-0.0313413	0.0235973	0.101322	0.030181	-0.0457396	0.0533123	0.0746944	-0.0330116	0.00626836	-0.106653	0.0337294	0.196172	-0.00463127	0.0340648	-0.187662	0.083806	0.0693269	-0.0547063	-0.109635	0.00281174	-0.040436	0.0286213
Breast	1M_Enformer	CBX8	0.0440558	0.145714	0.178422	0.171218	0.00161522	0.0443898	0.0464778	0.0126005	0.256723	0.0387624	-0.0305573	0.132436	0.0242568	0.0980997	0.0397867	0.0771047	0.0574842	0.169676	0.0437217	-0.0079762	0.0382212	-0.0578187	-0.123675	0.0951622	0.0968104	0.0725866	0.0818141	0.00431106	-0.113798	-0.0206961	0.0217718	0.0461261	-0.0594863	0.0837728	0.0291601	-0.0783278	0.0488858	0.0163688	0.0791227	0.282448	0.374472	-0.0690565	-0.0107626	0.0424495	0.123712
Breast	1M_Enformer	STXBP4	0.0740606	-0.0488245	-0.12804	-0.00396096	-0.0108645	0.0778804	0.0349402	0.157407	0.0464894	0.083769	0.1806	0.237833	0.0481232	0.149379	0.0726652	0.0754561	0.0949243	0.0238403	-0.62867	0.0324647	0.0778069	-0.108878	0.218451	0.00816356	0.0203177	0.0262322	0.072011	0.106516	-0.00418448	0.166169	0.136537	0.179889	0.202146	0.0903616	0.117799	0.148173	-0.0231115	-0.0828214	0.110346	0.0458348	0.128215	0.0467791	0.0362171	0.193069	0.129678
Breast	1M_Enformer	FGF10	0.0673517	-0.0133921	-0.121435	0.153381	0.259581	0.0804679	0.107804	0.0468671	-0.0778826	0.14266	-0.156197	0.211225	-0.0762718	0.0925545	0.123817	0.00565929	0.0196816	-0.0238471	-0.0188462	0.185819	0.1516	0.156865	0.16302	0.0929108	0.045898	-0.0777019	0.163605	0.0653189	-0.00931821	0.0926414	0.0488726	0.0566317	0.268821	0.0947607	0.0693845	0.170074	0.308993	0.328846	0.0225128	0.0202	0.0456337	0.204824	-0.00820249	-0.394244	-0.102885
Breast	1M_Enformer	DMBX1	0.068195	-0.0149496	-0.0248452	0.147874	0.10794	0.166776	0.0325456	0.157926	0.146831	0.0504513	0.101337	-0.0695894	0.145775	-0.0369564	0.203664	0.0436268	0.00377061	0.150923	-0.0247102	0.0366173	0.161864	0.248984	0.218374	0.0715122	-0.0689758	-0.026082	0.213726	0.0143207	0.123399	0.0674623	-0.104793	0.0513964	0.0720895	0.0689278	0.0648874	-0.0685423	0.0411218	0.205594	0.0418289	-0.00744317	0.209677	0.19293	0.0692008	-0.0306117	0.243735
Breast	1M_Enformer	BTN3A2	0.0826689	0.0824898	0.0887221	0.0495662	-0.0118175	0.347956	-0.10046	0.00909471	0.018005	0.137078	-0.151961	0.164738	0.135665	0.178253	0.0240635	0.191638	0.0815342	0.125829	0.136953	-0.0328193	0.082848	0.204973	-0.00333601	0.111334	0.158047	0.225747	0.0799218	0.0640813	-0.00450134	0.0899356	0.181311	0.295705	0.207396	0.0932085	0.0393824	0.135418	0.0387805	-0.0856554	0.155066	0.0264769	0.060406	0.0272011	0.0694169	0.377002	0.0504886
Breast	1M_Enformer	TSSC4	0.140698	0.180472	0.2928	0.121827	0.134674	0.312961	0.190546	0.0809238	0.142876	0.164987	0.0522998	0.00503075	0.167778	0.174445	0.160692	-0.11503	0.180596	0.09291	0.264157	0.0357545	0.0402205	0.206352	0.187613	0.253252	0.11659	0.0936617	0.0665747	0.0864449	0.116726	0.166404	0.103374	0.209097	0.0820617	0.166972	0.176684	-0.172023	0.13852	0.307628	0.0770744	0.121158	0.433621	0.134392	0.151337	0.160615	0.0792127
Breast	1.5M_Enformer	RPS23	-2.25751	-2.35251	-2.98469	-3.0954	-2.40869	-2.73371	-2.32985	-2.07475	-2.27449	-1.75087	-2.00484	-2.05069	-3.2566	-2.25794	-2.53273	-1.95176	-2.01612	-1.70784	-2.43681	-2.07111	-1.69332	-2.89687	-2.33064	-2.3431	-2.43468	-2.25709	-2.2459	-1.88213	-3.00557	-2.18732	-2.67752	-2.61507	-2.11872	-1.89405	-1.80365	-2.31902	-2.10326	-2.41052	-2.39069	-2.22427	-1.75379	-1.89558	-2.81659	-1.91843	-1.83261
Breast	1.5M_Enformer	RPLP2	-1.23623	-1.44694	-1.4234	-1.12875	-0.865603	-1.85988	-1.02325	-1.39686	-0.917236	-1.11173	-1.1159	-1.70429	-1.43315	-1.15083	-1.04853	-0.812411	-1.12398	-0.965242	-0.488319	-1.10478	-1.34215	-1.88058	-1.46201	-1.55506	-1.29679	-1.29788	-1.17164	-1.42606	-1.46928	-1.44588	-1.47437	-1.0852	-1.25729	-1.28865	-1.21191	-0.980552	-1.22231	-1.16704	-2.03027	-1.25015	-1.33897	-0.938527	-1.09446	-0.960071	-1.64526
Breast	1.5M_Enformer	PLEKHM1	-0.445122	-0.379733	-0.501648	-0.478187	-0.469179	-0.415669	-0.399173	-0.491599	-0.499415	-0.499992	-0.681131	-0.540279	-0.412184	-0.391934	-0.453682	-0.310001	-0.337011	-0.478018	-0.798068	-0.529302	-0.727124	-0.287709	-0.422919	-0.26107	-0.588015	-0.549908	-0.461746	-0.278389	-0.40518	-0.239109	-0.825101	-0.981349	-0.284574	-0.474498	-0.410853	-0.204217	-0.197959	-0.326158	-0.429778	-0.536663	-0.167665	-0.436563	-0.480344	-0.297098	-0.587402
Breast	1.5M_Enformer	LRRC37A2	-0.329903	0.0948994	-0.851607	-0.126532	-0.688055	-0.125268	-0.386862	-0.376991	-0.328253	-0.0775456	0.13957	-0.187223	-1.31459	-0.480767	-0.126256	-0.456483	-0.202454	-0.329903		-0.143279	-0.541631		-0.0947176	-0.128096	-0.96118	-0.571434	-0.630099	-0.347416	0.0992245	-0.102262	-0.321791			-0.191933	-0.289534	-1.02262	-0.196333	-0.639213	-0.672389	-0.447559	-0.492037	0.0457323	-0.555571		-0.737919
Breast	1.5M_Enformer	ARHGEF5	-0.301449	-0.519535	0.0492497	-0.14035	-0.183274	0.019944	-0.242106	-0.348425	-0.113731	-0.398217	-0.382798	-0.771414	0.0246628	-0.417443	-0.394373	-0.112894	-0.422095	-0.328393	-0.618987	-0.234296	-0.283943	-0.192925	-0.126193	-0.297238	-0.23418	-0.276443	-0.72957	-0.509531	-0.175271	-0.117336	-0.427491	-0.420614	-0.590316	-0.442082	-0.265202	-0.278096	-0.583562	-0.480661	-0.18767	-0.40324	-0.309881	-0.0677118	-0.30566	-0.314377	-0.158949
Breast	1.5M_Enformer	SNX32	-0.216501	-0.232582	-0.168225	-0.258347	-0.335946	0.0275465	-0.174174	-0.132613	-0.213765	-0.200022	-0.123797	-0.397756	-0.310173	-0.549547	-0.2332	-0.659584	-0.216619	-0.283139	-0.112571	-0.334609	-0.347521	-0.0193989	-0.405128	-0.270185	-0.333367	-0.137248	-0.650663	-0.264933	-0.199209	-0.335626	-0.234382	-0.0749065	-0.0722755	-0.132507	-0.0108942	-0.57608	-0.115295	-0.0445107	-0.191168	-0.210447	-0.0478532	-0.220415	-0.175621	-0.216383	-0.429524
Breast	1.5M_Enformer	RAPGEF6	-0.184057	-0.102825	-0.224815	-0.274707	-0.103088	0.12608	-0.184138	-0.355609	-0.0880189	-0.183977	-0.0869989	-0.234123	-0.0329809	0.0295688	-0.408883	-0.392772	-0.165386	-0.184428	0.0893682	-0.190692	-0.228068	-0.193114	-0.442947	-0.126892	-0.254123	-0.13775	-0.246335	-0.125145	-0.348591	-0.184349	-0.221793	-0.00700231	0.0430722	-0.0202192	-0.347099	-0.42943	-0.319726	-0.0657281	-0.120368	-0.137045	-0.483379	-0.10014	-0.0224815	-0.232454	-0.013261
Breast	1.5M_Enformer	SLC22A5	-0.172684	-0.0543137	-0.0915275	-0.141366	-0.17407	-0.28877	-0.134874	-0.213201	-0.306292	-0.186919	-0.0141486	-0.301538	-0.0699074	-0.214727	-0.244403	0.121559	-0.166472	-0.221583	-0.25683	-0.151065	-0.143744	-0.401654	-0.332868	-0.245832	-0.204004	-0.260384	-0.321159	-0.171298	-0.193643	-0.0947549	-0.126335	-0.206685	-0.14176	-0.136666	-0.170369	-0.237507	-0.104509	-0.200017	-0.213923	-0.112773	-0.131513	-0.0627365	-0.102874	-0.174212	-0.104541
Breast	1.5M_Enformer	CENPO	-0.0936851	0.120634	-0.20012	-0.815395	-0.31086	-0.126795	-0.188831	-0.466014	0.00998532	-0.0781562	-0.0274874	-0.38459	-0.216776	-0.0547195	-0.302314	-0.161063	-0.0646429	-0.0638659	0.0147134	-0.0257701	-0.125285	0.02034	-0.343902	-0.528677	0.0144249	0.0843927	-0.108082	-0.0834104	-0.615882	0.0503054	-0.192572	-0.214668	0.0774821	-0.0522477	-0.266615	-0.0966465	-0.404441	0.0285174	-0.0593962	-0.0555017	-0.240769	-0.0907236	-0.225936	-0.0389041	0.0104063
Breast	1.5M_Enformer	MAN2C1	-0.134142	-0.162857	-0.347619	-0.101472	-0.0487989	-0.188093	-0.0771119	-0.155944	-0.153343	-0.0762848	-0.0678788	0.0391325	-0.131207	-0.21454	-0.0492877	-0.0955001	-0.112058	-0.0519898	-0.140249	-0.212763	-0.138916	-0.527004	-0.185172	-0.240679	-0.0917012	-0.0178821	-0.0875447	-0.109303	-0.0864881	-0.199833	0.00721706	-0.231678	-0.135446	-0.0299641	-0.310225	-0.364048	-0.125686	-0.475348	-0.0999924	-0.287784	-0.0456458	-0.204036	-0.13631	-0.132838	-0.1529
Breast	1.5M_Enformer	LAMC2	-0.0963618	-0.166962	-0.148282	-0.143504	-0.0616821	-0.121267	0.0187588	-0.181232	0.0441493	-0.236522	0.114947	-0.418227	-0.221386	-0.0722003	0.0152308	-0.170563	-0.116033	-0.0742565	-0.07518	-0.0627573	-0.0196715	-0.254275	-0.0207019	-0.151661	-0.0823589	-0.134418	-0.0961355	-0.0321089	0.0396132	0.0200277	-0.154124	0.0120382	-0.191953	-0.087634	0.0398493	-0.226131	-0.229645	-0.285086	-0.0965882	-0.0561887	-0.148583	-0.134786	0.0129534	0.0817254	-0.10355
Breast	1.5M_Enformer	ATG10	-0.0664238	0.232881	-0.0384743	-0.135069	0.0827012	-0.10858	-0.0415522	-0.126707	0.0107166	-0.0978903	-0.0778911	-0.259179	-0.0756105	-0.291359	-0.120676	0.006868	0.0288448	-0.057237	0.076363	-0.109205	-0.101954	-0.118184	-0.0184741	0.0163945	-0.000397128	-0.0563162	0.0527668	0.053791	-0.00472893	0.116088	0.0768917	0.0157017	-0.614449	-0.10496	-0.185036	0.219045	-0.35358	0.0379477	-0.309115	-0.172162	-0.405774	0.0530769	-0.234529	-0.844161	-0.157264
Breast	1.5M_Enformer	CBX6	-0.0961008	-0.170532	-0.0301042	-0.0549077	-0.0977999	-0.262641	-0.0944016	-0.0311577	-0.0102705	-0.126396	-0.0667115	-0.135579	-0.262702	-0.250095	-0.0321078	-0.00654863	-0.116239	-0.0892625	-0.165881	-0.114029	-0.170488	0.0596238	-0.0983047	-0.168321	-0.145997	-0.0220076	-0.0278816	-0.10189	-0.0319233	-0.124454	-0.125727	-0.200359	0.168341	-0.126374	-0.0802168	-0.069212	-0.105833	0.096736	-0.0183937	-0.0720037	-0.143879	-0.0913409	-0.0225222	-0.159627	-0.0921871
Breast	1.5M_Enformer	ARID5B	-0.072965	0.0275487	0.0216654	-0.209828	-0.0895746	-0.0728111	-0.240144	0.00573461	-0.217434	-0.0872775	-0.0843202	-0.0824897	-0.320008	0.0600984	0.0364733	-0.344201	-0.0448324	-0.0844661	-0.303429	0.00392435	0.0117546	0.0226138	-0.00304184	-0.00857433	-0.0594231	-0.26375	-0.0864711	-0.13469	-0.296846	-0.0188399	-0.00192473	-0.0164539	0.199419	-0.0934277	-0.0190707	-0.137131	-0.0731189	0.143505	-0.29775	-0.0483349	-0.0567775	-0.300052	-0.126007	0.0495566	-0.115647
Breast	1.5M_Enformer	KLHDC7A	-0.0840849	0.0175065	0.00437159	-0.138769	0.00325973	-0.136287	-0.0583561	-0.162198	-0.128085	-0.0943809	-0.250222	0.180726	-0.100722	0.00453782	-0.132881	-0.290509	-0.00761763	-0.142197	0.0395754	-0.084338	-0.0526265	-0.036699	-0.112288	-0.107121	-0.00344088	-0.106025	-0.149208	-0.10823	-0.0838319	-0.249457	-0.335491	-0.166849	-0.0720447	-0.00992079	-0.103102	0.148234	-0.172773	0.0197937	-0.0471432	-0.0105112	-0.164747	0.071085	-0.0188371	-0.062213	0.072984
Breast	1.5M_Enformer	JMJD1C	-0.0309055	-0.0308426	-0.0628685	-0.162809	-0.178864	-0.295773	0.0595242	0.0226291	-0.147132	-0.178947	0.125228	0.0370144	-0.132082	-0.00173175	-0.00888022	-0.0920697	0.0399295	-0.367133	-0.408408	-0.0407392	-0.153137	-0.0169579	0.117278	-0.0309685	-0.0109734	-0.263957	-0.0266592	0.0420743	-0.145998	-0.0955756	0.0563154	-0.203102	0.0723887	-0.0292276	0.104798	0.145735	-0.058318	-0.0932963	0.0537691	-0.0598282	0.0111516	-0.23558	0.0103829	-0.279671	0.0330928
Breast	1.5M_Enformer	ADCY3	-0.0814115	-0.065006	-0.0577561	-0.144999	-0.13337	-0.120251	-0.0648385	-0.178345	0.19058	0.0111845	0.0364355	-0.0964916	-0.265667	0.0656972	0.0378771	-0.072656	-0.107255	0.0827965	-0.142045	-0.1662	-0.0782437	-0.125787	-0.0957073	-0.0943225	-0.0930546	-0.0442276	0.118501	-0.10657	-0.224823	-0.0237061	-0.082468	-0.197707	-0.0803551	0.0360466	0.0512856	-0.130446	-0.0691976	-0.0439507	-0.0894706	-0.145548	0.18579	0.0908545	-0.065383	-0.108858	-0.0933953
Breast	1.5M_Enformer	CHID1	-0.0591235	0.11385	-0.00370248	0.0216579	0.0978411	-0.0833073	0.0230443	-0.0166087	-0.172449	-0.168419	-0.0554408	-0.191611	-0.0333385	-0.0136489	-0.0647987	-0.0802228	0.0250448	-0.0241819	-0.0965915	-0.00522806	-0.0220337	-0.134719	0.0758425	-0.0838943	-0.166045	-0.0192025	-0.203957	0.0481511	-0.20689	0.0367168	-0.06857	0.0293249	0.0190395	-0.0687388	-0.0628187	-0.206752	-0.0620123	-0.212746	-0.0562347	-0.106703	-0.18671	0.0903723	-0.0233401	-0.262075	-0.0961407
Breast	1.5M_Enformer	ZNF404	-0.0828802	-0.175218	0.154342	-0.0845864	-0.0662881	-0.019895	-0.200524	-0.0348328	-0.18707	-0.208485	-0.0945864	0.0568128	-0.0917253	-0.0997754	-0.167813	-0.0081163	-0.0626941	-0.0288023	-0.189093	-0.059414	0.0561143	0.45552	-0.183879	-0.101917	-0.0657221	-0.10344	-0.081174	-0.00274063	0.0477794	-0.0263925	-0.144623	0.102694	-0.0879979	0.0484082	-0.102934	0.0334779	-0.266476	-0.309008	-0.175657	-0.165725	-0.0717405	-0.122969	-0.0349589	0.308365	-0.094329
Breast	1.5M_Enformer	CLINT1	-0.0800411	-0.198972	0.186681	0.125622	0.15905	0.0306079	-0.112803	-0.33633	-0.464396	-0.0824702	-0.105694	-0.226336	0.186489	-0.376955	-0.277812	0.124123	-0.122465	-0.109977	0.30259	-0.222765	-0.104626	-0.0257183	-0.184166	0.0826081	-0.0610094	-0.04872	-0.137171	-0.12277	-0.227929	-0.268166	-0.13767	0.0957076	-0.0899545	-0.231647	-0.157358	0.343654	-0.0411222	-0.0504524	0.0439215	0.0998524	-0.0146048	0.147884	-0.0720029	0.226023	-0.077612
Breast	1.5M_Enformer	CCDC88C	-0.0369245	-0.0513533	0.0630998	0.0255858	-0.139246	-0.0180287	-0.0844858	-0.0104841	0.0453882	-0.0412091	-0.155708	-0.0180946	0.0778952	-0.161406	-0.0669655	-0.0186695	-0.158955	0.0999633	0.054804	-0.10147	-0.109877	-0.0437302	0.0511249	0.0375876	-0.0048376	-0.0326399	-0.0745935	0.108339	-0.0834355	-0.0242092	-0.414328	-0.13041	0.018965	-0.14872	-0.0048762	0.0410424	-0.0729326	-0.128733	-0.0486238	-0.0567069	-0.0441347	-0.0793046	-0.0205329	-0.00437037	-0.0217177
Breast	1.5M_Enformer	GCDH	-0.0272516	0.00474094	-0.0778342	0.0525347	0.0134566	0.0411969	-0.167133	0.0775511	0.0115662	0.0371116	-0.0697701	0.0407188	-0.118956	-0.121619	-0.0796066	-0.102177	-0.0285799	-0.0259232	-0.182929	0.0647087	-0.11301	0.0199603	-0.10165	-0.0629361	-0.143045	0.0632381	0.179293	-0.024965	0.0362231	0.0578746	0.00542903	-0.109709	-0.149753	-0.0502969	-0.0117572	-0.181293	0.0990131	-0.132881	-0.0877473	0.125278	-0.0540052	-0.255589	-0.046421	0.0787478	-0.0258631
Breast	1.5M_Enformer	MUTYH	-0.0360828	-0.0398098	-0.0522595	-0.0758913	0.000359908	-0.176889	-0.0250385	-0.0727654	-0.129238	0.0273581	-0.107813	0.0557731	-0.195573	0.0346746	-0.0726943	-0.149106	0.0585528	0.00228843	0.138668	-0.178179	-0.118516	0.053374	-0.0601463	-0.0436834	-0.0734742	-0.0323558	0.15049	-0.113269	0.0545697	0.04435	-0.101313	-0.128917	0.0691587	-0.0637508	0.0370133	0.0755463	-0.0795518	0.0539432	-0.0170066	0.0876417	0.116679	-0.0306747	-0.109293	-0.166369	0.0775048
Breast	1.5M_Enformer	VGLL3	0.00195352	-0.0751963	-0.225258	-0.218718	0.0233039	0.209366	-0.0272982	0.0388051	-0.209256	-0.0289087	-0.0918358	0.00431886	-0.210129	-0.0479243	0.0839893	-0.0355819	0.0127055	-0.0708963	0.129105	-0.00603394	-0.0197317	0.0834631	0.0775418	0.00973276	-0.0727903	-0.132271	0.150938	0.03428	0.0883925	0.105463	0.168254	0.189112	-0.0449362	0.0509656	0.0244223	0.0630993	-0.101149	-0.140869	0.00344271	0.000464336	-0.189041	0.0243018	-0.0273563	-0.0935178	0.0441627
Breast	1.5M_Enformer	LRRC3B	0.0222022	0.00609964	-0.0207139	-0.0311743	0.020081	0.173484	-0.0668398	-0.051219	0.077181	0.059298	0.0434871	-0.297789	0.116824	-0.0159208	0.157464	0.0208071	-0.0484138	0.0850656	-0.0386547	0.109683	0.0706712	0.206021	0.159869	-0.0313413	0.0235973	0.101322	0.030181	-0.0457396	0.0533123	0.0746944	-0.0330116	0.00626836	-0.106653	0.0337294	0.196172	-0.00463127	0.0340648	-0.187662	0.083806	0.0693269	-0.0547063	-0.109635	0.00281174	-0.040436	0.0286213
Breast	1.5M_Enformer	RCCD1	0.0525871	0.134178	0.102396	-0.115216	-0.0209775	0.122886	0.045563	-0.103085	0.171869	0.253872	-0.06354	-0.17458	0.343964	0.163337	-0.044307	-0.0606583	0.264956	-0.0637292	0.206144	-0.0532887	-0.084022	0.0134996	0.0611627	0.0260579	0.0353845	0.123863	0.148403	0.0736513	0.203048	0.081467	-0.0857692	-0.15419	0.227086	0.0766045	-0.00980095	-0.174833	0.251253	-0.0152424	0.135078	-0.0816126	0.166566	-0.126347	0.044392	0.0596113	0.191103
Breast	1.5M_Enformer	CBX8	0.0440558	0.145714	0.178422	0.171218	0.00161522	0.0443898	0.0464778	0.0126005	0.256723	0.0387624	-0.0305573	0.132436	0.0242568	0.0980997	0.0397867	0.0771047	0.0574842	0.169676	0.0437217	-0.0079762	0.0382212	-0.0578187	-0.123675	0.0951622	0.0968104	0.0725866	0.0818141	0.00431106	-0.113798	-0.0206961	0.0217718	0.0461261	-0.0594863	0.0837728	0.0291601	-0.0783278	0.0488858	0.0163688	0.0791227	0.282448	0.374472	-0.0690565	-0.0107626	0.0424495	0.123712
Breast	1.5M_Enformer	MAN2A2	0.0318411	0.116125	0.102988	0.018485	0.00503311	-0.0854133	0.0182769	-0.0156097	0.332947	0.107993	0.132444	0.0101476	0.157292	-0.0242002	0.0223472	-0.0774957	0.0732613	0.0282037	-0.0243697	0.0789178	-0.110711	-0.110885	-0.00204943	0.110372	0.11784	0.144005	0.0707475	0.0354784	0.214955	-0.044408	0.0098881	-0.00636691	0.131705	0.0176843	0.0871507	0.206736	0.0413321	0.204042	-0.0570582	0.180011	0.307522	0.120373	-0.0271108	-0.0945386	-0.00747165
Breast	1.5M_Enformer	STXBP4	0.0740606	-0.0488245	-0.12804	-0.00396096	-0.0108645	0.0778804	0.0349402	0.157407	0.0464894	0.083769	0.1806	0.237833	0.0481232	0.149379	0.0726652	0.0754561	0.0949243	0.0238403	-0.62867	0.0324647	0.0778069	-0.108878	0.218451	0.00816356	0.0203177	0.0262322	0.072011	0.106516	-0.00418448	0.166169	0.136537	0.179889	0.202146	0.0903616	0.117799	0.148173	-0.0231115	-0.0828214	0.110346	0.0458348	0.128215	0.0467791	0.0362171	0.193069	0.129678
Breast	1.5M_Enformer	ZNF23	0.0713427	0.0683623	0.160322	0.0498134	0.0621313	-0.101156	0.0276538	0.0580915	0.254197	0.0932463	0.0402145	0.112697	0.0818963	-0.00466365	0.0866808	-0.0138174	-0.00134455	0.0255402	0.153275	-0.0277287	0.0122765	-0.0842989	0.111978	0.109943	0.0938213	0.134776	0.107353	0.106712	0.0324721	-0.0399179	0.0500877	-0.0405906	0.0743231	0.0235104	0.14915	0.117456	0.11138	-0.118149	0.190062	-0.0552294	0.142897	0.134155	0.175013	0.116656	0.0653664
Breast	1.5M_Enformer	LRRC25	0.0897203	0.031889	-0.111174	0.0632019	0.216579	0.0982387	0.108853	0.0812019	-0.159444	0.149632	0.0720622	-0.0452939	0.067158	0.194899	0.162336	0.116236	-0.0123116	-0.0877345	0.0620765	0.172795	0.104087	-0.00106121	0.0724511	0.125675	0.00751341	0.114125	0.166857	0.168182	0.0654529	0.177688	0.143424	0.0402553	-0.0512464	0.0475885	0.154912	0.357393	0.14939	0.359733	0.230116	-0.133645	0.305111	-0.119137	0.182575	-0.0247545	0.0429649
Breast	1.5M_Enformer	CASP8	0.099286	0.0327259	0.0389232	0.134094	-0.075171	-0.0429014	0.0943031	0.15199	0.0693285	0.172105	0.0127128	-0.0820104	-0.234109	0.115509	0.155513	-0.028646	0.0361794	0.124426	0.0567625	0.0404745	0.121243	0.421928	0.191677	0.0436695	0.138474	0.223449	0.182627	0.0574994	0.155767	-0.180855	0.0316894	0.352317	0.11502	0.100605	-0.0286179	0.291118	0.0631338	0.164916	0.267795	0.453418	-0.0350237	0.0979669	0.0295629	0.355425	0.274314
Breast	2M_Enformer	RPS23	-2.25751	-2.35251	-2.98469	-3.0954	-2.40869	-2.73371	-2.32985	-2.07475	-2.27449	-1.75087	-2.00484	-2.05069	-3.2566	-2.25794	-2.53273	-1.95176	-2.01612	-1.70784	-2.43681	-2.07111	-1.69332	-2.89687	-2.33064	-2.3431	-2.43468	-2.25709	-2.2459	-1.88213	-3.00557	-2.18732	-2.67752	-2.61507	-2.11872	-1.89405	-1.80365	-2.31902	-2.10326	-2.41052	-2.39069	-2.22427	-1.75379	-1.89558	-2.81659	-1.91843	-1.83261
Breast	2M_Enformer	RPLP2	-1.23623	-1.44694	-1.4234	-1.12875	-0.865603	-1.85988	-1.02325	-1.39686	-0.917236	-1.11173	-1.1159	-1.70429	-1.43315	-1.15083	-1.04853	-0.812411	-1.12398	-0.965242	-0.488319	-1.10478	-1.34215	-1.88058	-1.46201	-1.55506	-1.29679	-1.29788	-1.17164	-1.42606	-1.46928	-1.44588	-1.47437	-1.0852	-1.25729	-1.28865	-1.21191	-0.980552	-1.22231	-1.16704	-2.03027	-1.25015	-1.33897	-0.938527	-1.09446	-0.960071	-1.64526
Breast	2M_Enformer	LRRC37A2	-0.329903	0.0948994	-0.851607	-0.126532	-0.688055	-0.125268	-0.386862	-0.376991	-0.328253	-0.0775456	0.13957	-0.187223	-1.31459	-0.480767	-0.126256	-0.456483	-0.202454	-0.329903		-0.143279	-0.541631		-0.0947176	-0.128096	-0.96118	-0.571434	-0.630099	-0.347416	0.0992245	-0.102262	-0.321791			-0.191933	-0.289534	-1.02262	-0.196333	-0.639213	-0.672389	-0.447559	-0.492037	0.0457323	-0.555571		-0.737919
Breast	2M_Enformer	SNX32	-0.216501	-0.232582	-0.168225	-0.258347	-0.335946	0.0275465	-0.174174	-0.132613	-0.213765	-0.200022	-0.123797	-0.397756	-0.310173	-0.549547	-0.2332	-0.659584	-0.216619	-0.283139	-0.112571	-0.334609	-0.347521	-0.0193989	-0.405128	-0.270185	-0.333367	-0.137248	-0.650663	-0.264933	-0.199209	-0.335626	-0.234382	-0.0749065	-0.0722755	-0.132507	-0.0108942	-0.57608	-0.115295	-0.0445107	-0.191168	-0.210447	-0.0478532	-0.220415	-0.175621	-0.216383	-0.429524
Breast	2M_Enformer	ERICH2	-0.221349				-0.342422		-0.100277
Breast	2M_Enformer	CDC42EP2	-0.16683	-0.15531	-0.139404	-0.150286	-0.0575215	-0.0287454	-0.200519	-0.17317	-0.160383	-0.362129	-0.131678	-0.315655	-0.357264	-0.223097	-0.27523	-0.219144	-0.317522	-0.0811407	-0.18131	-0.296126	-0.42127	-0.126851	-0.0653306	-0.246198	-0.367706	-0.101286	-0.635386	-0.0630752	-0.251327	0.0373771	-0.00356905	-0.252011	-0.122859	-0.178397	-0.160489	0.0140301	-0.138871	-0.0305611	-0.329959	-0.0579236	-0.581251	-0.213357	-0.0901202	0.121028	-0.274484
Breast	2M_Enformer	RAPGEF6	-0.184057	-0.102825	-0.224815	-0.274707	-0.103088	0.12608	-0.184138	-0.355609	-0.0880189	-0.183977	-0.0869989	-0.234123	-0.0329809	0.0295688	-0.408883	-0.392772	-0.165386	-0.184428	0.0893682	-0.190692	-0.228068	-0.193114	-0.442947	-0.126892	-0.254123	-0.13775	-0.246335	-0.125145	-0.348591	-0.184349	-0.221793	-0.00700231	0.0430722	-0.0202192	-0.347099	-0.42943	-0.319726	-0.0657281	-0.120368	-0.137045	-0.483379	-0.10014	-0.0224815	-0.232454	-0.013261
Breast	2M_Enformer	MAN2C1	-0.134142	-0.162857	-0.347619	-0.101472	-0.0487989	-0.188093	-0.0771119	-0.155944	-0.153343	-0.0762848	-0.0678788	0.0391325	-0.131207	-0.21454	-0.0492877	-0.0955001	-0.112058	-0.0519898	-0.140249	-0.212763	-0.138916	-0.527004	-0.185172	-0.240679	-0.0917012	-0.0178821	-0.0875447	-0.109303	-0.0864881	-0.199833	0.00721706	-0.231678	-0.135446	-0.0299641	-0.310225	-0.364048	-0.125686	-0.475348	-0.0999924	-0.287784	-0.0456458	-0.204036	-0.13631	-0.132838	-0.1529
Breast	2M_Enformer	TEF	-0.0948515	-0.393516	-0.4972	-0.0681919	0.0434225	-0.233371	-0.173258	-0.00689065	-0.122461	-0.180862	-0.10681	-0.335671	-0.264336	0.0434251	-0.090803	-0.0773496	-0.0626603	-0.0695524	-0.192296	-0.0337165	-0.0815873	-0.0446331	-0.195566	-0.110776	-0.0818425	-0.137859	-0.233586	-0.0989	-0.0727822	-0.00461319	-0.0269388	0.155623	0.0600062	-0.15998	-0.0705997	0.175102	-0.412284	-0.226614	0.0821255	-0.0608328	-0.138281	-0.222593	-0.186021	0.0371146	-0.228117
Breast	2M_Enformer	GAPT	-0.098052	-0.0111985	-0.115049	-0.252472	-0.0266895	-0.0962832	-0.0824702	-0.0803747	-0.0339966	0.0045868	-0.0276045	0.0373505	-0.244549	-0.157892	-0.0801447	-0.240432	-0.0815682	-0.159255	-0.0347015	-0.128206	-0.0806575	-0.173251	-0.240919	-0.0701651	-0.174793	-0.137308	-0.0495519	-0.0921725	-0.0322043	-0.131598	-0.0522229	0.0866019	-0.0162761	-0.153825	-0.17432	-0.0729784	0.0916251	-0.347218	-0.260524	-0.252782	-0.117289	-0.291778	-0.0998207	-0.100783	-0.266518
Breast	2M_Enformer	ST13	-0.0790042		-0.134661		-0.052714	0.100143	-0.144228	-0.0599077		-0.0131373	0.123344		0.147518					-0.2261	-0.260033	-0.0790042		-0.248882	-0.377789	-0.277086		-0.24881		0.16171	-0.566013	-0.245404	0.128097	-0.213774	0.0330748										0.0108148	-0.0608801
Breast	2M_Enformer	ATG10	-0.0664238	0.232881	-0.0384743	-0.135069	0.0827012	-0.10858	-0.0415522	-0.126707	0.0107166	-0.0978903	-0.0778911	-0.259179	-0.0756105	-0.291359	-0.120676	0.006868	0.0288448	-0.057237	0.076363	-0.109205	-0.101954	-0.118184	-0.0184741	0.0163945	-0.000397128	-0.0563162	0.0527668	0.053791	-0.00472893	0.116088	0.0768917	0.0157017	-0.614449	-0.10496	-0.185036	0.219045	-0.35358	0.0379477	-0.309115	-0.172162	-0.405774	0.0530769	-0.234529	-0.844161	-0.157264
Breast	2M_Enformer	KLHDC7A	-0.0840849	0.0175065	0.00437159	-0.138769	0.00325973	-0.136287	-0.0583561	-0.162198	-0.128085	-0.0943809	-0.250222	0.180726	-0.100722	0.00453782	-0.132881	-0.290509	-0.00761763	-0.142197	0.0395754	-0.084338	-0.0526265	-0.036699	-0.112288	-0.107121	-0.00344088	-0.106025	-0.149208	-0.10823	-0.0838319	-0.249457	-0.335491	-0.166849	-0.0720447	-0.00992079	-0.103102	0.148234	-0.172773	0.0197937	-0.0471432	-0.0105112	-0.164747	0.071085	-0.0188371	-0.062213	0.072984
Breast	2M_Enformer	SSTR3	-0.0651222	-0.0364328	-0.219697	-0.0568982	0.0195487	-0.109158	-0.0494558	-0.0548196	-0.0830036	0.0336426	-0.268348	0.321366	-0.199232	-0.0733463	-0.282039	-0.0274614	-0.0831256	0.00693305	0.188122	-0.195612	-0.161783	-0.221664	-0.124321	-0.0105441	0.043749	-0.136072	-0.200737	0.0231295	-0.00989696	-0.178002	-0.0858307	0.0720249	-0.109494	0.0248558	-0.1632	0.0245199	-0.108321	-0.238406	-0.149202	-0.201697	0.0314646	0.00485382	-0.0256974	0.0137464	0.0110365
Breast	2M_Enformer	CHID1	-0.0591235	0.11385	-0.00370248	0.0216579	0.0978411	-0.0833073	0.0230443	-0.0166087	-0.172449	-0.168419	-0.0554408	-0.191611	-0.0333385	-0.0136489	-0.0647987	-0.0802228	0.0250448	-0.0241819	-0.0965915	-0.00522806	-0.0220337	-0.134719	0.0758425	-0.0838943	-0.166045	-0.0192025	-0.203957	0.0481511	-0.20689	0.0367168	-0.06857	0.0293249	0.0190395	-0.0687388	-0.0628187	-0.206752	-0.0620123	-0.212746	-0.0562347	-0.106703	-0.18671	0.0903723	-0.0233401	-0.262075	-0.0961407
Breast	2M_Enformer	ZNF404	-0.0828802	-0.175218	0.154342	-0.0845864	-0.0662881	-0.019895	-0.200524	-0.0348328	-0.18707	-0.208485	-0.0945864	0.0568128	-0.0917253	-0.0997754	-0.167813	-0.0081163	-0.0626941	-0.0288023	-0.189093	-0.059414	0.0561143	0.45552	-0.183879	-0.101917	-0.0657221	-0.10344	-0.081174	-0.00274063	0.0477794	-0.0263925	-0.144623	0.102694	-0.0879979	0.0484082	-0.102934	0.0334779	-0.266476	-0.309008	-0.175657	-0.165725	-0.0717405	-0.122969	-0.0349589	0.308365	-0.094329
Breast	2M_Enformer	CLINT1	-0.0800411	-0.198972	0.186681	0.125622	0.15905	0.0306079	-0.112803	-0.33633	-0.464396	-0.0824702	-0.105694	-0.226336	0.186489	-0.376955	-0.277812	0.124123	-0.122465	-0.109977	0.30259	-0.222765	-0.104626	-0.0257183	-0.184166	0.0826081	-0.0610094	-0.04872	-0.137171	-0.12277	-0.227929	-0.268166	-0.13767	0.0957076	-0.0899545	-0.231647	-0.157358	0.343654	-0.0411222	-0.0504524	0.0439215	0.0998524	-0.0146048	0.147884	-0.0720029	0.226023	-0.077612
Breast	2M_Enformer	CCDC88C	-0.0369245	-0.0513533	0.0630998	0.0255858	-0.139246	-0.0180287	-0.0844858	-0.0104841	0.0453882	-0.0412091	-0.155708	-0.0180946	0.0778952	-0.161406	-0.0669655	-0.0186695	-0.158955	0.0999633	0.054804	-0.10147	-0.109877	-0.0437302	0.0511249	0.0375876	-0.0048376	-0.0326399	-0.0745935	0.108339	-0.0834355	-0.0242092	-0.414328	-0.13041	0.018965	-0.14872	-0.0048762	0.0410424	-0.0729326	-0.128733	-0.0486238	-0.0567069	-0.0441347	-0.0793046	-0.0205329	-0.00437037	-0.0217177
Breast	2M_Enformer	MUTYH	-0.0360828	-0.0398098	-0.0522595	-0.0758913	0.000359908	-0.176889	-0.0250385	-0.0727654	-0.129238	0.0273581	-0.107813	0.0557731	-0.195573	0.0346746	-0.0726943	-0.149106	0.0585528	0.00228843	0.138668	-0.178179	-0.118516	0.053374	-0.0601463	-0.0436834	-0.0734742	-0.0323558	0.15049	-0.113269	0.0545697	0.04435	-0.101313	-0.128917	0.0691587	-0.0637508	0.0370133	0.0755463	-0.0795518	0.0539432	-0.0170066	0.0876417	0.116679	-0.0306747	-0.109293	-0.166369	0.0775048
Breast	2M_Enformer	TRPM5	-0.00375195	-0.155762	-0.160538	-0.262586	-0.144591	0.019583	0.0460636	0.0150872	0.117062	0.0797972	0.0360701	-0.189273	-0.0745671	-0.230772	-0.017814	-0.0770215	-0.00968712	0.0694	-0.0331471	-0.0649856	0.0242986	-0.0197272	0.00682587	0.0442382	0.0082717	0.0994747	-0.21387	-0.0672999	0.0314318	-0.0498941	-0.236261	0.222426	-0.0782096	0.00424899	-0.00385424	-0.190041	0.0947506	0.0289901	0.0127507	-0.158011	0.196344	0.100184	-0.00364965	0.152903	-0.00598834
Breast	2M_Enformer	NPTXR	0.000960645	0.0303418	-0.150673	0.00552724	0.0477323	-0.0443591	0.0701476	0.0454134	-0.00738189	-0.0840009	0.110378	0.0889688	0.0581627	-0.162651	0.0150456	-0.128707	0.0170442	-0.129588	-0.1418	0.0159803	0.0743597	0.0290852	-0.0745104	-0.124623	-0.0623722	0.043818	-0.144092	-0.00584921	0.072275	-0.0915274	-0.198251	0.0718951	-0.0859172	0.0354345	-0.00360595	0.341607	0.0456655	-0.159765	0.134938	0.0229031	-0.0140246	-0.174574	0.0468556	-0.0229939	-0.0616857
Breast	2M_Enformer	LRRC3B	0.0222022	0.00609964	-0.0207139	-0.0311743	0.020081	0.173484	-0.0668398	-0.051219	0.077181	0.059298	0.0434871	-0.297789	0.116824	-0.0159208	0.157464	0.0208071	-0.0484138	0.0850656	-0.0386547	0.109683	0.0706712	0.206021	0.159869	-0.0313413	0.0235973	0.101322	0.030181	-0.0457396	0.0533123	0.0746944	-0.0330116	0.00626836	-0.106653	0.0337294	0.196172	-0.00463127	0.0340648	-0.187662	0.083806	0.0693269	-0.0547063	-0.109635	0.00281174	-0.040436	0.0286213
Breast	2M_Enformer	DNMT3A	0.0348	0.0901423	0.154256	-0.000796184	-0.0474266	0.200415	-0.0488731	-0.0865783	0.154087	0.126276	0.166017	0.392219	0.0912399	0.0440305	-0.0195181	0.173719	-0.046547	0.119005	-0.125943	0.00850458	0.0507032	-0.138314	0.0159071	0.0697795	0.0157663	0.159573	-0.0149437	-0.133778	0.0887698	0.0344128	0.0169814	-0.0301748	-0.0259898	0.0747591	0.00599355	0.129947	-0.0905086	0.0669673	0.0351872	0.00242941	-0.214801	0.156668	0.0216164	0.046643	0.132498
Breast	2M_Enformer	RCCD1	0.0525871	0.134178	0.102396	-0.115216	-0.0209775	0.122886	0.045563	-0.103085	0.171869	0.253872	-0.06354	-0.17458	0.343964	0.163337	-0.044307	-0.0606583	0.264956	-0.0637292	0.206144	-0.0532887	-0.084022	0.0134996	0.0611627	0.0260579	0.0353845	0.123863	0.148403	0.0736513	0.203048	0.081467	-0.0857692	-0.15419	0.227086	0.0766045	-0.00980095	-0.174833	0.251253	-0.0152424	0.135078	-0.0816126	0.166566	-0.126347	0.044392	0.0596113	0.191103
Breast	2M_Enformer	CBX8	0.0440558	0.145714	0.178422	0.171218	0.00161522	0.0443898	0.0464778	0.0126005	0.256723	0.0387624	-0.0305573	0.132436	0.0242568	0.0980997	0.0397867	0.0771047	0.0574842	0.169676	0.0437217	-0.0079762	0.0382212	-0.0578187	-0.123675	0.0951622	0.0968104	0.0725866	0.0818141	0.00431106	-0.113798	-0.0206961	0.0217718	0.0461261	-0.0594863	0.0837728	0.0291601	-0.0783278	0.0488858	0.0163688	0.0791227	0.282448	0.374472	-0.0690565	-0.0107626	0.0424495	0.123712
Breast	2M_Enformer	STXBP4	0.0740606	-0.0488245	-0.12804	-0.00396096	-0.0108645	0.0778804	0.0349402	0.157407	0.0464894	0.083769	0.1806	0.237833	0.0481232	0.149379	0.0726652	0.0754561	0.0949243	0.0238403	-0.62867	0.0324647	0.0778069	-0.108878	0.218451	0.00816356	0.0203177	0.0262322	0.072011	0.106516	-0.00418448	0.166169	0.136537	0.179889	0.202146	0.0903616	0.117799	0.148173	-0.0231115	-0.0828214	0.110346	0.0458348	0.128215	0.0467791	0.0362171	0.193069	0.129678
Breast	2M_Enformer	LRRC25	0.0897203	0.031889	-0.111174	0.0632019	0.216579	0.0982387	0.108853	0.0812019	-0.159444	0.149632	0.0720622	-0.0452939	0.067158	0.194899	0.162336	0.116236	-0.0123116	-0.0877345	0.0620765	0.172795	0.104087	-0.00106121	0.0724511	0.125675	0.00751341	0.114125	0.166857	0.168182	0.0654529	0.177688	0.143424	0.0402553	-0.0512464	0.0475885	0.154912	0.357393	0.14939	0.359733	0.230116	-0.133645	0.305111	-0.119137	0.182575	-0.0247545	0.0429649
Breast	2M_Enformer	BTN3A2	0.0826689	0.0824898	0.0887221	0.0495662	-0.0118175	0.347956	-0.10046	0.00909471	0.018005	0.137078	-0.151961	0.164738	0.135665	0.178253	0.0240635	0.191638	0.0815342	0.125829	0.136953	-0.0328193	0.082848	0.204973	-0.00333601	0.111334	0.158047	0.225747	0.0799218	0.0640813	-0.00450134	0.0899356	0.181311	0.295705	0.207396	0.0932085	0.0393824	0.135418	0.0387805	-0.0856554	0.155066	0.0264769	0.060406	0.0272011	0.0694169	0.377002	0.0504886
Breast	2M_Enformer	CASP8	0.099286	0.0327259	0.0389232	0.134094	-0.075171	-0.0429014	0.0943031	0.15199	0.0693285	0.172105	0.0127128	-0.0820104	-0.234109	0.115509	0.155513	-0.028646	0.0361794	0.124426	0.0567625	0.0404745	0.121243	0.421928	0.191677	0.0436695	0.138474	0.223449	0.182627	0.0574994	0.155767	-0.180855	0.0316894	0.352317	0.11502	0.100605	-0.0286179	0.291118	0.0631338	0.164916	0.267795	0.453418	-0.0350237	0.0979669	0.0295629	0.355425	0.274314
Breast	2M_Enformer	IFNA8	0.122134	0.050808	0.0514676	0.042484	0.0465127	0.155799	0.242107	0.11983	0.134464	0.132336	-0.0298006	0.223793	0.0439932	0.0226102	-0.00292285	0.0334744	0.103972	0.232893	0.314884	0.124438	0.270833	0.172966	0.185908	0.0642286	0.178571	0.510225	0.0144714	0.23786	0.0592278	0.0329958	0.183324	0.110421	0.0474903	0.209159	0.105538	-0.0174225	0.175058	0.264611	0.219225	0.252194	-0.145222	0.116865	0.18609	0.0385462	0.186204
