# Supplementary material for: Tissue-specific transfer learning improves functional variant and therapeutic target discoveries in breast and prostate cancer
Source: PLoS Genet. 2026 May 6;22(5):e1012145. doi: 10.1371/journal.pgen.1012145 (PMC13175468; doi:10.1371/journal.pgen.1012145)
Supplement: S12 Table — (XLSX) [file pgen.1012145.s018.xlsx]

## Sheet: Sheet1
S12 Table. DepMap CERES dependency scores (version 23Q4) for significant genes identified from TL-prostate models
Cancer	Model	Genes	Median	Prostate Adenocarcinoma_1	Prostate Adenocarcinoma_2	Prostate Adenocarcinoma_3	Prostate Adenocarcinoma_4	Prostate Adenocarcinoma_5	Prostate Adenocarcinoma_6	Prostate Adenocarcinoma_7	Prostate Adenocarcinoma_8	Prostate Adenocarcinoma_9
Prostate	1M_DTL	SF3B4	-2.1035	-2.13148	-3.46982	-0.869046	-1.64703	-2.21853	-2.1035	-1.45739	-1.96012	-2.27213
Prostate	1M_DTL	MAT2A	-1.8828	-0.988771	-1.73988	-2.54663	-1.46882	-2.39535	-2.38886	-1.94442	-1.78693	-1.8828
Prostate	1M_DTL	GEMIN4	-0.812486	-1.23171	-0.520992	-0.696061	-0.832659	-1.26138	-0.371947	-0.96898	-0.812486	-0.741432
Prostate	1M_DTL	WTAP	-0.736791	-0.965712	-0.514418	-1.01501	-0.661891	-0.660187	-0.736791	-0.751024	-0.679634	-0.819925
Prostate	1M_DTL	CTBP2	-0.387691	-0.130965	-0.353905	-0.544885	-0.409935	-0.404016	-0.405159	-0.220572	-0.387691	-0.141154
Prostate	1M_DTL	GGCX	-0.332959	-0.535313	-0.362969	-0.476214	-0.171903	-0.282563	-0.332959	-0.192906	-0.262522	-0.346887
Prostate	1M_DTL	MBNL1	-0.28419	-0.289675	-0.471769	-0.329057	-0.192872	-0.300461	0.0291294	-0.0741209	-0.231855	-0.28419
Prostate	1M_DTL	HNF1B	-0.262011	-0.142532	-2.50588	0.381511	-0.532968	-0.469947	-0.262011	-0.34141	-0.260585	-0.188949
Prostate	1M_DTL	FAM83C	-0.251815	-0.0944542	-0.283458	-0.380992	-0.315994	-0.288389	-0.251815	-0.152941	-0.195189	-0.16264
Prostate	1M_DTL	MDM4	-0.246835	-0.0566943	-0.163924	-0.95311	-2.39614	-0.0608653	-0.264391	-0.246835	-0.182601	-0.255967
Prostate	1M_DTL	TBX1	-0.227047	-0.300112	-0.285818	-0.373717	-0.0332024	-0.556773	-0.208753	-0.227047	-0.15726	-0.222135
Prostate	1M_DTL	TPCN2	-0.211546	-0.16303	-0.20869	-0.536992	-0.216387	-0.0549966	-0.24555	-0.211546	-0.262299	-0.156653
Prostate	1M_DTL	BHLHA15	-0.206642	-0.31702	-0.134125	-0.143344	-0.23551	-0.278678	-0.206642	-0.146956	-0.154936	-0.253854
Prostate	1M_DTL	LMTK2	-0.150491	-0.15837	0.118364	-0.150491	-0.154645	-0.172302	-0.157874	-0.0531734	-0.0884337	-0.117486
Prostate	1M_DTL	WDPCP	-0.127074	-0.103307	-0.0357638	-0.355955	-0.0486325	-0.181523	-0.115243	-0.127074	-0.135039	-0.327185
Prostate	1M_DTL	ZDHHC7	-0.100488	-0.34979	-0.169714	-0.215149	0.0727777	-0.190718	-0.0887128	-0.0951176	-0.100488	0.108045
Prostate	1M_DTL	TTLL6	-0.0996139	-0.0618248	-0.184224	-0.0243438	0.0574705	-0.0996139	-0.120087	-0.0590754	-0.160145	-0.212116
Prostate	1M_DTL	PM20D1	-0.09767	0.179423	0.00547288	-0.137592	-0.235229	-0.18981	-0.09767	0.0229188	-0.0651156	-0.123209
Prostate	1M_DTL	BMPR1B	-0.0802554	0.0214735	-0.0529685	-0.357187	-0.21541	-0.128271	-0.0696139	-0.0784611	-0.0802554	-0.169473
Prostate	1M_DTL	EFCAB12	-0.0728125	0.124399	0.0144903	-0.320738	-0.0916217	-0.100719	-0.0728125	-0.0860875	-0.0588159	-0.0707391
Prostate	1M_DTL	CASP10	-0.0632113	-0.0729007	-0.107864	0.0489025	-0.0632113	0.056881	0.00535445	-0.134782	-0.122664	-0.0475414
Prostate	1M_DTL	TECPR1	-0.0596122	-0.00208322	-0.0937361	-0.23491	-0.0207127	-0.182141	-0.0596122	-0.0403957	-0.00203686	-0.0863338
Prostate	1M_DTL	FAM162B	-0.050892	0.211688	0.0759508	-0.0775802	-0.111026	-0.0428809	-0.0893709	-0.050892	-0.032031	-0.358453
Prostate	1M_DTL	SIDT1	-0.0497231	0.110305	-0.00834149	-0.0627564	-0.0192124	-0.0497231	-0.0606109	-0.0109428	-0.105355	-0.0660137
Prostate	1M_DTL	CHMP2B	-0.0303816	-0.144782	0.151055	0.254911	0.0174567	0.151055	-0.0867857	-0.0303816	-0.054342	-0.0323711
Prostate	1M_DTL	MAF	-0.0229454	-0.0391775	-0.0204729	-0.0229454	-0.0204338	0.0885523	0.0432862	-0.0516805	-0.0318043	-0.0865519
Prostate	1M_DTL	TMPRSS2	-0.022577	-0.010718	-0.0677886	-0.26113	-0.0601776	-0.022577	0.0729468	-0.0429775	0.0142171	0.0876899
Prostate	1M_DTL	SYNJ2BP	-0.0125923	-0.144175	-0.0443569	-0.0822612	0.086752	0.13633	-0.0125923	0.0600306	-0.036907	0.126271
Prostate	1M_DTL	NT5C2	-0.00103762	-0.00103762	-0.0155571	0.169541	0.012165	-0.026491	0.0479495	-0.0141433	-0.0262407	0.126345
Prostate	1M_DTL	TSPO	0.00398665	0.309706	-0.234946	-0.0241843	0.0638949	0.177127	0.00398665	-0.00747482	-0.00213797	0.0511082
Prostate	1M_DTL	RASSF6	0.00984484	-0.00062332	-0.00631978	-0.141557	0.170977	-0.0825764	0.0417938	0.128933	0.00984484	0.236111
Prostate	1M_DTL	IRX5	0.0111051	0.070444	0.0119794	-0.356806	0.113767	-0.108499	-0.122439	-0.00837756	0.0111051	0.0480797
Prostate	1M_DTL	CXXC4	0.0135911	-0.0665827	0.0135911	-0.17777	0.0342921	0.0468883	0.0213575	0.00594304	0.0126871	0.152665
Prostate	1M_DTL	ZC3H12A	0.0171187	-0.21527	0.2216	-0.185528	0.0966257	0.146838	-0.250077	0.0171187	0.00495818	0.134646
Prostate	1M_DTL	SESN1	0.017885	-0.0782821	0.0770505	0.247936	0.0975964	0.0875278	0.017885	0.0136833	-0.107425	-0.02908
Prostate	1M_DTL	ZNF571	0.0331823	-0.106106	0.15596	0.130613	-0.0485927	-0.0732157	0.0255801	0.124301	0.0331823	0.063698
Prostate	1M_DTL	FPR1	0.0374298	0.0213827	0.0258072	0.235003	0.0404173	0.0212173	0.0143901	0.0374298	0.0737038	0.133774
Prostate	1M_DTL	PPP1R14A	0.0423623	0.170128	-0.0486538	0.0423623	0.115542	-0.235364	0.153889	-0.0827371	0.0151344	0.0720004
Prostate	1M_DTL	MMP7	0.0424692	-0.193035	0.129877	0.17347	-0.0492475	0.0424692	0.0571852	-0.0278248	-0.0202069	0.0859971
Prostate	1M_DTL	MSMB	0.0441305	0.0391624	0.0933019	0.0441305	0.115201	0.118037	-0.0458246	0.0373993	0.014237	0.147045
Prostate	1M_DTL	RGS17	0.0445328	0.0315703	-0.0620772	0.233775	0.0445328	0.234093	-0.032835	-0.0558411	0.058506	0.0901338
Prostate	1M_DTL	SLC22A2	0.0510073	0.00121589	0.0548246	0.171912	0.0522526	0.214039	0.0236446	0.0510073	0.0159626	0.0462359
Prostate	1M_DTL	IRX4	0.0808504	0.246016	-0.14736	0.135543	0.119781	0.0989728	0.0326643	0.0808504	0.0105227	0.030603
Prostate	1M_DTL	LIME1	0.0920345	0.0787482	0.0183316	0.159261	0.120153	0.277494	0.120506	0.070251	0.0920345	0.0180879
Prostate	1M_DTL	POLI	0.147653	0.318543	0.155339	-0.267335	0.0883053	0.13799	0.147653	0.194204	0.13981	0.304466
Prostate	1M_DTL	MLPH	0.14985	0.017972	0.0305936	0.0771191	0.197898	0.157013	0.263505	0.14985	0.110551	0.204716
Prostate	1M_DTL	ZNF527	0.174231	-0.183134	0.268493	0.357903	0.174231	0.137068	0.164559	0.280387	0.187174	0.125727
Prostate	1.5M_DTL	SF3B4	-2.1035	-2.13148	-3.46982	-0.869046	-1.64703	-2.21853	-2.1035	-1.45739	-1.96012	-2.27213
Prostate	1.5M_DTL	MAT2A	-1.8828	-0.988771	-1.73988	-2.54663	-1.46882	-2.39535	-2.38886	-1.94442	-1.78693	-1.8828
Prostate	1.5M_DTL	GMPPB	-0.84274	-1.48419	-0.657264	-0.689776	-0.68463	-0.987455	-0.991503	-0.785869	-0.84274	-1.11065
Prostate	1.5M_DTL	GEMIN4	-0.812486	-1.23171	-0.520992	-0.696061	-0.832659	-1.26138	-0.371947	-0.96898	-0.812486	-0.741432
Prostate	1.5M_DTL	WTAP	-0.736791	-0.965712	-0.514418	-1.01501	-0.661891	-0.660187	-0.736791	-0.751024	-0.679634	-0.819925
Prostate	1.5M_DTL	C9orf78	-0.492615	-0.632067	-0.494169	-0.278891	-0.222959	-0.122149	-0.0047166	-0.492615	-0.539533	-1.02244
Prostate	1.5M_DTL	CTBP2	-0.387691	-0.130965	-0.353905	-0.544885	-0.409935	-0.404016	-0.405159	-0.220572	-0.387691	-0.141154
Prostate	1.5M_DTL	GGCX	-0.332959	-0.535313	-0.362969	-0.476214	-0.171903	-0.282563	-0.332959	-0.192906	-0.262522	-0.346887
Prostate	1.5M_DTL	BRI3	-0.330434	-0.393185	-0.221161	-0.492081	-0.516609	-0.291084	-0.597667	-0.295014	-0.330434	-0.192298
Prostate	1.5M_DTL	MBNL1	-0.28419	-0.289675	-0.471769	-0.329057	-0.192872	-0.300461	0.0291294	-0.0741209	-0.231855	-0.28419
Prostate	1.5M_DTL	HNF1B	-0.262011	-0.142532	-2.50588	0.381511	-0.532968	-0.469947	-0.262011	-0.34141	-0.260585	-0.188949
Prostate	1.5M_DTL	MDM4	-0.246835	-0.0566943	-0.163924	-0.95311	-2.39614	-0.0608653	-0.264391	-0.246835	-0.182601	-0.255967
Prostate	1.5M_DTL	TBX1	-0.227047	-0.300112	-0.285818	-0.373717	-0.0332024	-0.556773	-0.208753	-0.227047	-0.15726	-0.222135
Prostate	1.5M_DTL	TPCN2	-0.211546	-0.16303	-0.20869	-0.536992	-0.216387	-0.0549966	-0.24555	-0.211546	-0.262299	-0.156653
Prostate	1.5M_DTL	CCNT1	-0.210876	-0.210876	-0.252701	-0.2113	-0.184178	-0.335925	-0.0960212	-0.285981	-0.148379	0.00460474
Prostate	1.5M_DTL	BHLHA15	-0.206642	-0.31702	-0.134125	-0.143344	-0.23551	-0.278678	-0.206642	-0.146956	-0.154936	-0.253854
Prostate	1.5M_DTL	LRP5	-0.16076	-0.16076	-0.0310382	-0.0694206	-0.178679	-0.103017	-0.252307	-0.228743	-0.136078	-0.256598
Prostate	1.5M_DTL	LMTK2	-0.150491	-0.15837	0.118364	-0.150491	-0.154645	-0.172302	-0.157874	-0.0531734	-0.0884337	-0.117486
Prostate	1.5M_DTL	WDPCP	-0.127074	-0.103307	-0.0357638	-0.355955	-0.0486325	-0.181523	-0.115243	-0.127074	-0.135039	-0.327185
Prostate	1.5M_DTL	ZDHHC7	-0.100488	-0.34979	-0.169714	-0.215149	0.0727777	-0.190718	-0.0887128	-0.0951176	-0.100488	0.108045
Prostate	1.5M_DTL	TTLL6	-0.0996139	-0.0618248	-0.184224	-0.0243438	0.0574705	-0.0996139	-0.120087	-0.0590754	-0.160145	-0.212116
Prostate	1.5M_DTL	PM20D1	-0.09767	0.179423	0.00547288	-0.137592	-0.235229	-0.18981	-0.09767	0.0229188	-0.0651156	-0.123209
Prostate	1.5M_DTL	BMPR1B	-0.0802554	0.0214735	-0.0529685	-0.357187	-0.21541	-0.128271	-0.0696139	-0.0784611	-0.0802554	-0.169473
Prostate	1.5M_DTL	CASP10	-0.0632113	-0.0729007	-0.107864	0.0489025	-0.0632113	0.056881	0.00535445	-0.134782	-0.122664	-0.0475414
Prostate	1.5M_DTL	TECPR1	-0.0596122	-0.00208322	-0.0937361	-0.23491	-0.0207127	-0.182141	-0.0596122	-0.0403957	-0.00203686	-0.0863338
Prostate	1.5M_DTL	ZFP30	-0.0594506	0.0695006	0.0305335	0.218746	-0.226658	0.13414	-0.29601	-0.189539	-0.0594506	-0.144035
Prostate	1.5M_DTL	FAM162B	-0.050892	0.211688	0.0759508	-0.0775802	-0.111026	-0.0428809	-0.0893709	-0.050892	-0.032031	-0.358453
Prostate	1.5M_DTL	SIDT1	-0.0497231	0.110305	-0.00834149	-0.0627564	-0.0192124	-0.0497231	-0.0606109	-0.0109428	-0.105355	-0.0660137
Prostate	1.5M_DTL	CHMP2B	-0.0303816	-0.144782	0.151055	0.254911	0.0174567	0.151055	-0.0867857	-0.0303816	-0.054342	-0.0323711
Prostate	1.5M_DTL	HOXA10	-0.0280089	-0.0821304	0.0331675	-0.0280089	0.0844605	-0.163708	-0.0499001	-0.0734411	0.0173254	0.0477251
Prostate	1.5M_DTL	TMPRSS2	-0.022577	-0.010718	-0.0677886	-0.26113	-0.0601776	-0.022577	0.0729468	-0.0429775	0.0142171	0.0876899
Prostate	1.5M_DTL	SYNJ2BP	-0.0125923	-0.144175	-0.0443569	-0.0822612	0.086752	0.13633	-0.0125923	0.0600306	-0.036907	0.126271
Prostate	1.5M_DTL	NT5C2	-0.00103762	-0.00103762	-0.0155571	0.169541	0.012165	-0.026491	0.0479495	-0.0141433	-0.0262407	0.126345
Prostate	1.5M_DTL	HOXA7	0.00359124	-0.0239219	-0.0285298	0.241908	0.00359124	-0.083874	0.17286	0.0836795	0.0389646	-0.0708052
Prostate	1.5M_DTL	TSPO	0.00398665	0.309706	-0.234946	-0.0241843	0.0638949	0.177127	0.00398665	-0.00747482	-0.00213797	0.0511082
Prostate	1.5M_DTL	RASSF6	0.00984484	-0.00062332	-0.00631978	-0.141557	0.170977	-0.0825764	0.0417938	0.128933	0.00984484	0.236111
Prostate	1.5M_DTL	IRX5	0.0111051	0.070444	0.0119794	-0.356806	0.113767	-0.108499	-0.122439	-0.00837756	0.0111051	0.0480797
Prostate	1.5M_DTL	CXXC4	0.0135911	-0.0665827	0.0135911	-0.17777	0.0342921	0.0468883	0.0213575	0.00594304	0.0126871	0.152665
Prostate	1.5M_DTL	HMOX2	0.0276616	-0.255476	0.00554876	0.0528297	-0.0319226	0.0276616	0.0170842	0.0871185	0.0360482	0.0295199
Prostate	1.5M_DTL	ZNF571	0.0331823	-0.106106	0.15596	0.130613	-0.0485927	-0.0732157	0.0255801	0.124301	0.0331823	0.063698
Prostate	1.5M_DTL	PPP1R14A	0.0423623	0.170128	-0.0486538	0.0423623	0.115542	-0.235364	0.153889	-0.0827371	0.0151344	0.0720004
Prostate	1.5M_DTL	MMP7	0.0424692	-0.193035	0.129877	0.17347	-0.0492475	0.0424692	0.0571852	-0.0278248	-0.0202069	0.0859971
Prostate	1.5M_DTL	MSMB	0.0441305	0.0391624	0.0933019	0.0441305	0.115201	0.118037	-0.0458246	0.0373993	0.014237	0.147045
Prostate	1.5M_DTL	RGS17	0.0445328	0.0315703	-0.0620772	0.233775	0.0445328	0.234093	-0.032835	-0.0558411	0.058506	0.0901338
Prostate	1.5M_DTL	SLC22A2	0.0510073	0.00121589	0.0548246	0.171912	0.0522526	0.214039	0.0236446	0.0510073	0.0159626	0.0462359
Prostate	1.5M_DTL	GSTCD	0.0576679	0.311608	-0.0108896	0.0281976	0.0514925	0.0576679	0.0783654	0.0685058	0.0144182	0.117712
Prostate	1.5M_DTL	IRX4	0.0808504	0.246016	-0.14736	0.135543	0.119781	0.0989728	0.0326643	0.0808504	0.0105227	0.030603
Prostate	1.5M_DTL	LIME1	0.0920345	0.0787482	0.0183316	0.159261	0.120153	0.277494	0.120506	0.070251	0.0920345	0.0180879
Prostate	1.5M_DTL	POLI	0.147653	0.318543	0.155339	-0.267335	0.0883053	0.13799	0.147653	0.194204	0.13981	0.304466
Prostate	1.5M_DTL	MLPH	0.14985	0.017972	0.0305936	0.0771191	0.197898	0.157013	0.263505	0.14985	0.110551	0.204716
Prostate	1.5M_DTL	ZNF527	0.174231	-0.183134	0.268493	0.357903	0.174231	0.137068	0.164559	0.280387	0.187174	0.125727
Prostate	2M_DTL	SF3B4	-2.1035	-2.13148	-3.46982	-0.869046	-1.64703	-2.21853	-2.1035	-1.45739	-1.96012	-2.27213
Prostate	2M_DTL	MAT2A	-1.8828	-0.988771	-1.73988	-2.54663	-1.46882	-2.39535	-2.38886	-1.94442	-1.78693	-1.8828
Prostate	2M_DTL	GMPPB	-0.84274	-1.48419	-0.657264	-0.689776	-0.68463	-0.987455	-0.991503	-0.785869	-0.84274	-1.11065
Prostate	2M_DTL	GEMIN4	-0.812486	-1.23171	-0.520992	-0.696061	-0.832659	-1.26138	-0.371947	-0.96898	-0.812486	-0.741432
Prostate	2M_DTL	WTAP	-0.736791	-0.965712	-0.514418	-1.01501	-0.661891	-0.660187	-0.736791	-0.751024	-0.679634	-0.819925
Prostate	2M_DTL	C9orf78	-0.492615	-0.632067	-0.494169	-0.278891	-0.222959	-0.122149	-0.0047166	-0.492615	-0.539533	-1.02244
Prostate	2M_DTL	CTBP2	-0.387691	-0.130965	-0.353905	-0.544885	-0.409935	-0.404016	-0.405159	-0.220572	-0.387691	-0.141154
Prostate	2M_DTL	GGCX	-0.332959	-0.535313	-0.362969	-0.476214	-0.171903	-0.282563	-0.332959	-0.192906	-0.262522	-0.346887
Prostate	2M_DTL	MBNL1	-0.28419	-0.289675	-0.471769	-0.329057	-0.192872	-0.300461	0.0291294	-0.0741209	-0.231855	-0.28419
Prostate	2M_DTL	HNF1B	-0.262011	-0.142532	-2.50588	0.381511	-0.532968	-0.469947	-0.262011	-0.34141	-0.260585	-0.188949
Prostate	2M_DTL	MDM4	-0.246835	-0.0566943	-0.163924	-0.95311	-2.39614	-0.0608653	-0.264391	-0.246835	-0.182601	-0.255967
Prostate	2M_DTL	TBX1	-0.227047	-0.300112	-0.285818	-0.373717	-0.0332024	-0.556773	-0.208753	-0.227047	-0.15726	-0.222135
Prostate	2M_DTL	TPCN2	-0.211546	-0.16303	-0.20869	-0.536992	-0.216387	-0.0549966	-0.24555	-0.211546	-0.262299	-0.156653
Prostate	2M_DTL	CCNT1	-0.210876	-0.210876	-0.252701	-0.2113	-0.184178	-0.335925	-0.0960212	-0.285981	-0.148379	0.00460474
Prostate	2M_DTL	BHLHA15	-0.206642	-0.31702	-0.134125	-0.143344	-0.23551	-0.278678	-0.206642	-0.146956	-0.154936	-0.253854
Prostate	2M_DTL	HMCES	-0.172373	-0.121749	-0.155774	0.105272	-0.24994	-0.032828	-0.172373	-0.366726	-0.185673	-0.275501
Prostate	2M_DTL	LRP5	-0.16076	-0.16076	-0.0310382	-0.0694206	-0.178679	-0.103017	-0.252307	-0.228743	-0.136078	-0.256598
Prostate	2M_DTL	LMTK2	-0.150491	-0.15837	0.118364	-0.150491	-0.154645	-0.172302	-0.157874	-0.0531734	-0.0884337	-0.117486
Prostate	2M_DTL	WDPCP	-0.127074	-0.103307	-0.0357638	-0.355955	-0.0486325	-0.181523	-0.115243	-0.127074	-0.135039	-0.327185
Prostate	2M_DTL	TTLL6	-0.0996139	-0.0618248	-0.184224	-0.0243438	0.0574705	-0.0996139	-0.120087	-0.0590754	-0.160145	-0.212116
Prostate	2M_DTL	PM20D1	-0.09767	0.179423	0.00547288	-0.137592	-0.235229	-0.18981	-0.09767	0.0229188	-0.0651156	-0.123209
Prostate	2M_DTL	BMPR1B	-0.0802554	0.0214735	-0.0529685	-0.357187	-0.21541	-0.128271	-0.0696139	-0.0784611	-0.0802554	-0.169473
Prostate	2M_DTL	CASP10	-0.0632113	-0.0729007	-0.107864	0.0489025	-0.0632113	0.056881	0.00535445	-0.134782	-0.122664	-0.0475414
Prostate	2M_DTL	TECPR1	-0.0596122	-0.00208322	-0.0937361	-0.23491	-0.0207127	-0.182141	-0.0596122	-0.0403957	-0.00203686	-0.0863338
Prostate	2M_DTL	ZFP30	-0.0594506	0.0695006	0.0305335	0.218746	-0.226658	0.13414	-0.29601	-0.189539	-0.0594506	-0.144035
Prostate	2M_DTL	FAM162B	-0.050892	0.211688	0.0759508	-0.0775802	-0.111026	-0.0428809	-0.0893709	-0.050892	-0.032031	-0.358453
Prostate	2M_DTL	SIDT1	-0.0497231	0.110305	-0.00834149	-0.0627564	-0.0192124	-0.0497231	-0.0606109	-0.0109428	-0.105355	-0.0660137
Prostate	2M_DTL	CHMP2B	-0.0303816	-0.144782	0.151055	0.254911	0.0174567	0.151055	-0.0867857	-0.0303816	-0.054342	-0.0323711
Prostate	2M_DTL	HOXA10	-0.0280089	-0.0821304	0.0331675	-0.0280089	0.0844605	-0.163708	-0.0499001	-0.0734411	0.0173254	0.0477251
Prostate	2M_DTL	TMPRSS2	-0.022577	-0.010718	-0.0677886	-0.26113	-0.0601776	-0.022577	0.0729468	-0.0429775	0.0142171	0.0876899
Prostate	2M_DTL	SYNJ2BP	-0.0125923	-0.144175	-0.0443569	-0.0822612	0.086752	0.13633	-0.0125923	0.0600306	-0.036907	0.126271
Prostate	2M_DTL	NT5C2	-0.00103762	-0.00103762	-0.0155571	0.169541	0.012165	-0.026491	0.0479495	-0.0141433	-0.0262407	0.126345
Prostate	2M_DTL	HOXA7	0.00359124	-0.0239219	-0.0285298	0.241908	0.00359124	-0.083874	0.17286	0.0836795	0.0389646	-0.0708052
Prostate	2M_DTL	TSPO	0.00398665	0.309706	-0.234946	-0.0241843	0.0638949	0.177127	0.00398665	-0.00747482	-0.00213797	0.0511082
Prostate	2M_DTL	RASSF6	0.00984484	-0.00062332	-0.00631978	-0.141557	0.170977	-0.0825764	0.0417938	0.128933	0.00984484	0.236111
Prostate	2M_DTL	IRX5	0.0111051	0.070444	0.0119794	-0.356806	0.113767	-0.108499	-0.122439	-0.00837756	0.0111051	0.0480797
Prostate	2M_DTL	CXXC4	0.0135911	-0.0665827	0.0135911	-0.17777	0.0342921	0.0468883	0.0213575	0.00594304	0.0126871	0.152665
Prostate	2M_DTL	ZNF571	0.0331823	-0.106106	0.15596	0.130613	-0.0485927	-0.0732157	0.0255801	0.124301	0.0331823	0.063698
Prostate	2M_DTL	PPP1R14A	0.0423623	0.170128	-0.0486538	0.0423623	0.115542	-0.235364	0.153889	-0.0827371	0.0151344	0.0720004
Prostate	2M_DTL	MMP7	0.0424692	-0.193035	0.129877	0.17347	-0.0492475	0.0424692	0.0571852	-0.0278248	-0.0202069	0.0859971
Prostate	2M_DTL	RGS17	0.0445328	0.0315703	-0.0620772	0.233775	0.0445328	0.234093	-0.032835	-0.0558411	0.058506	0.0901338
Prostate	2M_DTL	SLC22A2	0.0510073	0.00121589	0.0548246	0.171912	0.0522526	0.214039	0.0236446	0.0510073	0.0159626	0.0462359
Prostate	2M_DTL	GSTCD	0.0576679	0.311608	-0.0108896	0.0281976	0.0514925	0.0576679	0.0783654	0.0685058	0.0144182	0.117712
Prostate	2M_DTL	UBE2E2	0.0724018	0.139326	0.109461	0.0733553	0.0170085	0.397527	0.0724018	-0.0124942	0.0549535	0.0535089
Prostate	2M_DTL	IRX4	0.0808504	0.246016	-0.14736	0.135543	0.119781	0.0989728	0.0326643	0.0808504	0.0105227	0.030603
Prostate	2M_DTL	LIME1	0.0920345	0.0787482	0.0183316	0.159261	0.120153	0.277494	0.120506	0.070251	0.0920345	0.0180879
Prostate	2M_DTL	POLI	0.147653	0.318543	0.155339	-0.267335	0.0883053	0.13799	0.147653	0.194204	0.13981	0.304466
Prostate	2M_DTL	MLPH	0.14985	0.017972	0.0305936	0.0771191	0.197898	0.157013	0.263505	0.14985	0.110551	0.204716
Prostate	1M_Enformer	TCP1	-1.46892	-1.46892	-1.87808	-1.45225	-1.56902	-1.9939	-1.76555	-1.25049	-1.3867	-1.45538
Prostate	1M_Enformer	GMPPB	-0.84274	-1.48419	-0.657264	-0.689776	-0.68463	-0.987455	-0.991503	-0.785869	-0.84274	-1.11065
Prostate	1M_Enformer	GEMIN4	-0.812486	-1.23171	-0.520992	-0.696061	-0.832659	-1.26138	-0.371947	-0.96898	-0.812486	-0.741432
Prostate	1M_Enformer	WTAP	-0.736791	-0.965712	-0.514418	-1.01501	-0.661891	-0.660187	-0.736791	-0.751024	-0.679634	-0.819925
Prostate	1M_Enformer	C9orf78	-0.492615	-0.632067	-0.494169	-0.278891	-0.222959	-0.122149	-0.0047166	-0.492615	-0.539533	-1.02244
Prostate	1M_Enformer	RAD9A	-0.447625	-0.199232	-0.188742	-0.447329	-0.447625	-1.01751	-0.00681482	-0.941349	-0.859788	-0.527159
Prostate	1M_Enformer	CTBP2	-0.387691	-0.130965	-0.353905	-0.544885	-0.409935	-0.404016	-0.405159	-0.220572	-0.387691	-0.141154
Prostate	1M_Enformer	GGCX	-0.332959	-0.535313	-0.362969	-0.476214	-0.171903	-0.282563	-0.332959	-0.192906	-0.262522	-0.346887
Prostate	1M_Enformer	BRI3	-0.330434	-0.393185	-0.221161	-0.492081	-0.516609	-0.291084	-0.597667	-0.295014	-0.330434	-0.192298
Prostate	1M_Enformer	MBNL1	-0.28419	-0.289675	-0.471769	-0.329057	-0.192872	-0.300461	0.0291294	-0.0741209	-0.231855	-0.28419
Prostate	1M_Enformer	MYO9B	-0.273808	-0.138818	-0.33855	-0.0911514	-0.0590099	-0.369696	-0.273808	-0.323702	-0.314987	-0.141794
Prostate	1M_Enformer	HNF1B	-0.262011	-0.142532	-2.50588	0.381511	-0.532968	-0.469947	-0.262011	-0.34141	-0.260585	-0.188949
Prostate	1M_Enformer	TBX1	-0.227047	-0.300112	-0.285818	-0.373717	-0.0332024	-0.556773	-0.208753	-0.227047	-0.15726	-0.222135
Prostate	1M_Enformer	QRICH1	-0.222672	-0.119675	-0.543065	-0.122937	0.0448105	-0.182772	-0.368604	-0.222672	-0.264663	-0.349984
Prostate	1M_Enformer	TPCN2	-0.211546	-0.16303	-0.20869	-0.536992	-0.216387	-0.0549966	-0.24555	-0.211546	-0.262299	-0.156653
Prostate	1M_Enformer	BHLHA15	-0.206642	-0.31702	-0.134125	-0.143344	-0.23551	-0.278678	-0.206642	-0.146956	-0.154936	-0.253854
Prostate	1M_Enformer	IGDCC4	-0.168635	-0.142097	-0.274802	-0.168635	-0.159786	-0.162303	-0.299123	-0.237126	-0.196746	-0.160957
Prostate	1M_Enformer	PTRH1	-0.162258	-0.27776	-0.166642	-0.139144	-0.23107	-0.150182	-0.0581599	-0.200319	-0.115202	-0.162258
Prostate	1M_Enformer	LMTK2	-0.150491	-0.15837	0.118364	-0.150491	-0.154645	-0.172302	-0.157874	-0.0531734	-0.0884337	-0.117486
Prostate	1M_Enformer	WDPCP	-0.127074	-0.103307	-0.0357638	-0.355955	-0.0486325	-0.181523	-0.115243	-0.127074	-0.135039	-0.327185
Prostate	1M_Enformer	HOXA11	-0.106558	-0.346915	-0.144626	0.0675203	-0.106558	-0.0614831	-0.186841	-0.171434	-0.0680448	-0.00274509
Prostate	1M_Enformer	ZDHHC7	-0.100488	-0.34979	-0.169714	-0.215149	0.0727777	-0.190718	-0.0887128	-0.0951176	-0.100488	0.108045
Prostate	1M_Enformer	TTLL6	-0.0996139	-0.0618248	-0.184224	-0.0243438	0.0574705	-0.0996139	-0.120087	-0.0590754	-0.160145	-0.212116
Prostate	1M_Enformer	UNC5C	-0.0929184	-0.374916	-0.0548767	0.0102471	-0.0825983	-0.259816	-0.0929184	-0.11853	-0.120945	0.00342596
Prostate	1M_Enformer	BMPR1B	-0.0802554	0.0214735	-0.0529685	-0.357187	-0.21541	-0.128271	-0.0696139	-0.0784611	-0.0802554	-0.169473
Prostate	1M_Enformer	STMN3	-0.0801724	0.165786	0.0839354	-0.172267	-0.0801724	-0.0949161	-0.0355038	0.0198395	-0.0864645	-0.138885
Prostate	1M_Enformer	EFCAB12	-0.0728125	0.124399	0.0144903	-0.320738	-0.0916217	-0.100719	-0.0728125	-0.0860875	-0.0588159	-0.0707391
Prostate	1M_Enformer	NICN1	-0.0514442	0.118271	0.0521837	-0.0690726	0.0930336	-0.0972227	-0.0665495	-0.00560756	-0.0514442	-0.0594296
Prostate	1M_Enformer	PRSS16	-0.0329519	-0.0329519	-0.0337738	-0.432695	0.018359	-0.232382	0.0155906	-0.0027149	-0.0473895	-0.0302809
Prostate	1M_Enformer	HOXA10	-0.0280089	-0.0821304	0.0331675	-0.0280089	0.0844605	-0.163708	-0.0499001	-0.0734411	0.0173254	0.0477251
Prostate	1M_Enformer	CGGBP1	-0.0271102	-0.0241903	-0.127019	0.164225	-0.105778	-0.0268285	-0.234377	-0.115974	-0.0265053	-0.0271102
Prostate	1M_Enformer	TMPRSS2	-0.022577	-0.010718	-0.0677886	-0.26113	-0.0601776	-0.022577	0.0729468	-0.0429775	0.0142171	0.0876899
Prostate	1M_Enformer	SLC7A14	-0.00649244	0.0844074	-0.0165024	-0.0649438	-0.0621162	-0.128499	0.229879	0.0261578	0.0662337	-0.00649244
Prostate	1M_Enformer	NT5C2	-0.00103762	-0.00103762	-0.0155571	0.169541	0.012165	-0.026491	0.0479495	-0.0141433	-0.0262407	0.126345
Prostate	1M_Enformer	HOXA7	0.00359124	-0.0239219	-0.0285298	0.241908	0.00359124	-0.083874	0.17286	0.0836795	0.0389646	-0.0708052
Prostate	1M_Enformer	RASSF6	0.00984484	-0.00062332	-0.00631978	-0.141557	0.170977	-0.0825764	0.0417938	0.128933	0.00984484	0.236111
Prostate	1M_Enformer	IRX5	0.0111051	0.070444	0.0119794	-0.356806	0.113767	-0.108499	-0.122439	-0.00837756	0.0111051	0.0480797
Prostate	1M_Enformer	GSK3A	0.0170608	0.19027	0.0110651	0.319193	0.205369	-0.165007	0.00101788	-0.0754234	0.0649789	0.0170608
Prostate	1M_Enformer	PPP1R14A	0.0423623	0.170128	-0.0486538	0.0423623	0.115542	-0.235364	0.153889	-0.0827371	0.0151344	0.0720004
Prostate	1M_Enformer	MMP7	0.0424692	-0.193035	0.129877	0.17347	-0.0492475	0.0424692	0.0571852	-0.0278248	-0.0202069	0.0859971
Prostate	1M_Enformer	RGS17	0.0445328	0.0315703	-0.0620772	0.233775	0.0445328	0.234093	-0.032835	-0.0558411	0.058506	0.0901338
Prostate	1M_Enformer	SLC22A2	0.0510073	0.00121589	0.0548246	0.171912	0.0522526	0.214039	0.0236446	0.0510073	0.0159626	0.0462359
Prostate	1M_Enformer	POU1F1	0.0532303	0.193976	0.138955	0.0340093	0.166141	0.0689222	-0.0212854	0.0337229	0.0532303	0.00620417
Prostate	1M_Enformer	UBE2E2	0.0724018	0.139326	0.109461	0.0733553	0.0170085	0.397527	0.0724018	-0.0124942	0.0549535	0.0535089
Prostate	1M_Enformer	IRX4	0.0808504	0.246016	-0.14736	0.135543	0.119781	0.0989728	0.0326643	0.0808504	0.0105227	0.030603
Prostate	1M_Enformer	TNFRSF6B	0.0927359	0.0294923	0.0939041	0.0927359	0.0883919	0.118201	0.110796	0.0204163	0.0530985	0.159466
Prostate	1M_Enformer	GREB1	0.12919	0.112799	0.0371568	0.165241	0.111823	0.108921	0.155083	0.169822	0.12919	0.158782
Prostate	1M_Enformer	MLPH	0.14985	0.017972	0.0305936	0.0771191	0.197898	0.157013	0.263505	0.14985	0.110551	0.204716
Prostate	1M_Enformer	ZNF527	0.174231	-0.183134	0.268493	0.357903	0.174231	0.137068	0.164559	0.280387	0.187174	0.125727
Prostate	1.5M_Enformer	MAT2A	-1.8828	-0.988771	-1.73988	-2.54663	-1.46882	-2.39535	-2.38886	-1.94442	-1.78693	-1.8828
Prostate	1.5M_Enformer	TCP1	-1.46892	-1.46892	-1.87808	-1.45225	-1.56902	-1.9939	-1.76555	-1.25049	-1.3867	-1.45538
Prostate	1.5M_Enformer	GMPPB	-0.84274	-1.48419	-0.657264	-0.689776	-0.68463	-0.987455	-0.991503	-0.785869	-0.84274	-1.11065
Prostate	1.5M_Enformer	GEMIN4	-0.812486	-1.23171	-0.520992	-0.696061	-0.832659	-1.26138	-0.371947	-0.96898	-0.812486	-0.741432
Prostate	1.5M_Enformer	WTAP	-0.736791	-0.965712	-0.514418	-1.01501	-0.661891	-0.660187	-0.736791	-0.751024	-0.679634	-0.819925
Prostate	1.5M_Enformer	C9orf78	-0.492615	-0.632067	-0.494169	-0.278891	-0.222959	-0.122149	-0.0047166	-0.492615	-0.539533	-1.02244
Prostate	1.5M_Enformer	RAD9A	-0.447625	-0.199232	-0.188742	-0.447329	-0.447625	-1.01751	-0.00681482	-0.941349	-0.859788	-0.527159
Prostate	1.5M_Enformer	GGCX	-0.332959	-0.535313	-0.362969	-0.476214	-0.171903	-0.282563	-0.332959	-0.192906	-0.262522	-0.346887
Prostate	1.5M_Enformer	BRI3	-0.330434	-0.393185	-0.221161	-0.492081	-0.516609	-0.291084	-0.597667	-0.295014	-0.330434	-0.192298
Prostate	1.5M_Enformer	MBNL1	-0.28419	-0.289675	-0.471769	-0.329057	-0.192872	-0.300461	0.0291294	-0.0741209	-0.231855	-0.28419
Prostate	1.5M_Enformer	TBX1	-0.227047	-0.300112	-0.285818	-0.373717	-0.0332024	-0.556773	-0.208753	-0.227047	-0.15726	-0.222135
Prostate	1.5M_Enformer	QRICH1	-0.222672	-0.119675	-0.543065	-0.122937	0.0448105	-0.182772	-0.368604	-0.222672	-0.264663	-0.349984
Prostate	1.5M_Enformer	TPCN2	-0.211546	-0.16303	-0.20869	-0.536992	-0.216387	-0.0549966	-0.24555	-0.211546	-0.262299	-0.156653
Prostate	1.5M_Enformer	CCNT1	-0.210876	-0.210876	-0.252701	-0.2113	-0.184178	-0.335925	-0.0960212	-0.285981	-0.148379	0.00460474
Prostate	1.5M_Enformer	BHLHA15	-0.206642	-0.31702	-0.134125	-0.143344	-0.23551	-0.278678	-0.206642	-0.146956	-0.154936	-0.253854
Prostate	1.5M_Enformer	PTRH1	-0.162258	-0.27776	-0.166642	-0.139144	-0.23107	-0.150182	-0.0581599	-0.200319	-0.115202	-0.162258
Prostate	1.5M_Enformer	LMTK2	-0.150491	-0.15837	0.118364	-0.150491	-0.154645	-0.172302	-0.157874	-0.0531734	-0.0884337	-0.117486
Prostate	1.5M_Enformer	WDPCP	-0.127074	-0.103307	-0.0357638	-0.355955	-0.0486325	-0.181523	-0.115243	-0.127074	-0.135039	-0.327185
Prostate	1.5M_Enformer	HOXA11	-0.106558	-0.346915	-0.144626	0.0675203	-0.106558	-0.0614831	-0.186841	-0.171434	-0.0680448	-0.00274509
Prostate	1.5M_Enformer	ZDHHC7	-0.100488	-0.34979	-0.169714	-0.215149	0.0727777	-0.190718	-0.0887128	-0.0951176	-0.100488	0.108045
Prostate	1.5M_Enformer	TTLL6	-0.0996139	-0.0618248	-0.184224	-0.0243438	0.0574705	-0.0996139	-0.120087	-0.0590754	-0.160145	-0.212116
Prostate	1.5M_Enformer	PM20D1	-0.09767	0.179423	0.00547288	-0.137592	-0.235229	-0.18981	-0.09767	0.0229188	-0.0651156	-0.123209
Prostate	1.5M_Enformer	UNC5C	-0.0929184	-0.374916	-0.0548767	0.0102471	-0.0825983	-0.259816	-0.0929184	-0.11853	-0.120945	0.00342596
Prostate	1.5M_Enformer	BMPR1B	-0.0802554	0.0214735	-0.0529685	-0.357187	-0.21541	-0.128271	-0.0696139	-0.0784611	-0.0802554	-0.169473
Prostate	1.5M_Enformer	STMN3	-0.0801724	0.165786	0.0839354	-0.172267	-0.0801724	-0.0949161	-0.0355038	0.0198395	-0.0864645	-0.138885
Prostate	1.5M_Enformer	PRSS16	-0.0329519	-0.0329519	-0.0337738	-0.432695	0.018359	-0.232382	0.0155906	-0.0027149	-0.0473895	-0.0302809
Prostate	1.5M_Enformer	CHMP2B	-0.0303816	-0.144782	0.151055	0.254911	0.0174567	0.151055	-0.0867857	-0.0303816	-0.054342	-0.0323711
Prostate	1.5M_Enformer	HOXA10	-0.0280089	-0.0821304	0.0331675	-0.0280089	0.0844605	-0.163708	-0.0499001	-0.0734411	0.0173254	0.0477251
Prostate	1.5M_Enformer	CGGBP1	-0.0271102	-0.0241903	-0.127019	0.164225	-0.105778	-0.0268285	-0.234377	-0.115974	-0.0265053	-0.0271102
Prostate	1.5M_Enformer	TMPRSS2	-0.022577	-0.010718	-0.0677886	-0.26113	-0.0601776	-0.022577	0.0729468	-0.0429775	0.0142171	0.0876899
Prostate	1.5M_Enformer	SYNJ2BP	-0.0125923	-0.144175	-0.0443569	-0.0822612	0.086752	0.13633	-0.0125923	0.0600306	-0.036907	0.126271
Prostate	1.5M_Enformer	SLC7A14	-0.00649244	0.0844074	-0.0165024	-0.0649438	-0.0621162	-0.128499	0.229879	0.0261578	0.0662337	-0.00649244
Prostate	1.5M_Enformer	NT5C2	-0.00103762	-0.00103762	-0.0155571	0.169541	0.012165	-0.026491	0.0479495	-0.0141433	-0.0262407	0.126345
Prostate	1.5M_Enformer	HOXA7	0.00359124	-0.0239219	-0.0285298	0.241908	0.00359124	-0.083874	0.17286	0.0836795	0.0389646	-0.0708052
Prostate	1.5M_Enformer	TSPO	0.00398665	0.309706	-0.234946	-0.0241843	0.0638949	0.177127	0.00398665	-0.00747482	-0.00213797	0.0511082
Prostate	1.5M_Enformer	IRX5	0.0111051	0.070444	0.0119794	-0.356806	0.113767	-0.108499	-0.122439	-0.00837756	0.0111051	0.0480797
Prostate	1.5M_Enformer	CCDC68	0.0296768	0.108737	-0.0510306	-0.0203584	0.0296768	0.225027	0.0646501	0.110827	-0.00415639	-0.0404102
Prostate	1.5M_Enformer	PPP1R14A	0.0423623	0.170128	-0.0486538	0.0423623	0.115542	-0.235364	0.153889	-0.0827371	0.0151344	0.0720004
Prostate	1.5M_Enformer	MMP7	0.0424692	-0.193035	0.129877	0.17347	-0.0492475	0.0424692	0.0571852	-0.0278248	-0.0202069	0.0859971
Prostate	1.5M_Enformer	MSMB	0.0441305	0.0391624	0.0933019	0.0441305	0.115201	0.118037	-0.0458246	0.0373993	0.014237	0.147045
Prostate	1.5M_Enformer	RGS17	0.0445328	0.0315703	-0.0620772	0.233775	0.0445328	0.234093	-0.032835	-0.0558411	0.058506	0.0901338
Prostate	1.5M_Enformer	SLC22A2	0.0510073	0.00121589	0.0548246	0.171912	0.0522526	0.214039	0.0236446	0.0510073	0.0159626	0.0462359
Prostate	1.5M_Enformer	IRX4	0.0808504	0.246016	-0.14736	0.135543	0.119781	0.0989728	0.0326643	0.0808504	0.0105227	0.030603
Prostate	1.5M_Enformer	R3HCC1	0.129491	0.298198	0.129491	-0.047737	0.129317	0.136345	0.0757332	0.139461	0.0911753	0.141564
Prostate	1.5M_Enformer	SMCP	0.149207	0.149207	0.167298	0.350522	0.177654	0.16578	0.100841	-0.0126283	0.0287232	0.144425
Prostate	1.5M_Enformer	MLPH	0.14985	0.017972	0.0305936	0.0771191	0.197898	0.157013	0.263505	0.14985	0.110551	0.204716
Prostate	1.5M_Enformer	ZNF527	0.174231	-0.183134	0.268493	0.357903	0.174231	0.137068	0.164559	0.280387	0.187174	0.125727
Prostate	2M_Enformer	MAT2A	-1.8828	-0.988771	-1.73988	-2.54663	-1.46882	-2.39535	-2.38886	-1.94442	-1.78693	-1.8828
Prostate	2M_Enformer	GMPPB	-0.84274	-1.48419	-0.657264	-0.689776	-0.68463	-0.987455	-0.991503	-0.785869	-0.84274	-1.11065
Prostate	2M_Enformer	GEMIN4	-0.812486	-1.23171	-0.520992	-0.696061	-0.832659	-1.26138	-0.371947	-0.96898	-0.812486	-0.741432
Prostate	2M_Enformer	WTAP	-0.736791	-0.965712	-0.514418	-1.01501	-0.661891	-0.660187	-0.736791	-0.751024	-0.679634	-0.819925
Prostate	2M_Enformer	ADAR	-0.539954	-0.317543	-0.768275	-0.144664	-0.0897364	-0.539954	-0.55348	-0.310366	-0.71991	-0.685665
Prostate	2M_Enformer	C9orf78	-0.492615	-0.632067	-0.494169	-0.278891	-0.222959	-0.122149	-0.0047166	-0.492615	-0.539533	-1.02244
Prostate	2M_Enformer	GGCX	-0.332959	-0.535313	-0.362969	-0.476214	-0.171903	-0.282563	-0.332959	-0.192906	-0.262522	-0.346887
Prostate	2M_Enformer	MBNL1	-0.28419	-0.289675	-0.471769	-0.329057	-0.192872	-0.300461	0.0291294	-0.0741209	-0.231855	-0.28419
Prostate	2M_Enformer	TBX1	-0.227047	-0.300112	-0.285818	-0.373717	-0.0332024	-0.556773	-0.208753	-0.227047	-0.15726	-0.222135
Prostate	2M_Enformer	QRICH1	-0.222672	-0.119675	-0.543065	-0.122937	0.0448105	-0.182772	-0.368604	-0.222672	-0.264663	-0.349984
Prostate	2M_Enformer	TPCN2	-0.211546	-0.16303	-0.20869	-0.536992	-0.216387	-0.0549966	-0.24555	-0.211546	-0.262299	-0.156653
Prostate	2M_Enformer	CCNT1	-0.210876	-0.210876	-0.252701	-0.2113	-0.184178	-0.335925	-0.0960212	-0.285981	-0.148379	0.00460474
Prostate	2M_Enformer	BHLHA15	-0.206642	-0.31702	-0.134125	-0.143344	-0.23551	-0.278678	-0.206642	-0.146956	-0.154936	-0.253854
Prostate	2M_Enformer	HMCES	-0.172373	-0.121749	-0.155774	0.105272	-0.24994	-0.032828	-0.172373	-0.366726	-0.185673	-0.275501
Prostate	2M_Enformer	PTRH1	-0.162258	-0.27776	-0.166642	-0.139144	-0.23107	-0.150182	-0.0581599	-0.200319	-0.115202	-0.162258
Prostate	2M_Enformer	LMTK2	-0.150491	-0.15837	0.118364	-0.150491	-0.154645	-0.172302	-0.157874	-0.0531734	-0.0884337	-0.117486
Prostate	2M_Enformer	WDPCP	-0.127074	-0.103307	-0.0357638	-0.355955	-0.0486325	-0.181523	-0.115243	-0.127074	-0.135039	-0.327185
Prostate	2M_Enformer	ZDHHC7	-0.100488	-0.34979	-0.169714	-0.215149	0.0727777	-0.190718	-0.0887128	-0.0951176	-0.100488	0.108045
Prostate	2M_Enformer	TTLL6	-0.0996139	-0.0618248	-0.184224	-0.0243438	0.0574705	-0.0996139	-0.120087	-0.0590754	-0.160145	-0.212116
Prostate	2M_Enformer	PM20D1	-0.09767	0.179423	0.00547288	-0.137592	-0.235229	-0.18981	-0.09767	0.0229188	-0.0651156	-0.123209
Prostate	2M_Enformer	UNC5C	-0.0929184	-0.374916	-0.0548767	0.0102471	-0.0825983	-0.259816	-0.0929184	-0.11853	-0.120945	0.00342596
Prostate	2M_Enformer	BMPR1B	-0.0802554	0.0214735	-0.0529685	-0.357187	-0.21541	-0.128271	-0.0696139	-0.0784611	-0.0802554	-0.169473
Prostate	2M_Enformer	STMN3	-0.0801724	0.165786	0.0839354	-0.172267	-0.0801724	-0.0949161	-0.0355038	0.0198395	-0.0864645	-0.138885
Prostate	2M_Enformer	ZFP30	-0.0594506	0.0695006	0.0305335	0.218746	-0.226658	0.13414	-0.29601	-0.189539	-0.0594506	-0.144035
Prostate	2M_Enformer	VAMP8	-0.0352459	0.191584	0.0453498	0.215975	-0.13413	-0.114639	-0.0868451	-0.0352459	0.0395049	-0.139754
Prostate	2M_Enformer	CHMP2B	-0.0303816	-0.144782	0.151055	0.254911	0.0174567	0.151055	-0.0867857	-0.0303816	-0.054342	-0.0323711
Prostate	2M_Enformer	TMPRSS2	-0.022577	-0.010718	-0.0677886	-0.26113	-0.0601776	-0.022577	0.0729468	-0.0429775	0.0142171	0.0876899
Prostate	2M_Enformer	SYNJ2BP	-0.0125923	-0.144175	-0.0443569	-0.0822612	0.086752	0.13633	-0.0125923	0.0600306	-0.036907	0.126271
Prostate	2M_Enformer	SLC7A14	-0.00649244	0.0844074	-0.0165024	-0.0649438	-0.0621162	-0.128499	0.229879	0.0261578	0.0662337	-0.00649244
Prostate	2M_Enformer	NT5C2	-0.00103762	-0.00103762	-0.0155571	0.169541	0.012165	-0.026491	0.0479495	-0.0141433	-0.0262407	0.126345
Prostate	2M_Enformer	HOXA7	0.00359124	-0.0239219	-0.0285298	0.241908	0.00359124	-0.083874	0.17286	0.0836795	0.0389646	-0.0708052
Prostate	2M_Enformer	TSPO	0.00398665	0.309706	-0.234946	-0.0241843	0.0638949	0.177127	0.00398665	-0.00747482	-0.00213797	0.0511082
Prostate	2M_Enformer	IRX5	0.0111051	0.070444	0.0119794	-0.356806	0.113767	-0.108499	-0.122439	-0.00837756	0.0111051	0.0480797
Prostate	2M_Enformer	EVX1	0.0243245	0.0830548	0.0782516	0.0477742	0.0243245	-0.00511323	0.00330743	-0.0497408	0.0770308	-0.0418563
Prostate	2M_Enformer	CCDC68	0.0296768	0.108737	-0.0510306	-0.0203584	0.0296768	0.225027	0.0646501	0.110827	-0.00415639	-0.0404102
Prostate	2M_Enformer	PPP1R14A	0.0423623	0.170128	-0.0486538	0.0423623	0.115542	-0.235364	0.153889	-0.0827371	0.0151344	0.0720004
Prostate	2M_Enformer	MMP7	0.0424692	-0.193035	0.129877	0.17347	-0.0492475	0.0424692	0.0571852	-0.0278248	-0.0202069	0.0859971
Prostate	2M_Enformer	MSMB	0.0441305	0.0391624	0.0933019	0.0441305	0.115201	0.118037	-0.0458246	0.0373993	0.014237	0.147045
Prostate	2M_Enformer	RGS17	0.0445328	0.0315703	-0.0620772	0.233775	0.0445328	0.234093	-0.032835	-0.0558411	0.058506	0.0901338
Prostate	2M_Enformer	SLC22A2	0.0510073	0.00121589	0.0548246	0.171912	0.0522526	0.214039	0.0236446	0.0510073	0.0159626	0.0462359
Prostate	2M_Enformer	IRX4	0.0808504	0.246016	-0.14736	0.135543	0.119781	0.0989728	0.0326643	0.0808504	0.0105227	0.030603
Prostate	2M_Enformer	MLPH	0.14985	0.017972	0.0305936	0.0771191	0.197898	0.157013	0.263505	0.14985	0.110551	0.204716
