# Supplementary material for: Tissue-specific transfer learning improves functional variant and therapeutic target discoveries in breast and prostate cancer
Source: PLoS Genet. 2026 May 6;22(5):e1012145. doi: 10.1371/journal.pgen.1012145 (PMC13175468; doi:10.1371/journal.pgen.1012145)
Supplement: S13 Table — (XLSX) [file pgen.1012145.s019.xlsx]

## Sheet: Sheet1
S13 Table. Druggable genes identified from TL-prioritized 1M SNVs and associated approved or investigational drugs derived from drug databases.
Cancer	Genes	MolecularID	Drug Brand Name	Max Phase	Drug Databases	Drug Indications (DailyMed or ATC)	Drug Indications (ClinicalTrials)
Breast	CASP8	CHEMBL2105721	NIVOCASAN	2	ChEMBL		Non-alcoholic Fatty Liver Disease;Hepatitis C
Breast	DNMT3A	CHEMBL1201129	DECITABINE	4	ChEMBL	Anemia;Neoplasms;Myelodysplastic Syndromes;Leukemia, Myelomonocytic, Chronic;Anemia, Refractory, with Excess of Blasts	Carcinoma, Renal Cell;Burkitt Lymphoma;Lymphoma, Follicular;Leukemia, Promyelocytic, Acute;Lymphoma, Non-Hodgkin;Melanoma;Thalassemia;Granuloma, Lethal Midline;Lymphoma, Mantle-Cell;Esophageal Neoplasms;Anemia, Aplastic;Graft vs Host Disease;Ovarian Neoplasms;Head and Neck Neoplasms;Blast Crisis;Lymphoma, Large B-Cell, Diffuse;Breast Neoplasms;Precursor T-Cell Lymphoblastic Leukemia-Lymphoma;Thyr…
Breast	DNMT3A	CHEMBL1489	AZACITIDINE	4	ChEMBL	Myelodysplastic Syndromes;Neoplasms;Anemia;Leukemia, Myelomonocytic, Chronic;Anemia, Refractory, with Excess of Blasts;Thrombocytopenia	Acute Kidney Injury;Leukemia, Myelogenous, Chronic, BCR-ABL Positive;Melanoma;Brain Neoplasms;beta-Thalassemia;Leukemia, Large Granular Lymphocytic;Breast Neoplasms, Male;Leukemia, Biphenotypic, Acute;Myeloproliferative Disorders;Nasopharyngeal Neoplasms;Hodgkin Disease;Leukemia, Myeloid, Acute;Leukemia, Lymphoid;Tuberculosis;Colonic Neoplasms;Breast Neoplasms;Prostatic Neoplasms, Castration-Resi…
Breast	KCNN4	CHEMBL405821	SENICAPOC	3	ChEMBL		Asthma;Anemia, Sickle Cell;Severe Acute Respiratory Syndrome
Breast	KCNN4	CHEMBL1371	CHLORZOXAZONE	4	ChEMBL
Breast	DNMT3A	DB00721	Procaine	approved, investigational, vet_approved	DrugBank
Breast	DNMT3A	DB01262	Decitabine	approved, investigational	DrugBank	Decitabine;myelodysplastic syndromes;MDS;anemia;anemia;sideroblasts;anemia;anemia;chronic myelomonocytic leukemia
Breast	GCDH	DB03147	Flavin adenine dinucleotide	approved	DrugBank	vitamin B2;keratitis;blepharitis
Breast	GSTM1	DB00143	Glutathione	approved, investigational, nutraceutical	DrugBank
Breast	GSTM1	DB00608	Chloroquine	approved, investigational, vet_approved	DrugBank	Chloroquine;infections;P.;malariae;P.;extraintestinal amebiasis.L12051;Chloroquine;rheumatic;Zika;Chloroquine;COVID-19.A191631
Breast	KCNN4	DB00257	Clotrimazole	approved, vet_approved	DrugBank	Clotrimazole;cream;infections;Tinea pedis;tinea cruris;tinea corporis;Candidiasis;Candida albicans;Tinea;rash;Candida albicans;clotrimazole;betamethasone dipropionate;troche;oropharyngeal candidiasis;oropharyngeal candidiasis;steroid;leukemia;tumors
Breast	KCNN4	DB00468	Quinine	approved	DrugBank	malaria;leg cramps
Breast	KCNN4	DB01159	Halothane	approved, vet_approved	DrugBank	anesthesia
Breast	ULK3	DB12010	Fostamatinib	approved, investigational	DrugBank	Fostamatinib;thrombocytopenia;ITP
Breast	KCNN4	DF0R5I	ASP0819	Phase 2	TTD		Fibromyalgia
Breast	KCNN4	D00BUR	ICA-17043	Phase 2	TTD		Alzheimer disease
Breast	KCNN4	D00BUR	ICA-17043	Phase 2	TTD		Constitutional neutropenia
Prostate	GGCX	CHEMBL712	ANISINDIONE|Anisindione|Miradon|NSC-759629	4	ChEMBL
Prostate	MMP7	CHEMBL279785	BB 2516|BB-2516|GI 5712|GI-5712|KB-R 8898|MARIMASTAT|NSC-719333|TA 2516|TA-2516	3	ChEMBL		Lung Neoplasms;Breast Neoplasms
Prostate	MMP7	CHEMBL2364574	DOXYCYCLINE CALCIUM|Vibramycin	4	ChEMBL
Prostate	MMP7	CHEMBL1200699	DOXIROBE|DOXYCHEL|DOXYCYCLINE|DOXYCYCLINE MONOHYDRATE|DOXYLIN|GS-3065|MONODOX|ORACEA|SUPRACYCLIN|Vibramycin|XYROSA	4	ChEMBL
Prostate	MMP7	CHEMBL3989740	ACTICLATE|ACTICLATE CAP|AZUDOXAT|Alodox|Atridox|CLINOFUG|CYCLODOX|DEMIX 100|DEMIX 50|DIOCIMEX|DORYX MPC|DOXATET|DOXICRISOL|DOXY 100|DOXY 200|DOXY-LEMMON|DOXYCHEL HYCLATE|DOXYCYCLINE HYCLATE|DOXYCYCLINE HYDROCHLORIDE HEMIETHANOLATE HEMIHYDRATE|DOXYCYCLINE HYDROCHLORIDE HYDRATE|DOXYCYCLINI HYCLAS|DOXYLAR|DOXYPREX|DURADOXAL|Doryx|Doxy|Doxy-Caps|GRANUDOXY|LYMEPAK|MESPAFIN|MONODOKS|NORDOX|NSC-741421|P…	4	ChEMBL
Prostate	TSPO	CHEMBL513922	AC-5216|EMAPUNIL|XBD-173|XBD173	2	ChEMBL		Anxiety
Prostate	TSPO	CHEMBL54349	ALPIDEM|Alpidem|SL 80.0342-00|SL-80.0342-00	4	ChEMBL
Prostate	TSPO	CHEMBL4297311	ONO-2952	2	ChEMBL		Irritable Bowel Syndrome
Prostate	BMPR1B	DB12010	Fostamatinib	approved, investigational	DrugBank	Fostamatinib;thrombocytopenia;ITP
Prostate	FPR1	DB00716	9-Ethyl-6,9-dihydro-4,6-dioxo-10-propyl-4H-pyrano(3,2-g)chinolin-2,8-dicarbonsÃƒÂ¤ure, 9-ethyl-6,9-dihydro-4,6-dioxo-10-propyl-4H-pyrano(3,2-g)quinoline-2,8-dicarboxylic acid, NÃƒÂ©docromil, Nedocromil, Nedocromilo, Nedocromilum	approved, investigational	DrugBank
Prostate	FPR1	DB11656	Rebamipida, Rebamipide, RÃƒÂ©bamipide, Rebamipidum	approved, investigational	DrugBank
Prostate	GGCX	DB00100	Coagulation factor IX (recombinant), Coagulation factor IX recombinant human, Coagulation factor IX, recombinant, Factor IX (Recombinant), nonacog alfa, nonacog gamma, Recombinant factor IX	approved, investigational	DrugBank	hemophilia;Christmas disease
Prostate	GGCX	DB00142	(2S)-2-Aminopentanedioic acid, (S)-2-Aminopentanedioic acid, (S)-Glutamic acid, ÃƒÂ¡cido glutÃƒÂ¡mico, Glu, Glutamic acid, L-Glutamate, L-Glutamic acid, L-Glutaminic acid	approved, nutraceutical	DrugBank	ulcers;fatigue;alcoholism;schizophrenia
Prostate	GGCX	DB00170	2-Methyl-1,4-Naphthalenedione, 2-Methyl-1,4-naphthochinon, 2-Methyl-1,4-naphthoquinone, Menadione, Vitamin K 3, Vitamin K3	approved, nutraceutical	DrugBank	vitamin K;bone calcification
Prostate	GGCX	DB01022	2-Methyl-3-(3,7,11,15-tetramethyl-2-hexadecenyl)-1,4-naphthalenedione, 2-Methyl-3-(2E)-3,7,11,15-tetramethyl-2-hexadecenylnaphthoquinone, 2-Methyl-3-phytyl-1,4-naphthochinon, 2-Methyl-3-phytyl-1,4-naphthoquinone, 3-Phytylmenadione, alpha-Phylloquinone, Fitomenadiona, Phyllochinon, Phyllochinonum, Phylloquinone, Phythyl-menadion, Phytomenadione, Phytomenadionum, Phytonadione, Phytonadionum, Phytyl…	approved, investigational	DrugBank	phylloquinone;coumarin;indanedione;hypoprothrombinemia;obstructive jaundice;phylloquinone;coagulation disorders;vitamin K;vitamin K;hypoprothrombinemia;ulcerative colitis;celiac disease;pancreatic cystic fibrosis;enteritis;hypoprothrombinemia;vitamin k
Prostate	GGCX	DB01125	2-(4-Methoxyphenyl)-1H-indene-1,3(2H)-dione, 2-(4-Methoxyphenyl)indan-1,3-dione, 2-(p-Methoxyphenyl)-1,3-indandione, 2-(p-Methoxyphenyl)indane-1,3-dione, 2-p-Anisyl-1,3-indandione, 2-para-Anisyl-1,3-indandione, Anisin indandione, Anisindiona, Anisindione, Anisindionum	approved	DrugBank	venous thrombosis;atrial fibrillation;pulmonary embolism;coronary occlusion
Prostate	GGCX	DB09332	Menadiol sodium diphosphate	approved	DrugBank	Anticoagulant-induced;coumadin;indanedione;hemorrhagic disease;hypoprothrombinemia;hypoprothrombinemia;vitamin K;obstructive jaundice;biliary fistula;sprue;ulcerative colitis;celiac disease;fibrosis;enteritis;hypoprothrombinemia;vitamin K
Prostate	GGCX	DB13152	Antihemophilic factor B, Coagulation factor IX (human), Factor IX (Human), Factor IX purificado, Human coagulation factor IX	approved	DrugBank	blood coagulation;coagulation factor deficiency;Vitamin K;VKA;warfarin
Prostate	MAT2A	DB00118	Ademetionine, AdoMet, L-S-Adenosylmethionine, S-Adenosylmethionine, SAM, SAM-e, SAMe	approved, investigational, nutraceutical	DrugBank	S-Adenosylmethionine;SAMe;depression;liver disorders;fibromyalgia;osteoarthritis
Prostate	TMPRSS2	DB09019	3,5-dibromo-N(alpha)-cyclohexyl-N(alpha)-methyltoluene-alpha-2-diamine, Bromexina, Bromhexina, Bromhexine, Bromhexinum, N-cyclohexyl-N-methyl-(2-amino-3,5-dibrombenzyl)amine	approved	DrugBank	Bromohexine;diphenhydramine;dextromethorphan;guaifenesin;mucus hypersecretion;respiratory tract infections
Prostate	TSPO	DB00186	Loracepam, Lorazepam, o-Chlorooxazepam, o-Chloroxazepam	approved	DrugBank	Lorazepam;anxiety;anxiety disorders;anxiety;depressive symptoms;anxiety-associated insomnia;premedication;anxiety;sedation/amnesia;lorazepam;alcohol;delirium;alcohol withdrawal syndrome;muscle spasms;insomnia;panic disorder;delirium;chemotherapy-associated anticipatory nausea and vomiting;psychogenic
Prostate	TSPO	DB00231	Temazepam	approved, investigational	DrugBank	Temazepam;insomnia;insomnia;morning awakenings;temazepam;temazepam;temazepam
Prostate	TSPO	DB00402	(+)-(5S)-6-(5-Chloropyridin-2-yl)-7-oxo-6,7-dihydro-5H-pyrrolo(3,4-b)pyrazin-5-yl 4-methylpiperazine-1-carboxylate, (+)-(5S)-6-(5-chloropyridin-2-yl)-7-oxo-6,7-dihydro-5H-pyrrolo3,4-bpyrazin-5-yl-4-methylpiperazine-1-carboxylate, (+)-Zopiclone, (S)-6-(5-Chloro-2-pyridinyl)- 7-oxo- 6,7-dihydro- 5H-pyrrolo3,4-bpyrazin-5-yl- 4-methyl- 1-piperazinecarboxylate, (S)-Zopiclone, 1-Piperazinecarobxylic ac…	approved, investigational	DrugBank	Eszopiclone
Prostate	TSPO	DB00404	8-Chloro-1-methyl-6-phenyl-4H-s-triazolo(4,3-a)(1,4)benzodiazepine, Alprazolam	approved, illicit, investigational	DrugBank	Alprazolam;anxiety disorder;Alprazolam;extended-release;panic disorder;agoraphobia;Alprazolam;insomnia;premenstrual syndrome
Prostate	TSPO	DB00475	7-chloro-2-methylamino-5-phenyl-3H-1,4-benzodiazepin-4-oxide, CDP, Chloradiazepoxide, Chlordiazepoxide, Chlordiazepoxidum, Clopoxide, ClordiazepÃƒÂ³xido, Methaminodiazepoxide	approved, illicit, investigational	DrugBank	Chlordiazepoxide;anxiety disorders;anxiety;alcoholism;amitriptyline;chlordiazepoxide;clidinium;chlordiazepoxide;gastrointestinal disorders;peptic ulcer;irritable bowel syndrome
Prostate	TSPO	DB00628	7-chloro-2,3-dihydro-2,2-dihydroxy-5-phenyl-1H-1,4-benzodiazepine-3-carboxylic acid, Chlorazepate, Clorazepate, Clorazepic acid	approved, illicit	DrugBank	Clorazepate;anxiety disorders;anxiety;seizures;alcohol
Prostate	TSPO	DB00683	Midazolam, Midazolamum	approved, illicit	DrugBank	Midazolam;midazolam;seizure;seizure;seizures;seizure;epilepsy;midazolam;amnestic;midazolam;nitrous oxide;oxygen;midazolam;midazolam;midazolam;midazolam;sedation/anxiolysis/amnesia;status epilepticus;Midazolam syrup;amnesia;midazolam;convulsive seizures
Prostate	TSPO	DB00690	Flurazepam, FlurazÃƒÂ©pam, Flurazepamum	approved, illicit, investigational	DrugBank	insomnia
Prostate	TSPO	DB00801	HalazÃƒÂ©pam, Halazepam, Halazepamum	approved, illicit, withdrawn	DrugBank	anxiety;nervousness;anxiety
Prostate	TSPO	DB00829	7-chloro-1,3-dihydro-1-methyl-5-phenyl-2H-1,4-benzodiazepin-2-one, Diazepam, Methyl diazepinone, NRL-1	approved, illicit, investigational, vet_approved	DrugBank	;diazepam;anxiety;agitation;aggressiveness;psychoneurosis;anxiety;anxiety;diazepam;agitation;tremor;delirium;diazepam;skeletal muscle spasm;spasm;inflammation;trauma;spasticity;upper motor neuron disorders;cerebral palsy;paraplegia;athetosis;anxiety;insomnia;psychotic illness;cerebral palsy;muscle spasm;epilepsy;myoclonus;alcohol;premedication;diazepam;irritability;cerebral spasticity;muscle spas…
Prostate	TSPO	DB00842	(+-)-Oxazepam, (RS)-Oxazepam, Oxazepam	approved	DrugBank	Oxazepam;anxiety;alcohol
Prostate	TSPO	DB00897	Triazolam, Triazolamum	approved, investigational	DrugBank	insomnia
Prostate	TSPO	DB01178	(Ã‚Â±)-chlormezanone, 2-(p-chlorophenyl)tetrahydro-3-methyl-4H-1,3-thiazin-4-one 1,1-dioxide, 2-(p-chlorphenyl)-3-methyl-1,3-perhydrothiazin-4-on-1,1-dioxide, Chlormethazanone, Chlormezanona, ChlormÃƒÂ©zanone, Chlormezanone, Chlormezanonum, Clormezanona	approved, investigational, withdrawn	DrugBank	anxiety;muscle spasm
Prostate	TSPO	DB01198	(+-)-zopiclone, (Ã‚Â±)-zopiclone, 6-(5-Chloro-2-pyridinyl)-7-oxo-6,7-dihydro-5H-pyrrolo3,4-bpyrazin-5-yl 4-methyl-1-piperazinecarboxylate, Zopiclona, Zopiclone, Zopiclonum	approved	DrugBank	insomnia
Prostate	TSPO	DB01205	Flumazenil, Flumazenilo, Flumazenilum, Flumazepil	approved	DrugBank	benzodiazepines;benzodiazepines;benzodiazepines;benzodiazepine overdose
Prostate	TSPO	DB01215	8-chloro-6-phenyl-4H-s-triazolo(4,3-a)(1,4)benzodiazepine, Estazolam, Estazolamum	approved, illicit	DrugBank	insomnia
Prostate	TSPO	DB01544	Flunitrazepam, Flunitrazepamum	approved, illicit	DrugBank	insomnias
Prostate	TSPO	DB01559	Clotiazepam, Clotiazepamum	approved, illicit	DrugBank	anxiety
Prostate	TSPO	DB01588	Prazepam, Prazepamum	approved, illicit	DrugBank	anxiety
Prostate	TSPO	DB01589	Quazepam, Quazepamum	approved, illicit	DrugBank	Quazepam;insomnia;awakenings.L44913
Prostate	TSPO	DB12537	1H-1,2-Benzodiazepine, Benzodiazepine	approved, investigational	DrugBank
Prostate	ACPP	D09PGG		Phase 2	TTD		Prostate cancer
Prostate	MDM4	D07UKT		Phase 2	TTD		Haematological malignancy
Prostate	MDM4	D07UKT		Phase 2	TTD		Solid tumour/cancer
Prostate	MDM4	D07UKT		Phase 2	TTD		Myelodysplastic syndrome
Prostate	MDM4	D07UKT		Phase 2	TTD		Acute myeloid leukaemia
Prostate	FPR1	D03BQP		Phase 3	TTD		Peptic ulcer
Prostate	TSPO	D0E7FS		Approved	TTD	Anxiety disorder
Prostate	TSPO	D01XOD		Approved	TTD	Anxiety disorder
Prostate	TSPO	D0L9GG		Approved	TTD	Anxiety disorder
Prostate	TSPO	D0L9GG		Approved	TTD	Epilepsy
Prostate	TSPO	D06BEP		Approved	TTD	Anxiety disorder
Prostate	TSPO	D0S1OE		Approved	TTD	Anxiety disorder
Prostate	TSPO	D0Q9WO		Approved	TTD	Muscle spasm
Prostate	TSPO	D0P3JU		Approved	TTD	Anxiety disorder
Prostate	TSPO	D0R4DP		Approved	TTD	Anxiety disorder
Prostate	TSPO	D07JVL		Approved	TTD	Epilepsy
Prostate	TSPO	D0P2CK		Approved	TTD	Insomnia
Prostate	TSPO	D06ZII		Approved	TTD	Insomnia
Prostate	TSPO	D06FWC		Approved	TTD	Anxiety disorder
Prostate	TSPO	D0D5GD		Approved	TTD	Benzodiazepine overdose
Prostate	TSPO	D0W2NM		Approved	TTD	Insomnia
Prostate	TSPO	D08XFV		Approved	TTD	Insomnia
Prostate	TSPO	D0Z9VB		Approved	TTD	Anxiety disorder
Prostate	TSPO	D0E0OG		Approved	TTD	Anxiety disorder
Prostate	TSPO	D0U6LM		Approved	TTD	Irritability
Prostate	TSPO	D0U6LM		Approved	TTD	Epilepsy
Prostate	TSPO	D09LDR		Approved	TTD	Anxiety disorder
Prostate	TSPO	D0G3AQ		Approved	TTD	Anxiety disorder
Prostate	TSPO	D03NPH		Approved	TTD	Insomnia
Prostate	TSPO	D04BNP		Approved	TTD	Insomnia
Prostate	TSPO	D0U3LS		Approved	TTD	Insomnia
Prostate	TSPO	D0G4YZ		Phase 2	TTD		Brain disease
Prostate	TSPO	D07TXJ		Phase 2	TTD		Irritable bowel syndrome
Prostate	TSPO	D05CMZ		Phase 2	TTD		Irritable bowel syndrome
Prostate	TSPO	D09OTU		Phase 2	TTD		Rheumatoid arthritis
Prostate	TSPO	D04LTF		Phase 2	TTD		Solid tumour/cancer
Prostate	MMP7	D00MDP		Approved	TTD	Brain cancer ; Lung cancer
Prostate	MMP7	D00MDP		Approved	TTD	Bleeding disorder ; Vitamin K deficiency
Prostate	MMP7	D05VZE		Phase 3	TTD		Pancreatic cancer
Prostate	MMP7	D05VZE		Phase 3	TTD		Lung cancer
Prostate	GGCX	D00FSV		Approved	TTD	Vitamin K deficiency
Prostate	GGCX	D00FSV		Approved	TTD	Bleeding disorder
