# Supplementary material for: Tissue-specific transfer learning improves functional variant and therapeutic target discoveries in breast and prostate cancer
Source: PLoS Genet. 2026 May 6;22(5):e1012145. doi: 10.1371/journal.pgen.1012145 (PMC13175468; doi:10.1371/journal.pgen.1012145)
Supplement: S14 Table — (XLSX) [file pgen.1012145.s020.xlsx]

## Sheet: Sheet1
S14 Table. List of ten representative functionally annotated cell lines
EID	Group	Standardized Epigenome name	Resources
E027	Epithelial	Breast Myoepithelial Primary Cells	PMID25693563
E028	Epithelial	Breast variant Human Mammary Epithelial Cells (vHMEC)	PMID25693563
E119	ENCODE2012	HMEC Mammary Epithelial Primary Cells	PMID25693563
E029	HSC & B-cell	Primary monocytes from peripheral blood	PMID25693563
E055	Epithelial	Foreskin Fibroblast Primary Cells skin01	PMID25693563
E066	Other	Liver	PMID25693563
E121	ENCODE2012	HSMM cell derived Skeletal Muscle Myotubes Cells	PMID25693563
E124	ENCODE2012	Monocytes-CD14+ RO01746 Primary Cells	PMID25693563
E125	ENCODE2012	NH-A Astrocytes Primary Cells	PMID25693563
Prostate	NA	Cells from prostate normal tissue	PMID34513844
