# Supplementary material for: Tissue-specific transfer learning improves functional variant and therapeutic target discoveries in breast and prostate cancer
Source: PLoS Genet. 2026 May 6;22(5):e1012145. doi: 10.1371/journal.pgen.1012145 (PMC13175468; doi:10.1371/journal.pgen.1012145)
Supplement: S15 Table — (XLSX) [file pgen.1012145.s021.xlsx]

## Sheet: Sheet1
S15 Table. List of risk TFs for breast and prostate cancer
Risk Transcription Factor	Cancer	Included in this study
AR	Breast cancer	Y
CEBPB	Breast cancer	Y
E2F1	Breast cancer	Y
ESR1	Breast cancer	Y
FOSL2	Breast cancer	Y
FOXA1	Breast cancer	Y
FOXM1	Breast cancer	Y
GATA3	Breast cancer	Y
GREB1	Breast cancer	Y
HDAC2	Breast cancer	Y
JUND	Breast cancer	Y
NR2F2	Breast cancer	Y
PML	Breast cancer	Y
SRF	Breast cancer	Y
TCF12	Breast cancer	Y
TCF7L2	Breast cancer	Y
TLE3	Breast cancer	Y
ZNF217	Breast cancer	Y
CTBP	Breast cancer	N
HAE2F1	Breast cancer	N
P300	Breast cancer	N
SIN3AK	Breast cancer	N
AR	Prostate cancer	Y
ARID1A	Prostate cancer	Y
ASH2L	Prostate cancer	Y
CREB1	Prostate cancer	Y
ERG	Prostate cancer	Y
FOXA1	Prostate cancer	Y
GATA2	Prostate cancer	Y
HOXB13	Prostate cancer	Y
MED1	Prostate cancer	Y
NANOG	Prostate cancer	Y
NKX3-1	Prostate cancer	Y
NR3C1	Prostate cancer	Y
PIAS1	Prostate cancer	Y
POLR2A	Prostate cancer	Y
RELA	Prostate cancer	Y
SUMO2	Prostate cancer	Y
TLE3	Prostate cancer	Y
